# Supplementary material for: Crystal structure of poly[bis­(μ-2-bromo­pyrazine)­tetra-μ2-cyanido-dicopper(I)iron(II)]: a bimetallic metal-organic framework
Source: Acta Crystallogr E Crystallogr Commun. 2018 Nov 30;74(Pt 12):1895–8. doi: 10.1107/S2056989018016638 (PMC6281090; doi:10.1107/S2056989018016638)
Supplement: Supplementary file 1 [file e-74-01895-sup1.cif]

##############################################################################
#                                                                            #
# This CIF contains the data in a paper accepted for publication in          #
# Acta Crystallographica Section E. It conforms to the requirements of       #
# Notes for Authors for Acta Crystallographica Section E, and has been       #
# peer reviewed under the auspices of the IUCr Commission on Journals.       #
#                                                                            #
# Full details of the Crystallographic Information File format               #
# are given in the paper "The Crystallographic Information File (CIF):       #
# a New Standard Archive File for Crystallography" by S. R. Hall, F. H.      #
# Allen and I. D. Brown [Acta Cryst. (1991), A47, 655-685].                  #
#                                                                            #
# The current version of the core CIF dictionary is obtainable from          #
# ftp://ftp.iucr.org/pub/cif_core.dic.                                       #
#                                                                            #
# Software is freely available for graphical display of the structure(s)     #
# in this CIF. For information consult the CIF software page                 #
# http://www.iucr.org/resources/cif/software.                                #
#                                                                            #
# This file may be used for bona fide research purposes within the           #
# scientific community so long as proper attribution is given to the journal # 
# article from which it was obtained.                                        #
#                                                                            #
##############################################################################
data_I
_audit_creation_method
;
Olex2 1.2
(compiled 2018.05.29 svn.r3508 for OlexSys, GUI svn.r5506)
;
_chemical_name_systematic
;
poly[bis(\m-2-bromopyrazine)tetra-\m~2~-cyanido-dicopper(I)iron(II)]
;
_chemical_name_common     ?
_chemical_formula_moiety     'C12 H6 Br2 Cu2 Fe N8'
_chemical_formula_sum     'C12 H6 Br2 Cu2 Fe N8'
_chemical_formula_iupac     '[Cu2 Fe (C N)4 (C4 H3 Br N2)2]'
_chemical_formula_weight     605.00
_chemical_melting_point     ?
_space_group_crystal_system     monoclinic
_space_group_name_H-M_alt     'C 2/c'
_space_group_name_Hall     '-C 2yc'
loop_
    _space_group_symop_operation_xyz
    'x, y, z'
    '-x, y, -z+1/2'
    'x+1/2, y+1/2, z'
    '-x+1/2, y+1/2, -z+1/2'
    '-x, -y, -z'
    'x, -y, z-1/2'
    '-x+1/2, -y+1/2, -z'
    'x+1/2, -y+1/2, z-1/2'
_cell_length_a     13.6143(17)
_cell_length_b     9.3067(11)
_cell_length_c     13.2101(15)
_cell_angle_alpha     90
_cell_angle_beta     92.369(4)
_cell_angle_gamma     90
_cell_volume     1672.3(3)
_cell_formula_units_Z     4
_cell_measurement_reflns_used     3458
_cell_measurement_theta_min     2.651
_cell_measurement_theta_max     27.970
_cell_measurement_temperature     296(2)
_exptl_crystal_description     plate
_exptl_crystal_colour     brown
_exptl_crystal_size_max     0.2
_exptl_crystal_size_mid     0.1
_exptl_crystal_size_min     0.05
_exptl_crystal_density_diffrn     2.403
_exptl_crystal_density_meas     ?
_exptl_crystal_density_method     ?
_exptl_crystal_F_000     1152
_exptl_absorpt_coefficient_mu     8.168
_exptl_absorpt_correction_type     multi-scan
_exptl_absorpt_process_details
;
(SADABS; Bruker, 2013)
;
_exptl_absorpt_correction_T_min     0.4867
_exptl_absorpt_correction_T_max     0.7456
_diffrn_ambient_temperature     296.15
_diffrn_source     ?
_diffrn_radiation_type     MoK\a
_diffrn_radiation_wavelength     0.71073
_diffrn_measurement_device_type     'Bruker SMART'
_diffrn_measurement_method     '\f and \w scans'
_diffrn_detector_area_resol_mean     ?
_diffrn_reflns_number     8711
_diffrn_reflns_av_R_equivalents     0.0292
_diffrn_reflns_av_unetI/netI     0.0243
_diffrn_reflns_theta_min     2.652
_diffrn_reflns_theta_max     28.001
_diffrn_reflns_theta_full     25.242
_diffrn_measured_fraction_theta_max     1.000
_diffrn_measured_fraction_theta_full     1.000
_diffrn_reflns_limit_h_min     -17
_diffrn_reflns_limit_h_max     17
_diffrn_reflns_limit_k_min     -12
_diffrn_reflns_limit_k_max     12
_diffrn_reflns_limit_l_min     -17
_diffrn_reflns_limit_l_max     17
loop_
    _refln_index_h
    _refln_index_k
    _refln_index_l
    _refln_F_squared_meas
    _refln_F_squared_sigma
    2 0 0 151.523 4.96221
    -2 0 0 152.561 4.75605
    4 0 0 3762.7 80.5751
    6 0 0 3052.71 67.5556
    8 0 0 752.913 22.0015
    10 0 0 359.761 15.6677
    12 0 0 751.55 25.707
    14 0 0 77.7506 11.5968
    16 0 0 423.933 16.1592
    16 0 0 371.631 16.8681
    16 0 0 373.715 21.5691
    1 -1 0 1521.62 33.0142
    1 -1 0 1419.1 32.8941
    -1 -1 0 1508.93 32.2098
    -1 -1 0 1505.67 31.8923
    1 -1 0 1581.21 31.9287
    -1 -1 0 1495.54 32.1825
    1 1 0 1553.78 32.2645
    1 1 0 1613.97 32.1415
    3 -1 0 1104.7 26.0115
    3 -1 0 1134.75 23.9371
    3 1 0 1092.69 24.8226
    5 -1 0 1022.26 25.9396
    5 -1 0 1048.47 23.0921
    5 1 0 1040.31 24.7
    7 -1 0 1465.96 37.1727
    7 -1 0 1534.52 33.5959
    7 1 0 1505.42 36.0705
    9 -1 0 179.606 11.7872
    9 -1 0 194.616 7.74468
    9 1 0 186.144 10.7858
    11 -1 0 0.31697 7.02433
    11 -1 0 2.52445 3.69988
    11 1 0 3.8083 6.35239
    13 -1 0 123.118 8.57625
    13 -1 0 137.976 13.734
    13 1 0 133.31 12.0497
    15 -1 0 145.019 12.7036
    15 -1 0 151.799 10.0361
    15 -1 0 145.19 15.5371
    15 1 0 147.36 14.2016
    17 -1 0 16.7225 11.2594
    17 -1 0 17.7806 7.71674
    -17 -1 0 22.7595 7.28602
    17 1 0 12.597 9.99255
    17 1 0 0.85455 7.0846
    0 -2 0 2350.91 48.0157
    0 -2 0 2283.23 47.905
    0 -2 0 2294.81 48.3627
    0 -2 0 2254.31 48.8125
    0 -2 0 2188.82 48.6785
    -2 -2 0 76.061 3.39028
    -2 -2 0 75.7163 3.46227
    2 -2 0 68.2446 5.41412
    2 -2 0 80.5313 5.24469
    -2 -2 0 72.0131 2.77638
    2 -2 0 81.1068 2.8681
    2 2 0 73.9697 3.73331
    4 -2 0 4.78608 1.5704
    4 -2 0 5.70297 3.76571
    -4 -2 0 3.59962 1.98275
    4 2 0 1.54773 2.38067
    6 -2 0 3146.48 64.1141
    6 -2 0 2933.67 68.2375
    6 2 0 2967.64 65.9852
    8 -2 0 230.543 12.3346
    8 -2 0 225.265 7.50641
    8 2 0 224.192 10.2397
    10 -2 0 19.1403 7.72411
    10 -2 0 20.6955 3.71454
    10 2 0 22.1333 6.11882
    12 -2 0 312.522 11.0525
    12 -2 0 285.819 17.9133
    12 2 0 324.342 15.5016
    14 -2 0 34.1354 5.4095
    14 -2 0 23.1989 10.4941
    14 -2 0 23.901 7.70602
    -14 -2 0 26.8141 6.228
    14 2 0 30.7312 8.44723
    16 -2 0 13.0681 11.5633
    -16 -2 0 9.75379 6.55026
    16 -2 0 4.96457 7.72645
    16 2 0 8.72309 9.09215
    1 -3 0 3840.6 81.0373
    -1 -3 0 3923.81 81.8554
    1 -3 0 3963.78 80.7694
    -1 -3 0 3850.32 81.4166
    -1 -3 0 3770.1 80.9843
    1 -3 0 3771.31 82.4562
    -1 -3 0 3891.14 80.7137
    -1 -3 0 3797.94 81.6701
    1 -3 0 3811.2 82.8138
    -3 -3 0 12.8485 1.81428
    -3 -3 0 14.1496 2.5158
    3 -3 0 10.367 1.85635
    3 -3 0 4.79675 3.83434
    -3 -3 0 11.3265 2.47523
    3 -3 0 11.2164 3.87352
    3 3 0 11.9365 2.7593
    5 -3 0 735.428 16.5394
    5 -3 0 675.351 21.1423
    -5 -3 0 711.06 16.428
    -5 -3 0 719.25 17.8073
    5 -3 0 677.53 20.9421
    5 3 0 726.7 18.4747
    7 -3 0 1681.4 42.1229
    -7 -3 0 1644.98 38.2681
    7 -3 0 1635.05 42.3595
    7 -3 0 1764.13 36.9077
    7 3 0 1660.96 39.0607
    9 -3 0 389.209 17.1452
    9 -3 0 399.042 17.9521
    9 -3 0 422.069 11.6319
    -9 -3 0 422.251 13.4408
    9 3 0 429.74 14.8797
    -11 -3 0 363.315 13.2977
    11 -3 0 349.635 11.0655
    11 -3 0 350.403 17.2954
    11 -3 0 328.966 18.5626
    11 3 0 347.273 15.0986
    13 -3 0 281.662 16.9956
    13 -3 0 336.587 11.3147
    13 -3 0 266.123 19.9162
    -13 -3 0 308.459 13.6367
    13 3 0 332.053 16.0896
    -15 -3 0 14.7193 6.47317
    15 -3 0 -4.6394 10.5858
    15 -3 0 25.7198 8.89136
    15 3 0 19.4732 8.80736
    17 -3 0 4.11218 8.41834
    -17 -3 0 25.6623 7.8996
    17 -3 0 -3.0698 12.7422
    17 3 0 2.73466 9.04493
    0 -4 0 350.619 11.8136
    0 -4 0 361.533 9.59784
    0 -4 0 352.534 9.77727
    0 -4 0 351.277 11.4912
    0 -4 0 339.517 10.6601
    2 -4 0 1196.22 25.5807
    -2 -4 0 1131.41 26.1979
    -2 -4 0 1121.58 26.5335
    -2 -4 0 1141.27 25.3697
    2 -4 0 1138.68 29.0978
    2 -4 0 1092.66 28.3356
    2 -4 0 1158.61 25.6795
    2 4 0 1147.47 26.9968
    -4 -4 0 142.043 7.15346
    -4 -4 0 142.74 6.99149
    4 -4 0 144.564 5.48283
    4 -4 0 146.42 10.1791
    -4 -4 0 151.862 5.25017
    4 -4 0 148.742 10.1238
    4 4 0 149.892 7.5829
    6 -4 0 13.8243 2.53305
    6 -4 0 12.2226 5.60687
    -6 -4 0 15.3652 2.38754
    6 -4 0 11.3026 5.87181
    -6 -4 0 8.03101 3.38831
    6 4 0 13.5821 4.12417
    8 -4 0 1493.68 39.6528
    8 -4 0 1443.24 39.6469
    -8 -4 0 1457.66 32.5677
    -8 -4 0 1505.75 35.1936
    8 -4 0 1476.86 32.922
    8 4 0 1460.16 35.5223
    -10 -4 0 9.72757 4.66907
    10 -4 0 -1.1495 7.89554
    10 -4 0 0.25541 6.84892
    10 -4 0 2.91799 3.18954
    -10 -4 0 6.08827 3.0359
    10 4 0 7.09665 5.59208
    -12 -4 0 96.1148 8.34713
    12 -4 0 102.322 13.5421
    12 -4 0 90.1949 6.70749
    12 -4 0 74.6223 10.9074
    12 4 0 100.928 9.57818
    14 -4 0 125.749 13.2182
    -14 -4 0 139.517 10.5714
    14 -4 0 141.117 16.6595
    14 4 0 118.772 11.2327
    16 -4 0 93.0001 13.0805
    16 -4 0 70.2501 15.7522
    -16 -4 0 83.861 9.91594
    16 4 0 77.17 11.0414
    -1 -5 0 45.4108 5.59111
    -1 -5 0 46.7628 4.89196
    1 -5 0 44.7783 4.47381
    -1 -5 0 42.3604 4.00047
    1 -5 0 41.7372 3.63498
    1 -5 0 44.8643 6.17872
    1 -5 0 36.0219 5.80944
    -1 -5 0 39.3596 3.61075
    -1 -5 0 50.1056 5.45493
    -3 -5 0 215.972 8.40096
    -3 -5 0 210.599 8.67665
    3 -5 0 218.668 7.19992
    3 -5 0 201.881 11.7975
    3 -5 0 219.126 11.146
    -3 -5 0 222.774 6.92835
    3 5 0 212.397 8.95613
    5 -5 0 230.764 13.1931
    5 -5 0 231.448 7.54525
    -5 -5 0 246.065 7.18477
    -5 -5 0 236.661 9.27612
    5 -5 0 232.503 12.2625
    -5 -5 0 239.44 9.6161
    5 5 0 233.94 9.65349
    7 -5 0 13.4285 6.89314
    -7 -5 0 6.36849 4.17665
    7 -5 0 -2.0279 6.42463
    7 -5 0 6.69352 2.76279
    7 5 0 11.2727 4.69016
    9 -5 0 275.531 17.0671
    9 -5 0 297.982 17.4131
    9 -5 0 296.851 9.57396
    -9 -5 0 308.083 12.6318
    9 5 0 309.923 13.011
    11 -5 0 437.386 22.2907
    -11 -5 0 430.113 16.1331
    11 -5 0 415.825 20.9934
    11 -5 0 414.206 12.4247
    11 5 0 414.914 16.4257
    -13 -5 0 34.5434 7.2719
    13 -5 0 25.2611 11.9561
    13 -5 0 47.7232 10.7783
    13 5 0 42.7384 7.93295
    -15 -5 0 135.675 11.4372
    15 -5 0 138.682 15.1556
    15 -5 0 141.449 17.8021
    15 5 0 174.071 14.113
    0 -6 0 22.5138 5.41663
    0 -6 0 18.3353 3.53198
    0 -6 0 19.4772 4.27915
    0 -6 0 26.484 5.44862
    2 -6 0 266.031 13.5648
    -2 -6 0 287.943 10.0589
    -2 -6 0 283.467 9.13016
    2 -6 0 291.197 9.67662
    2 -6 0 286.088 12.7873
    2 -6 0 286.805 9.14949
    -2 -6 0 290.226 10.8651
    2 6 0 286.894 11.3278
    -4 -6 0 733.241 20.1257
    4 -6 0 732.041 24.3216
    4 -6 0 742.537 23.0587
    -4 -6 0 727.827 20.2297
    4 -6 0 748.781 18.3741
    -4 -6 0 773.081 18.0627
    4 6 0 755.344 20.3814
    6 -6 0 13.1792 3.17328
    6 -6 0 -2.5597 6.38588
    6 -6 0 5.83786 6.7892
    -6 -6 0 1.89558 4.2128
    -6 -6 0 4.15832 2.3275
    6 6 0 11.0228 4.83363
    8 -6 0 11.5364 7.75814
    -8 -6 0 13.1846 5.30299
    8 -6 0 1.51753 7.85876
    8 -6 0 8.02804 3.39514
    8 6 0 7.5555 5.38746
    10 -6 0 532.208 24.5716
    10 -6 0 571.054 24.8451
    -10 -6 0 563.931 19.0219
    10 -6 0 531.771 14.8543
    10 6 0 559.469 18.7457
    -12 -6 0 17.3284 6.8569
    12 -6 0 22.326 10.253
    12 -6 0 8.30083 10.8148
    12 6 0 19.9344 7.22314
    14 -6 0 -3.1669 11.7752
    -14 -6 0 15.8655 7.21748
    14 -6 0 7.93364 10.6464
    14 6 0 3.36872 6.95665
    1 -7 0 29.1426 6.3907
    1 -7 0 25.372 6.92961
    -1 -7 0 37.3864 5.7173
    -1 -7 0 29.9604 6.55844
    -1 -7 0 31.7171 4.82805
    1 -7 0 30.7043 5.08648
    1 -7 0 34.5279 4.54488
    1 7 0 22.1407 5.8044
    3 -7 0 10.3859 6.40117
    3 -7 0 7.29804 3.61694
    -3 -7 0 8.76841 4.74056
    -3 -7 0 5.93526 4.49368
    3 -7 0 5.10672 6.67792
    3 7 0 3.6143 5.15798
    5 -7 0 253.859 9.26717
    5 -7 0 239.892 14.7593
    -5 -7 0 254.426 11.9415
    5 -7 0 254.141 16.5852
    -5 -7 0 245.624 11.873
    5 7 0 258.549 11.7038
    -7 -7 0 1.89436 5.48022
    7 -7 0 4.62176 8.35194
    7 -7 0 11.7986 8.116
    7 -7 0 0.69145 3.416
    7 7 0 -1.1219 5.15394
    9 -7 0 61.4154 11.2852
    -9 -7 0 67.458 7.91893
    9 -7 0 72.2065 5.60052
    9 -7 0 60.4488 11.5751
    9 7 0 70.3165 8.11359
    -11 -7 0 5.12161 6.63736
    11 -7 0 -0.3701 10.1484
    11 -7 0 9.18783 10.4911
    11 7 0 2.62413 6.48996
    -13 -7 0 42.4765 8.68104
    13 -7 0 42.5322 13.1685
    13 -7 0 42.7936 13.6412
    13 7 0 41.2864 8.5507
    0 -8 0 7.05383 6.77648
    0 -8 0 5.17577 6.33991
    0 -8 0 5.72104 4.52413
    0 -8 0 3.19929 5.05182
    2 -8 0 32.6959 7.8373
    2 -8 0 26.1466 4.97082
    -2 -8 0 27.5443 5.82825
    -2 -8 0 29.7658 6.20702
    2 -8 0 26.3774 5.26785
    2 -8 0 22.2208 8.24485
    2 8 0 23.5764 6.59936
    4 -8 0 853.686 21.9472
    4 -8 0 890.73 27.3838
    4 -8 0 802.181 29.1058
    -4 -8 0 864.435 24.7917
    -4 -8 0 863.79 24.3904
    4 8 0 839.668 24.1619
    6 -8 0 30.0062 8.81632
    6 -8 0 21.5673 9.69606
    6 -8 0 28.0483 4.8145
    -6 -8 0 29.1347 6.9097
    6 8 0 44.4318 7.0914
    -8 -8 0 45.5264 8.06549
    8 -8 0 44.8918 11.2033
    8 -8 0 37.6023 10.1179
    8 -8 0 44.7452 5.21908
    8 8 0 62.6356 8.12617
    10 -8 0 638.822 29.385
    10 -8 0 621.117 27.345
    -10 -8 0 630.128 22.4957
    10 8 0 620.292 20.937
    -12 -8 0 13.5013 8.03904
    12 -8 0 4.78333 11.633
    12 -8 0 18.1905 12.0368
    1 -9 0 436.865 18.0999
    -1 -9 0 430.866 15.699
    1 -9 0 442.389 15.0281
    -1 -9 0 419.141 16.1742
    1 -9 0 434.466 20.6264
    1 -9 0 442.987 15.5577
    1 9 0 449.247 17.4908
    3 -9 0 2.24432 7.42353
    3 -9 0 8.07345 5.05341
    -3 -9 0 5.52008 6.0524
    -3 -9 0 9.32196 6.19126
    3 -9 0 18.2988 9.18535
    3 9 0 -3.0085 5.97501
    5 -9 0 -1.4781 8.9312
    -5 -9 0 9.23238 6.62848
    5 -9 0 7.07167 4.83137
    5 -9 0 8.71798 8.59233
    5 9 0 -1.6516 5.96833
    7 -9 0 213.948 9.82038
    7 -9 0 202.487 16.0528
    7 -9 0 197.441 17.8129
    -7 -9 0 189.754 13.8904
    7 9 0 198.399 12.4773
    9 -9 0 399.426 22.1623
    -9 -9 0 309.026 16.8962
    9 -9 0 316.86 24.2376
    9 9 0 315.149 15.3997
    11 -9 0 22.6495 12.9208
    11 -9 0 4.24738 11.4406
    -11 -9 0 21.4417 8.80458
    0 -10 0 206.344 12.3478
    0 -10 0 220.204 12.4197
    0 10 0 227.468 14.6173
    2 -10 0 520.514 17.1976
    -2 -10 0 502.058 18.5209
    2 -10 0 504.602 17.0637
    2 -10 0 509.233 21.29
    2 -10 0 474.668 23.9988
    -2 -10 0 518.572 18.6397
    2 10 0 470.535 19.0227
    4 -10 0 225.077 11.4843
    -4 -10 0 240.333 14.517
    -4 -10 0 219.035 13.9548
    4 -10 0 252.99 16.9212
    4 -10 0 244.177 19.6739
    4 10 0 184.432 13.1057
    6 -10 0 189.576 15.2959
    6 -10 0 176.245 17.4531
    -6 -10 0 190.529 14.7166
    6 -10 0 156.281 9.98975
    6 10 0 158.012 12.4653
    8 -10 0 281.04 23.874
    8 -10 0 288.637 20.4291
    -8 -10 0 284.096 17.903
    8 10 0 301.501 15.221
    -10 -10 0 36.1184 10.2045
    10 -10 0 29.3078 12.8579
    10 -10 0 30.2993 14.3687
    -1 -11 0 18.9529 7.18436
    1 -11 0 0.29824 6.29725
    1 -11 0 11.0388 7.23937
    -1 -11 0 -8.7187 7.03669
    -1 11 0 15.591 8.53265
    1 11 0 1.09267 7.77248
    3 -11 0 9.78576 10.6857
    -3 -11 0 2.01186 7.12137
    -3 -11 0 8.83074 8.36388
    3 -11 0 9.22889 9.46748
    3 -11 0 16.2456 6.92406
    3 11 0 4.9328 7.54813
    5 -11 0 32.7089 12.8345
    -5 -11 0 35.7606 8.85001
    5 -11 0 37.9402 7.28326
    5 -11 0 73.2914 12.024
    5 11 0 40.0753 8.66723
    -7 -11 0 31.0332 9.58922
    7 -11 0 3.04047 12.9466
    7 -11 0 31.2195 11.7169
    0 -12 0 143.049 12.3465
    0 -12 0 102.987 9.40763
    0 12 0 134.368 13.4059
    -2 -12 0 215.562 14.868
    2 -12 0 195.489 13.8542
    -2 -12 0 184.982 14.3951
    -2 12 0 208.665 16.5716
    2 12 0 205.122 15.1432
    -16 0 1 9.59111 5.89003
    16 0 -1 -2.9951 8.86008
    16 0 -1 -1.3723 6.2004
    16 0 -1 -1.1753 6.80227
    14 0 -1 3.31711 8.16333
    14 0 -1 -0.2161 5.21918
    14 0 -1 2.09876 5.48535
    12 0 -1 -2.2348 6.7925
    10 0 -1 4.4682 5.62582
    8 0 -1 -4.109 4.3052
    6 0 -1 1.55721 4.15534
    4 0 -1 0.42569 2.56121
    2 0 -1 1.25608 1.22743
    -2 0 1 1.99092 0.94332
    2 0 -1 1.94142 1.73866
    -2 0 1 0.97503 1.53435
    0 0 1 -2.2566 0.34962
    -2 0 -1 -0.5918 1.72414
    2 0 1 0.0847 1.01502
    2 0 1 -1.6268 1.76275
    4 0 1 1.36997 2.48059
    6 0 1 0.81885 4.47646
    8 0 1 -8.4259 4.49368
    10 0 1 0.53965 5.82101
    12 0 1 -0.1502 7.07809
    14 0 1 7.55506 9.11024
    16 0 1 7.47006 10.2776
    16 0 1 -13.495 5.14529
    17 -1 -1 194.905 17.8534
    17 -1 -1 171.099 14.2503
    -17 -1 1 187.979 12.9131
    17 -1 -1 187.369 11.9614
    17 1 -1 213.377 14.4176
    17 1 -1 217.044 16.7361
    -15 -1 1 -4.0195 4.96021
    15 -1 -1 -9.221 4.84437
    15 -1 -1 0.25295 5.84242
    15 -1 -1 14.0734 9.57442
    15 1 -1 6.73125 8.21505
    13 -1 -1 111.996 12.3484
    13 -1 -1 124.233 9.02644
    13 -1 -1 95.6634 9.1755
    13 1 -1 121.607 11.4839
    11 -1 -1 373.729 12.5641
    11 -1 -1 347.732 17.2504
    11 -1 -1 374.013 14.7477
    11 1 -1 371.335 15.8727
    9 -1 -1 319.082 10.4543
    9 -1 -1 314.818 14.391
    9 1 -1 326.313 13.1317
    7 -1 -1 36.2753 3.755
    7 -1 -1 36.1748 5.99684
    7 1 -1 30.5452 5.06078
    5 -1 -1 421.79 10.45
    5 -1 -1 428.381 12.3135
    5 -1 -1 372.078 12.8318
    5 1 -1 388.778 11.5749
    3 -1 -1 5554.39 114.091
    -3 -1 1 5499.76 114.263
    -3 -1 1 5571.03 114.085
    3 -1 -1 5591.91 115.271
    3 -1 -1 5153.42 115.637
    3 1 -1 5439.59 114.332
    -1 -1 1 644.892 14.6978
    1 -1 -1 630.813 15.0016
    1 -1 -1 679.783 14.3073
    -1 -1 1 669.761 14.7329
    1 -1 -1 634.464 14.8998
    -1 1 1 649.675 15.0976
    1 1 -1 647.716 13.8963
    1 -1 1 419.362 10.315
    -1 -1 -1 422.588 9.96273
    -1 -1 -1 417.461 9.40641
    1 -1 1 407.946 9.65722
    1 1 1 414.784 9.96161
    -3 -1 -1 7891.45 162.728
    3 -1 1 7793.69 160.261
    3 -1 1 7632.88 162.529
    3 1 1 7630.8 161.766
    5 -1 1 -0.8053 3.54787
    5 1 1 6.83447 3.40269
    7 -1 1 198.413 11.0453
    7 1 1 205.738 10.0799
    9 -1 1 1972.1 49.2431
    9 1 1 2036.89 48.1781
    11 -1 1 156.973 7.89698
    11 -1 1 153.676 12.7297
    11 1 1 159.041 12.6367
    13 -1 1 6.02493 4.41443
    13 -1 1 15.1588 9.00287
    13 1 1 6.09562 7.72007
    15 -1 1 560.921 17.6525
    15 -1 1 594.995 26.5387
    15 1 1 605.151 24.8392
    17 -1 1 14.6524 11.8134
    17 -1 1 -1.1186 7.30981
    17 1 1 11.8759 10.4369
    16 -2 -1 177.952 17.5766
    -16 -2 1 182.155 12.5901
    16 -2 -1 175.443 14.1862
    16 -2 -1 146.023 10.001
    16 2 -1 178.634 14.3776
    14 -2 -1 72.9604 6.74539
    14 -2 -1 48.0474 8.37659
    14 -2 -1 72.3328 12.1854
    -14 -2 1 68.1387 7.57793
    14 2 -1 57.1833 9.41108
    -12 -2 1 11.4454 4.76714
    12 -2 -1 4.94005 8.3125
    12 -2 -1 6.85245 4.22611
    12 -2 -1 6.5239 6.10605
    12 2 -1 15.9686 6.89101
    10 -2 -1 1.08422 3.15805
    10 -2 -1 4.73386 6.68397
    -10 -2 1 3.24842 3.72422
    10 -2 -1 8.31296 5.3824
    10 2 -1 6.81963 5.38138
    8 -2 -1 202.076 10.6428
    8 -2 -1 185.508 11.6278
    -8 -2 1 202.019 8.12197
    8 -2 -1 188.718 7.12363
    8 2 -1 186.87 9.22584
    6 -2 -1 1463.14 32.7743
    -6 -2 1 1515.55 33.602
    6 -2 -1 1509.19 35.958
    6 -2 -1 1416.06 36.7142
    6 2 -1 1508.91 34.2541
    4 -2 -1 434.147 12.8601
    -4 -2 1 422.609 11.1199
    4 -2 -1 449.158 10.6115
    4 -2 -1 380.348 13.1668
    4 2 -1 448.464 11.1703
    2 -2 -1 184.2 6.87932
    -2 -2 1 188.558 5.88552
    -2 -2 1 178.222 5.8072
    -2 -2 1 187.198 5.17862
    2 -2 -1 190.811 7.4128
    2 -2 -1 189.835 5.25773
    2 2 -1 185.195 5.29397
    0 -2 -1 542.745 13.8739
    0 -2 -1 593.223 13.0384
    0 -2 -1 572.24 12.8086
    0 -2 1 573.092 13.6712
    0 -2 1 567.986 13.2902
    0 -2 1 563.824 12.8382
    0 -2 -1 570.149 13.9943
    0 -2 1 561.153 13.6912
    0 -2 1 573.897 14.2412
    2 -2 1 1639.91 35.5374
    2 -2 1 1692.68 34.442
    2 -2 1 1599.06 36.7218
    -2 -2 -1 1621.28 35.2175
    2 2 1 1627.4 35.8343
    4 -2 1 2338.36 47.5634
    -4 -2 -1 2310.92 48.9837
    4 -2 1 2198.26 50.9035
    4 2 1 2189.61 49.4419
    6 -2 1 1.0122 1.88055
    6 -2 1 -2.423 5.03577
    6 2 1 -1.487 3.98986
    8 -2 1 2391.64 58.2479
    8 -2 1 2478.48 52.7197
    8 2 1 2484.16 56.313
    10 -2 1 1431.07 32.4545
    10 -2 1 1426.22 39.5135
    10 2 1 1450.34 36.9884
    12 -2 1 0.52453 3.47797
    12 -2 1 -3.7446 8.327
    12 2 1 -3.893 6.68488
    14 -2 1 235.35 19.0485
    14 -2 1 239.765 9.94064
    14 2 1 275.393 16.9746
    -16 -2 -1 200.576 13.2595
    16 -2 1 228.196 19.628
    16 -2 1 225.245 16.5684
    16 2 1 230.537 17.6585
    17 -3 -1 18.2189 12.8669
    17 -3 -1 1.71994 8.41096
    -17 -3 1 -2.2564 7.11722
    17 3 -1 8.84018 8.72376
    15 -3 -1 287.456 17.2345
    15 -3 -1 269.441 11.6509
    15 -3 -1 335.895 22.3843
    -15 -3 1 311.654 14.8907
    15 3 -1 294.476 16.2223
    13 -3 -1 225.245 17.7476
    -13 -3 1 209.891 11.8735
    13 -3 -1 202.198 9.60808
    13 -3 -1 220.771 14.6969
    13 3 -1 218.51 13.4984
    11 -3 -1 97.5015 12.3376
    11 -3 -1 104.345 6.89665
    11 -3 -1 106.903 10.2038
    -11 -3 1 88.6092 7.49019
    11 3 -1 106.925 9.14494
    9 -3 -1 2009.87 49.3628
    9 -3 -1 2015.33 44.5514
    9 -3 -1 1934.53 50.7388
    -9 -3 1 2068.38 46.2113
    9 3 -1 2003.52 46.6568
    7 -3 -1 315.502 9.4762
    7 -3 -1 315.028 14.2383
    -7 -3 1 329.762 10.656
    7 -3 -1 330.748 13.6896
    7 3 -1 317.855 10.9556
    5 -3 -1 1547.65 38.9029
    -5 -3 1 1550.88 35.7084
    5 -3 -1 1655.06 34.8484
    5 -3 -1 1585.37 38.4143
    -5 -3 1 1571.14 34.9491
    5 3 -1 1580.78 35.5489
    3 -3 -1 1928.64 39.568
    -3 -3 1 1802 39.7935
    3 -3 -1 1788.72 42.3129
    3 -3 -1 1868.04 42.357
    -3 -3 1 1796.82 40.3568
    3 3 -1 1811.43 39.8084
    1 -3 -1 834.558 18.5509
    -1 -3 1 824.604 19.4534
    -1 -3 1 814.537 19.581
    -1 -3 1 818.946 19.0903
    -1 -3 1 803.985 18.732
    1 -3 -1 836.999 18.6111
    1 -3 -1 813.477 20.3641
    1 -3 -1 817.292 20.3494
    -1 -3 1 839.319 18.8914
    1 -3 1 1213.02 25.9124
    -1 -3 -1 1208.61 26.4424
    1 -3 1 1195.41 26.6185
    -1 -3 -1 1169.15 26.3092
    1 -3 1 1176.01 28.4377
    1 -3 1 1206.57 27.8862
    1 -3 1 1190.79 26.7261
    1 3 1 1183.91 27.3378
    -3 -3 -1 4.26708 2.23405
    -3 -3 -1 5.09536 2.27337
    3 -3 1 6.99715 4.05446
    3 -3 1 7.85569 1.5872
    3 -3 1 5.27853 2.49508
    3 3 1 2.45286 2.89101
    5 -3 1 25.0427 2.29222
    5 -3 1 20.6084 5.91553
    -5 -3 -1 26.4662 3.87921
    5 3 1 27.8937 4.85364
    7 -3 1 1469.8 31.6192
    7 -3 1 1426.66 37.3395
    7 3 1 1436.87 34.7569
    9 -3 1 111.176 10.6558
    9 -3 1 93.9471 5.10421
    9 3 1 102.717 8.45087
    11 -3 1 325.28 18.6364
    11 -3 1 361.018 10.7225
    11 3 1 356.462 15.6023
    -13 -3 -1 79.9496 8.00422
    13 -3 1 41.5765 11.5831
    13 -3 1 62.0603 5.13876
    13 3 1 78.2941 10.1502
    -15 -3 -1 6.53345 6.1421
    15 -3 1 -14.7 10.6425
    15 -3 1 10.6595 8.77298
    15 3 1 8.46425 8.28268
    17 -3 1 72.2164 11.7874
    17 -3 1 86.019 16.0871
    -17 -3 -1 67.4915 9.43179
    17 3 1 60.7918 12.044
    16 -4 -1 64.245 11.5899
    -16 -4 1 73.5749 9.49331
    16 -4 -1 60.6456 15.0486
    16 4 -1 75.345 10.544
    -14 -4 1 112.098 9.81939
    14 -4 -1 106.971 7.81517
    14 -4 -1 110.634 15.4745
    14 -4 -1 103.277 12.0563
    14 4 -1 126.284 10.9777
    12 -4 -1 30.0264 10.6755
    -12 -4 1 31.0338 6.40653
    12 -4 -1 29.5276 4.81
    12 -4 -1 22.9889 8.12482
    12 4 -1 31.0235 6.83595
    10 -4 -1 15.3544 8.24745
    -10 -4 1 9.896 4.81514
    10 -4 -1 13.2872 3.6673
    10 -4 -1 1.39878 6.6133
    -10 -4 1 9.73336 3.59179
    10 4 -1 13.6769 5.41173
    8 -4 -1 920.348 28.9076
    8 -4 -1 979.966 28.3687
    8 -4 -1 983.948 22.757
    -8 -4 1 933.481 22.6295
    -8 -4 1 973.691 24.6058
    8 4 -1 931.193 24.3223
    6 -4 -1 408.658 11.0076
    -6 -4 1 384.597 12.413
    6 -4 -1 400.656 16.1604
    6 -4 -1 413.005 15.9661
    -6 -4 1 399.349 11.2474
    6 4 -1 414.753 12.307
    4 -4 -1 507.125 17.0994
    -4 -4 1 517.181 14.5238
    -4 -4 1 513.555 13.3045
    4 -4 -1 525.17 17.2462
    4 -4 -1 542.3 13.1815
    4 4 -1 505.547 13.9137
    2 -4 -1 633.672 15.203
    2 -4 -1 634.616 18.4155
    -2 -4 1 605.184 16.5696
    -2 -4 1 625.805 15.8427
    2 -4 -1 636.426 14.825
    -2 -4 1 611.859 16.3146
    2 -4 -1 614.403 18.2895
    -2 -4 1 632.289 15.4862
    2 4 -1 614.13 16.0984
    0 -4 1 462.417 13.156
    0 -4 -1 453.573 13.918
    0 -4 -1 457.338 11.8282
    0 -4 -1 446.689 12.3589
    0 -4 1 468.008 11.6847
    0 -4 1 454.518 13.4707
    0 -4 -1 459.746 14.1608
    0 -4 1 466.178 12.2581
    0 -4 1 446.104 14.1714
    2 -4 1 28.1811 3.62252
    2 -4 1 36.5014 2.9082
    2 -4 1 22.6393 5.50404
    2 -4 1 32.2776 5.37044
    -2 -4 -1 29.7121 3.50526
    2 -4 1 30.6105 3.59754
    -2 -4 -1 32.7233 3.57895
    2 4 1 37.7272 5.0655
    -4 -4 -1 886.831 21.469
    4 -4 1 847.004 25.5222
    4 -4 1 888.133 19.896
    -4 -4 -1 878.705 21.5655
    4 -4 1 910.473 24.7354
    4 4 1 891.508 22.4409
    6 -4 1 129.224 11.148
    -6 -4 -1 145.609 7.0534
    6 -4 1 134.442 4.98939
    6 -4 1 132.137 10.3494
    6 4 1 151.85 8.49659
    8 -4 1 38.3435 8.28054
    8 -4 1 48.4842 3.47255
    -8 -4 -1 36.3276 5.03005
    8 4 1 42.1642 6.30109
    10 -4 1 339.014 18.2103
    10 -4 1 322.941 9.70872
    10 -4 1 333.176 19.0493
    -10 -4 -1 331.145 12.8766
    10 4 1 312.345 14.2893
    -12 -4 -1 17.67 5.59462
    12 -4 1 19.4596 10.3608
    12 -4 1 14.9328 3.46664
    12 -4 1 12.4296 8.7969
    12 4 1 22.4361 7.50753
    14 -4 1 335.777 20.4475
    -14 -4 -1 311.464 14.6889
    14 -4 1 313.414 23.0358
    14 4 1 328.069 17.2906
    -16 -4 -1 6.0097 7.13829
    16 -4 1 -4.8706 12.3476
    16 -4 1 4.57911 9.79886
    16 4 1 14.1592 9.21654
    15 -5 -1 296.588 23.612
    -15 -5 1 305.754 16.1667
    15 -5 -1 296.157 20.5967
    15 5 -1 308.462 17.0028
    -13 -5 1 10.5957 6.52085
    13 -5 -1 1.37964 10.9268
    13 -5 -1 12.8555 8.77226
    13 -5 -1 4.4536 3.91084
    13 5 -1 16.902 6.61564
    -11 -5 1 6.88473 5.40669
    11 -5 -1 7.85321 3.96698
    11 -5 -1 5.551 7.80073
    11 -5 -1 -4.9799 8.70645
    11 5 -1 18.8435 5.97155
    -9 -5 1 348.41 10.9919
    9 -5 -1 358.888 11.2009
    9 -5 -1 373.897 18.2955
    -9 -5 1 366.002 14.1088
    9 -5 -1 357.655 19.1105
    9 5 -1 371.201 13.5159
    -7 -5 1 35.4888 3.89003
    -7 -5 1 34.5177 5.24496
    7 -5 -1 32.4574 3.8325
    7 -5 -1 37.6361 7.58423
    7 -5 -1 59.7664 8.41331
    7 5 -1 35.1277 5.16576
    5 -5 -1 342.408 14.6725
    5 -5 -1 334.724 14.9636
    5 -5 -1 341.255 9.90684
    -5 -5 1 337.401 11.7051
    -5 -5 1 341.376 10.022
    5 5 -1 321.936 10.9062
    -3 -5 1 27.1709 4.19872
    3 -5 -1 35.6699 6.15488
    3 -5 -1 27.3809 5.80719
    -3 -5 1 33.7777 3.67899
    -3 -5 1 22.7194 4.28731
    3 -5 -1 35.0989 3.51859
    3 5 -1 29.0126 4.45848
    -1 -5 1 43.0873 5.42387
    1 -5 -1 46.0692 4.1322
    -1 -5 1 43.4837 5.14797
    -1 -5 1 42.5834 3.9812
    -1 -5 1 54.6457 4.33545
    1 -5 -1 41.1186 5.77872
    1 -5 -1 40.543 5.97149
    -1 -5 1 40.8437 5.00567
    1 -5 -1 40.3491 3.68331
    1 -5 1 1740.22 39.4105
    -1 -5 -1 1752.18 38.9555
    1 -5 1 1816.43 40.9386
    1 -5 1 1765.8 39.4219
    1 -5 1 1691.43 41.8933
    -1 -5 -1 1710.38 39.2535
    1 -5 1 1775.8 38.4009
    1 5 1 1701.78 40.4546
    -3 -5 -1 -7.7375 2.67727
    -3 -5 -1 1.95592 2.9377
    3 -5 1 -2.2928 4.46267
    3 -5 1 -1.3868 2.1663
    3 -5 1 3.56452 5.18896
    3 5 1 4.9184 4.0625
    5 -5 1 30.7301 7.01495
    5 -5 1 30.3358 2.97823
    5 -5 1 32.6444 6.53585
    -5 -5 -1 37.8609 4.76961
    -5 -5 -1 30.0753 4.34725
    5 5 1 28.6833 5.00638
    7 -5 1 832.395 19.5059
    -7 -5 -1 842.477 22.1952
    7 -5 1 800.433 27.3859
    7 -5 1 864.962 26.4944
    7 5 1 850.435 23.193
    9 -5 1 1.81294 7.99709
    9 -5 1 3.36227 7.79061
    9 -5 1 8.39863 2.89301
    -9 -5 -1 4.22389 4.65063
    9 5 1 7.65742 5.85943
    11 -5 1 35.1005 10.6821
    11 -5 1 57.6614 11.1176
    -11 -5 -1 47.4235 6.90571
    11 -5 1 50.9733 4.22294
    11 5 1 48.0414 8.16328
    13 -5 1 106.782 13.6058
    -13 -5 -1 104.763 9.49681
    13 -5 1 123.921 15.7344
    13 5 1 119.919 10.9644
    15 -5 1 0.68462 12.6544
    15 -5 1 1.46872 10.1384
    -15 -5 -1 2.6204 7.05477
    15 5 1 10.0148 8.18148
    -14 -6 1 541.379 20.7813
    14 -6 -1 503.193 27.9654
    14 -6 -1 495.164 25.8785
    12 -6 -1 266.469 19.9247
    -12 -6 1 284.945 14.7501
    12 -6 -1 244.867 10.0571
    12 -6 -1 281.051 20.9266
    12 6 -1 310.233 13.7031
    -10 -6 1 384.49 15.7691
    10 -6 -1 359.56 20.251
    10 -6 -1 382.806 12.2566
    10 -6 -1 406.487 21.3128
    10 6 -1 382.277 14.6415
    8 -6 -1 1283.21 30.291
    -8 -6 1 1272.46 29.9233
    -8 -6 1 1343.58 33.3963
    8 -6 -1 1293.5 38.321
    8 -6 -1 1336.15 38.1454
    8 6 -1 1293.66 32.1936
    -6 -6 1 691.929 20.2425
    -6 -6 1 705.1 17.849
    6 -6 -1 730.464 23.882
    6 -6 -1 695.318 17.9108
    6 -6 -1 706.727 24.5816
    6 6 -1 702.338 19.3686
    4 -6 -1 3.56209 3.02209
    -4 -6 1 -6.5167 3.89158
    4 -6 -1 6.59178 5.89804
    -4 -6 1 7.3026 3.19087
    4 -6 -1 -0.9025 5.55618
    4 6 -1 -4.9061 3.55818
    2 -6 -1 1273.98 29.6285
    -2 -6 1 1303.15 31.8358
    2 -6 -1 1308.76 34.1074
    2 -6 -1 1251.61 29.3729
    2 -6 -1 1283.77 33.1096
    -2 -6 1 1284.42 31.4555
    -2 -6 1 1291.83 30.5019
    -2 -6 1 1296.08 29.9534
    2 6 -1 1272.67 30.8127
    0 -6 1 1129.5 30.3685
    0 -6 1 1184.04 29.2012
    0 -6 -1 1176.18 28.1305
    0 -6 1 1181.14 28.6122
    0 -6 1 1185.31 28.0389
    0 -6 -1 1153.59 29.8083
    0 -6 -1 1185.79 27.5838
    0 -6 1 1175.71 27.3796
    0 -6 -1 1139.66 30.5231
    -2 -6 -1 285.416 10.1474
    2 -6 1 321.728 9.39691
    -2 -6 -1 283.84 10.5626
    2 -6 1 298.861 13.9932
    2 -6 1 298.754 12.6991
    2 -6 1 303.817 10.2449
    2 6 1 295.305 11.8856
    4 -6 1 252.323 14.4647
    -4 -6 -1 235.191 9.91851
    -4 -6 -1 252.755 10.0689
    4 -6 1 239.677 12.8634
    4 -6 1 240.132 8.03303
    4 6 1 255.24 10.9816
    6 -6 1 959.598 31.0108
    6 -6 1 965.385 29.0367
    -6 -6 -1 1002.44 25.672
    -6 -6 -1 1003.94 26.1085
    6 -6 1 981.969 22.929
    6 6 1 983.51 26.1781
    8 -6 1 1.3787 2.98781
    8 -6 1 0.73812 7.77918
    8 -6 1 5.14519 7.95348
    -8 -6 -1 -0.2448 4.72235
    8 6 1 12.4568 6.05874
    10 -6 1 0.441 2.76289
    10 -6 1 14.669 9.28539
    -10 -6 -1 5.18062 5.46461
    10 -6 1 6.52367 8.87411
    10 6 1 2.8307 6.53748
    -12 -6 -1 85.983 8.93842
    12 -6 1 77.6403 13.6134
    12 -6 1 98.4472 13.8237
    12 6 1 100.523 10.1083
    14 -6 1 12.3897 12.459
    -14 -6 -1 4.70474 7.26079
    14 -6 1 24.5654 11.6695
    14 6 1 20.567 8.17273
    13 -7 -1 745.492 31.5257
    13 -7 -1 741 32.509
    -13 -7 1 695.073 24.789
    11 -7 -1 -1.5608 3.50915
    -11 -7 1 -8.5313 5.94144
    11 -7 -1 10.8922 10.4845
    11 -7 -1 13.1022 10.1582
    11 7 -1 4.25537 5.74342
    9 -7 -1 162.494 15.0239
    9 -7 -1 180.653 15.8358
    9 -7 -1 185.328 8.69491
    -9 -7 1 166.003 12.1983
    9 7 -1 187.951 11.1023
    -7 -7 1 1692.79 40.8546
    7 -7 -1 1632.17 46.0465
    7 -7 -1 1605.17 37.4772
    -7 -7 1 1609.01 39.5431
    7 -7 -1 1624.53 44.4554
    7 7 -1 1658.9 39.1902
    5 -7 -1 65.0305 5.5473
    -5 -7 1 89.4869 8.30758
    -5 -7 1 76.2999 6.38859
    5 -7 -1 79.989 9.93065
    5 -7 -1 85.6969 11.0218
    5 7 -1 76.8447 7.10665
    -3 -7 1 15.831 5.47209
    -3 -7 1 9.82581 4.8335
    -3 -7 1 19.359 4.18134
    3 -7 -1 22.9777 4.11278
    3 -7 -1 24.2988 7.45544
    3 -7 -1 23.8742 6.89155
    3 7 -1 10.7663 4.84616
    1 -7 -1 2189.15 52.1762
    -1 -7 1 2158.01 52.0209
    -1 -7 1 2217.73 49.3824
    1 -7 -1 2213.49 49.0612
    1 -7 -1 2181.57 49.1535
    1 -7 -1 2167.91 53.5141
    -1 -7 1 2170.38 50.4402
    -1 -7 1 2167.21 49.3796
    -1 -7 -1 10.7646 4.30711
    1 -7 1 13.4115 5.74418
    1 -7 1 17.851 4.82197
    -1 -7 -1 14.9408 4.78918
    1 -7 1 20.8123 4.2486
    1 -7 1 17.4579 6.63607
    1 7 1 15.5748 5.73381
    3 -7 1 32.6597 7.13486
    -3 -7 -1 36.6665 5.49276
    3 -7 1 55.2446 8.97128
    -3 -7 -1 37.408 5.79544
    3 -7 1 50.3072 4.78883
    3 7 1 39.3538 6.45318
    -5 -7 -1 241.87 11.6108
    5 -7 1 262.931 14.6729
    -5 -7 -1 260.335 11.6782
    5 -7 1 241.072 16.6094
    5 -7 1 253.851 8.96019
    5 7 1 235.482 12.2015
    7 -7 1 21.1521 8.44639
    7 -7 1 30.0963 4.14235
    7 -7 1 42.1687 10.0732
    -7 -7 -1 32.3392 5.9906
    7 7 1 33.2566 6.82629
    9 -7 1 201.193 18.5164
    -9 -7 -1 195.611 11.9541
    9 -7 1 234.829 17.2479
    9 -7 1 175.363 7.44127
    9 7 1 202.56 12.5458
    -11 -7 -1 -4.4819 6.14142
    11 -7 1 5.34897 10.7188
    11 -7 1 8.95163 10.1713
    11 7 1 7.75346 7.02583
    13 -7 1 127.135 16.7571
    -13 -7 -1 124.395 11.5494
    13 -7 1 136.243 17.2207
    13 7 1 120.701 11.5135
    12 -8 -1 12.9734 12.0669
    -12 -8 1 3.50926 7.97207
    12 -8 -1 -6.5663 11.3262
    10 -8 -1 -7.168 9.96312
    10 -8 -1 5.0677 3.87483
    10 -8 -1 11.8708 10.0788
    -10 -8 1 18.9895 7.74237
    10 8 -1 13.5896 6.32951
    8 -8 -1 -3.0275 8.75137
    -8 -8 1 -3.1973 6.30103
    8 -8 -1 6.90465 4.41794
    8 -8 -1 0.30815 9.10676
    8 8 -1 12.7498 5.79391
    6 -8 -1 23.8572 9.76157
    6 -8 -1 28.0702 8.85695
    -6 -8 1 16.8159 6.71685
    6 -8 -1 30.0933 5.02046
    6 8 -1 24.995 6.29844
    -4 -8 1 101.037 9.0715
    4 -8 -1 105.778 7.60992
    -4 -8 1 94.5892 7.88506
    4 -8 -1 96.5667 11.7525
    4 -8 -1 105.256 10.8795
    4 8 -1 110.49 8.65612
    2 -8 -1 136.454 8.49656
    2 -8 -1 143.397 8.36823
    -2 -8 1 142.882 9.23622
    2 -8 -1 149.598 11.7885
    -2 -8 1 142.598 10.4401
    -2 -8 1 141.234 9.6838
    2 -8 -1 140.233 12.55
    2 8 -1 152.953 10.6104
    0 -8 -1 16.2234 5.23059
    0 -8 -1 28.6859 5.28683
    0 -8 1 10.439 5.63997
    0 -8 1 14.2196 6.22929
    0 -8 1 19.7434 7.31892
    0 -8 1 13.1864 5.08745
    2 -8 1 304.605 14.9396
    2 -8 1 314.069 11.3379
    2 -8 1 304.672 11.9991
    -2 -8 -1 288.078 12.9566
    2 -8 1 288.224 16.8913
    -2 -8 -1 272.513 11.9847
    2 8 1 293.983 14.4499
    4 -8 1 128.462 7.67296
    4 -8 1 123.426 12.8451
    -4 -8 -1 107.677 9.03068
    -4 -8 -1 123.092 9.03892
    4 -8 1 122.108 10.9941
    4 8 1 119.232 9.68
    -6 -8 -1 21.1226 6.78475
    6 -8 1 23.802 4.56533
    6 -8 1 22.3983 8.61016
    -6 -8 -1 8.85412 5.99258
    6 -8 1 7.95543 9.2073
    6 8 1 23.6504 6.85085
    8 -8 1 33.365 11.3183
    8 -8 1 45.6151 10.5776
    8 -8 1 31.9874 4.16598
    -8 -8 -1 37.2882 7.50019
    8 8 1 43.2145 8.09646
    -10 -8 -1 190.355 13.6467
    10 -8 1 230.809 17.8907
    10 -8 1 137.632 16.358
    10 8 1 175.145 13.1385
    -12 -8 -1 86.5129 10.3793
    12 -8 1 82.9281 15.3404
    12 -8 1 80.1367 15.1133
    12 8 1 89.0349 10.4459
    11 -9 -1 -16.469 11.3048
    11 -9 -1 -1.5593 10.8157
    -11 -9 1 -2.7599 7.97711
    -9 -9 1 45.4583 9.30156
    9 -9 -1 57.5587 13.6437
    9 -9 -1 62.4685 12.8869
    9 -9 -1 47.0278 5.45937
    7 -9 -1 1025.72 36.7667
    -7 -9 1 1038.4 30.3872
    7 -9 -1 1001.67 26.0465
    7 -9 -1 1062.49 33.9692
    7 9 -1 985.568 27.7296
    -5 -9 1 37.2656 7.75444
    5 -9 -1 62.2321 10.595
    5 -9 -1 43.726 11.1437
    5 -9 -1 41.5417 5.84822
    5 9 -1 40.8982 7.09583
    3 -9 -1 213.275 10.5848
    3 -9 -1 208.211 17.1072
    3 -9 -1 222.36 15.5442
    -3 -9 1 185.027 12.2826
    -3 -9 1 199.668 12.6457
    3 9 -1 220.189 12.0807
    -1 -9 1 573.191 19.2088
    1 -9 -1 586.829 21.8818
    -1 -9 1 561.908 21.7562
    1 -9 -1 582.319 17.9565
    -1 -9 1 564.015 18.5231
    1 -9 -1 602.357 17.8567
    1 -9 -1 537.358 23.248
    1 9 -1 601.043 19.805
    1 -9 1 108.598 10.4083
    1 -9 1 78.0261 8.03844
    1 -9 1 81.9286 10.7686
    -1 -9 -1 85.7169 8.04285
    -1 -9 -1 99.4839 8.50777
    1 -9 1 77.4664 7.55666
    1 9 1 92.1243 10.0542
    3 -9 1 1.66839 4.80517
    -3 -9 -1 -0.7455 5.90492
    3 -9 1 5.65238 8.60206
    -3 -9 -1 -1.9102 5.85616
    3 -9 1 13.742 7.57963
    3 9 1 12.7859 6.90483
    5 -9 1 483.775 24.4073
    5 -9 1 498.274 21.299
    5 -9 1 523.33 15.7137
    -5 -9 -1 472.207 18.6446
    -5 -9 -1 514.766 18.8607
    5 9 1 532.885 18.9275
    7 -9 1 46.0128 12.1845
    -7 -9 -1 48.3136 8.24354
    7 -9 1 32.7963 10.035
    7 -9 1 30.2475 4.76161
    7 9 1 47.6108 8.12839
    9 -9 1 -0.9378 10.8583
    9 -9 1 18.8538 10.7653
    -9 -9 -1 16.7054 7.79251
    9 9 1 15.9155 7.59914
    11 -9 1 141.284 18.5285
    -11 -9 -1 160.399 13.3088
    11 -9 1 154.955 16.9732
    11 9 1 163.584 12.7608
    10 -10 -1 35.4755 12.7889
    10 -10 -1 19.653 13.769
    -10 -10 1 37.0109 10.4762
    -8 -10 1 36.0995 9.4586
    8 -10 -1 43.0823 12.5293
    8 -10 -1 30.149 12.9098
    8 -10 -1 28.0971 5.04528
    6 -10 -1 204.438 11.205
    6 -10 -1 202.966 18.6569
    -6 -10 1 202.289 14.993
    6 -10 -1 233.157 18.0204
    6 10 -1 219.116 12.7723
    -4 -10 1 180.477 13.4466
    4 -10 -1 173.832 10.7116
    4 -10 -1 170.287 16.7166
    4 -10 -1 200.299 15.7872
    4 10 -1 193.65 12.3366
    2 -10 -1 160.025 10.2788
    -2 -10 1 168.942 12.706
    2 -10 -1 157.306 10.578
    2 -10 -1 157.622 13.6797
    2 -10 -1 170.407 16.1053
    -2 -10 1 179.451 12.5853
    2 10 -1 150.807 12.3206
    0 -10 1 209.049 12.3387
    0 -10 1 209.314 12.5581
    0 -10 1 206.92 16.3767
    0 -10 -1 197.961 11.994
    0 -10 -1 191.881 11.876
    0 10 1 202.105 14.4909
    0 10 -1 201.408 13.4985
    2 -10 1 37.2068 7.0363
    -2 -10 -1 28.6041 7.07009
    2 -10 1 23.5698 9.83442
    2 -10 1 43.1704 7.39806
    -2 -10 -1 27.609 7.1105
    2 -10 1 50.7438 9.55601
    2 10 1 31.6131 8.37606
    -4 -10 -1 26.6836 8.15778
    -4 -10 -1 24.6474 7.51619
    4 -10 1 17.555 9.06342
    4 -10 1 20.2449 10.4555
    4 -10 1 27.2111 6.16563
    4 10 1 24.9115 7.98738
    6 -10 1 10.3932 4.5099
    6 -10 1 24.4765 11.6827
    -6 -10 -1 11.1771 7.7038
    6 -10 1 11.5956 9.44637
    6 10 1 14.2921 7.38577
    -8 -10 -1 16.9899 8.7663
    8 -10 1 10.5129 10.315
    8 -10 1 30.9326 13.0144
    8 10 1 36.2465 8.41432
    10 -10 1 25.2956 14.5141
    -10 -10 -1 29.8895 9.83989
    10 -10 1 40.059 12.9225
    7 -11 -1 6.92251 10.6735
    -7 -11 1 6.16354 8.5133
    7 -11 -1 -11.819 11.3296
    7 -11 -1 11.6391 5.12319
    -5 -11 1 263.32 16.7433
    5 -11 -1 277.809 20.049
    5 -11 -1 287.779 23.9185
    5 -11 -1 298.288 13.6948
    5 11 -1 277.433 14.8028
    -3 -11 1 29.4725 7.87125
    3 -11 -1 11.4062 11.2853
    3 -11 -1 31.6839 7.46613
    3 -11 -1 15.4637 9.86457
    3 11 -1 20.1064 7.79747
    -1 -11 1 81.1564 9.57577
    1 -11 -1 45.0756 6.60516
    -1 -11 1 64.0735 9.53749
    1 -11 -1 61.6584 8.94524
    1 11 -1 66.84 10.0327
    -1 11 1 73.0274 10.7596
    1 -11 1 438.788 17.4625
    -1 -11 -1 422.593 17.9016
    1 -11 1 455.816 17.2751
    -1 -11 -1 433.202 17.3102
    1 -11 1 437.764 23.0394
    -1 11 -1 431.62 19.1385
    1 11 1 422.048 19.6589
    3 -11 1 145.964 15.698
    3 -11 1 147.548 10.6667
    -3 -11 -1 149.186 11.6525
    3 -11 1 132.822 12.92
    -3 -11 -1 136.799 12.3671
    3 11 1 120.555 11.9346
    5 -11 1 260.842 12.7623
    5 -11 1 329.939 19.7732
    -5 -11 -1 300.142 16.8562
    5 -11 1 295.638 23.3885
    5 11 1 304.247 16.3399
    7 -11 1 143.544 15.1707
    7 -11 1 118.269 17.0397
    -7 -11 -1 116.046 12.6194
    7 11 1 119.133 11.5139
    -2 -12 1 42.3565 8.99306
    2 -12 -1 25.7269 8.41067
    2 12 -1 17.7553 8.25075
    -2 12 1 20.6925 10.2826
    0 -12 -1 -4.6641 7.59981
    0 -12 1 -2.5455 8.19569
    0 -12 1 13.4563 7.8584
    0 12 -1 4.33664 8.48597
    0 12 1 -1.025 9.02469
    2 -12 1 139.696 11.9289
    -2 -12 -1 150.65 13.0585
    2 -12 1 160.576 16.6141
    -2 -12 -1 133.764 11.344
    -2 12 -1 157.957 13.8795
    2 12 1 170.988 14.3365
    16 0 -2 191.924 15.4767
    16 0 -2 159.824 12.358
    -16 0 2 176.853 11.4184
    -14 0 2 1727.63 41.4706
    14 0 -2 1697.45 42.2861
    14 0 -2 1790.45 46.8056
    14 0 -2 1743.7 43.1177
    12 0 -2 56.4163 7.08308
    12 0 -2 52.9832 6.31693
    12 0 -2 59.7753 8.95873
    10 0 -2 116.82 9.67502
    10 0 -2 98.7214 7.37188
    8 0 -2 2664.87 62.5355
    8 0 -2 2838.54 60.6191
    6 0 -2 65.3966 5.20982
    6 0 -2 78.3016 6.58855
    -4 0 2 930.331 20.3405
    4 0 -2 871.994 21.6022
    4 0 -2 948.482 20.7512
    2 0 -2 456.278 10.6738
    2 0 -2 438.919 10.7089
    -2 0 2 449.267 10.7482
    -2 0 2 449.125 10.455
    0 0 2 2009.9 42.0813
    0 0 -2 1980.61 41.8776
    0 0 -2 2003.15 42.1056
    2 0 2 2759.38 59.9017
    2 0 2 2808.58 59.0682
    -2 0 -2 2823.72 58.557
    4 0 2 305.894 10.0368
    4 0 2 339.512 8.32316
    6 0 2 1049.07 26.9288
    8 0 2 27.3646 5.86451
    10 0 2 158.509 11.6749
    12 0 2 784.044 26.8992
    14 0 2 15.15 9.25001
    16 0 2 3.68525 4.59882
    16 0 2 4.73487 10.6679
    17 -1 -2 34.6654 11.5133
    -17 -1 2 13.6325 6.90531
    17 -1 -2 32.4638 7.43689
    17 1 -2 26.8451 8.08356
    -17 1 2 23.3314 6.27435
    17 1 -2 34.2747 9.94749
    15 -1 -2 189.762 15.9804
    15 -1 -2 151.944 11.9338
    -15 -1 2 176.128 11.2649
    15 -1 -2 136.627 10.6861
    -15 1 2 159.048 10.1852
    15 1 -2 168.448 13.6202
    -13 -1 2 304.8 12.3831
    13 -1 -2 292.786 13.5573
    13 -1 -2 298.346 17.2328
    13 -1 -2 288.638 12.5228
    13 1 -2 277.32 15.421
    13 1 -2 282.184 11.6828
    11 -1 -2 12.791 4.44727
    -11 -1 2 14.1332 4.25146
    11 -1 -2 15.4555 7.32119
    11 -1 -2 6.80317 4.70036
    11 1 -2 10.6442 6.02549
    11 1 -2 7.11548 3.76569
    9 -1 -2 369.73 12.9279
    9 -1 -2 356.163 15.0801
    9 -1 -2 364.371 11.7382
    -9 -1 2 382.128 11.5887
    9 1 -2 373.588 13.8361
    9 1 -2 372.678 11.2499
    7 -1 -2 419.485 15.1908
    7 -1 -2 450.64 12.495
    -7 -1 2 461.705 12.3357
    7 -1 -2 444.163 13.6103
    7 1 -2 443.834 11.8142
    7 1 -2 436.745 13.8976
    5 -1 -2 314.813 9.82607
    5 -1 -2 294.6 11.1089
    5 -1 -2 306.1 8.7895
    -5 -1 2 315.979 8.74855
    5 1 -2 309.092 9.61641
    -3 -1 2 10.8489 1.9225
    3 -1 -2 9.67329 2.23582
    3 -1 -2 7.01404 1.65731
    3 -1 -2 4.33921 2.5505
    -3 -1 2 8.39955 1.31588
    3 1 -2 13.1488 1.83966
    -1 -1 2 750.919 17.5001
    -1 -1 2 767.674 17.6977
    1 -1 -2 762.457 17.4894
    1 -1 -2 774.006 16.9552
    -1 -1 -2 148.012 4.09034
    1 -1 2 142.271 4.83005
    1 -1 2 134.238 5.05263
    -1 1 -2 135.451 5.06581
    1 1 2 141.422 5.02942
    3 -1 2 54.3461 4.2768
    -3 -1 -2 56.046 2.7415
    3 -1 2 55.6351 3.19847
    3 1 2 59.8156 2.15639
    3 1 2 60.5178 4.15095
    5 -1 2 277.22 10.9125
    5 1 2 282.945 10.3794
    7 -1 2 3.11815 4.80137
    7 1 2 4.99193 4.53186
    9 -1 2 133.085 10.5704
    9 1 2 158.57 10.6899
    11 -1 2 326.35 17.2078
    11 1 2 354.561 16.7781
    13 -1 2 141.608 8.30154
    13 -1 2 152.81 14.3091
    13 1 2 130.078 12.809
    15 -1 2 24.1236 11.2446
    15 1 2 17.3508 10.0012
    17 -1 2 129.517 16.7556
    17 1 2 119.088 15.7614
    16 -2 -2 7.59033 10.6496
    16 -2 -2 -0.0147 5.20428
    16 -2 -2 -13.082 6.40736
    -16 -2 2 7.00084 6.41943
    16 2 -2 3.06402 7.84115
    14 -2 -2 100.637 8.10497
    -14 -2 2 109.679 9.04219
    14 -2 -2 111.31 13.9108
    14 -2 -2 112.538 10.4592
    14 2 -2 126.429 11.3522
    -12 -2 2 327.507 12.9664
    12 -2 -2 322.073 14.6113
    12 -2 -2 334.709 18.4536
    12 -2 -2 318.18 12.0182
    12 2 -2 308.31 10.949
    12 2 -2 333.481 14.9202
    10 -2 -2 63.2489 5.47048
    -10 -2 2 76.3117 6.39901
    10 -2 -2 71.0622 7.37063
    10 -2 -2 81.7289 10.2685
    10 2 -2 76.7829 7.40864
    8 -2 -2 277.457 13.8046
    8 -2 -2 298.535 9.64907
    8 -2 -2 323.484 12.2788
    -8 -2 2 320.571 10.4139
    8 2 -2 308.528 11.2559
    -6 -2 2 1409.32 32.0693
    6 -2 -2 1427.63 31.5581
    6 -2 -2 1442.95 33.9165
    6 -2 -2 1352.35 35.1006
    6 2 -2 1397.8 32.2135
    -4 -2 2 137.636 4.48363
    -4 -2 2 146.018 5.6626
    4 -2 -2 148.158 5.20493
    4 -2 -2 142.65 6.90201
    4 -2 -2 121.6 7.55021
    4 2 -2 151.251 5.20369
    -2 -2 2 2265.29 48.8447
    2 -2 -2 2211.53 49.4945
    2 -2 -2 2352.66 48.1792
    2 -2 -2 2215.7 49.3016
    -2 -2 2 2224.71 48.8553
    0 -2 2 2563.99 53.6189
    0 -2 -2 2581.49 53.0489
    0 -2 2 2606.32 53.3976
    0 -2 2 2479.98 53.5822
    0 2 -2 2252.74 53.3053
    0 2 2 2537.86 53.912
    -2 -2 -2 1744.83 37.319
    2 -2 2 1768.93 38.8075
    2 -2 2 1728.61 37.8141
    2 2 2 1701.64 38.2216
    4 -2 2 324.276 9.32788
    4 -2 2 298.63 11.2636
    -4 -2 -2 320.842 8.80822
    4 2 2 305.481 10.3234
    6 -2 2 1324.7 28.245
    6 -2 2 1319.35 33.4384
    6 2 2 1295.07 31.8807
    8 -2 2 6.2898 2.08498
    8 -2 2 5.58011 5.48304
    8 2 2 1.15632 4.58102
    10 -2 2 430.454 11.5088
    10 -2 2 394.92 18.4364
    10 2 2 434.365 17.0742
    12 -2 2 113.562 12.8614
    12 -2 2 108.461 6.48299
    12 2 2 113.6 11.3382
    14 -2 2 2.18934 10.1031
    14 2 2 2.59908 8.33954
    16 -2 2 176.645 18.2048
    16 2 2 166.292 15.817
    17 -3 -2 74.6151 14.9088
    -17 -3 2 89.5852 10.2457
    17 -3 -2 78.6081 10.9869
    15 -3 -2 423.908 24.0457
    15 -3 -2 413.906 19.319
    15 -3 -2 401.289 14.7857
    -15 -3 2 417.505 17.0266
    15 3 -2 407.845 18.0226
    13 -3 -2 33.549 10.7373
    13 -3 -2 19.64 7.49862
    13 -3 -2 22.3346 5.05519
    -13 -3 2 30.1488 6.46315
    13 3 -2 29.8256 7.11815
    -11 -3 2 45.9091 6.2257
    11 -3 -2 47.7362 7.72169
    11 -3 -2 42.3952 9.97575
    11 -3 -2 52.4511 5.45548
    11 3 -2 51.8871 7.11683
    9 -3 -2 130.541 6.80788
    9 -3 -2 128.661 11.1187
    9 -3 -2 116.305 10.2585
    -9 -3 2 117.343 7.87746
    9 3 -2 116.52 8.06159
    7 -3 -2 957.096 25.7857
    -7 -3 2 959.363 23.4823
    7 -3 -2 948.615 22.4923
    7 -3 -2 890.918 26.8356
    7 3 -2 949.923 23.0515
    -5 -3 2 16.3811 3.3936
    5 -3 -2 8.42494 5.24986
    5 -3 -2 17.3848 3.00587
    -5 -3 2 11.0561 3.40322
    5 -3 -2 15.0575 4.6307
    5 3 -2 11.6627 3.16875
    -3 -3 2 1890.35 42.8217
    3 -3 -2 2049.2 41.9806
    3 -3 -2 1910.75 44.0818
    -3 -3 2 1929.32 42.6451
    3 -3 -2 1855.77 44.2888
    3 3 -2 1946.22 41.4067
    -1 -3 2 137.644 5.58909
    1 -3 -2 146.089 6.64037
    1 -3 -2 138.515 4.55067
    -1 -3 2 140.668 6.39846
    -1 -3 2 131.563 5.14383
    1 -3 -2 136.758 4.92841
    1 -3 -2 128.873 6.46376
    -1 -3 2 135.256 6.08035
    1 -3 2 645.324 16.2884
    -1 -3 -2 636.365 14.9646
    1 -3 2 632.069 15.3242
    -1 -3 -2 626.261 14.5593
    1 -3 2 614.157 15.4656
    1 -3 2 626.547 14.3023
    1 3 2 632.541 16.2464
    3 -3 2 302.588 11.3637
    -3 -3 -2 287.016 8.70489
    3 -3 2 309.072 7.25379
    3 -3 2 295.599 9.36436
    3 3 2 319.493 10.4592
    -5 -3 -2 298.975 9.6866
    5 -3 2 308.636 12.8223
    5 3 2 296.513 11.4734
    7 -3 2 697.072 15.9462
    7 -3 2 716.905 22.0835
    7 3 2 715.834 20.1955
    9 -3 2 27.3511 2.88856
    9 -3 2 21.2256 7.36193
    9 3 2 24.8905 6.36028
    11 -3 2 342.691 9.89514
    11 -3 2 350.655 19.0815
    11 3 2 320.506 15.8914
    13 -3 2 175.213 16.0188
    13 3 2 154.383 13.1457
    15 -3 2 -5.1371 10.6565
    15 3 2 -1.707 8.46045
    -17 -3 -2 121.816 11.1835
    17 -3 2 122.015 14.2477
    17 -3 2 109.718 17.4323
    17 3 2 122.987 15.0923
    -16 -4 2 116.982 11.1772
    16 -4 -2 114.592 16.4284
    16 -4 -2 117.39 13.3077
    14 -4 -2 206.253 18.2397
    -14 -4 2 234.229 13.4969
    14 -4 -2 202.085 16.0958
    14 -4 -2 196.269 10.4779
    14 4 -2 211.566 13.3304
    12 -4 -2 725.853 19.9913
    12 -4 -2 735.016 25.7059
    12 -4 -2 738.129 28.4589
    -12 -4 2 766.13 22.6196
    12 4 -2 712.108 21.9942
    10 -4 -2 67.2992 10.9352
    10 -4 -2 63.0996 5.62028
    -10 -4 2 68.4752 5.73529
    10 -4 -2 78.651 9.44775
    -10 -4 2 58.6571 6.87727
    10 4 -2 63.2232 6.72472
    8 -4 -2 65.1158 9.4777
    -8 -4 2 83.9489 6.66833
    8 -4 -2 72.3482 8.24311
    8 -4 -2 79.7062 5.83626
    -8 -4 2 85.3768 6.15313
    8 4 -2 92.1758 6.84186
    6 -4 -2 2237.14 55.8469
    6 -4 -2 2411.65 55.6687
    -6 -4 2 2327.84 52.7792
    -6 -4 2 2377.02 51.994
    6 -4 -2 2423.35 51.5217
    6 4 -2 2343.61 51.5745
    -4 -4 2 59.4576 5.16436
    4 -4 -2 69.5944 7.14916
    4 -4 -2 71.9753 4.77624
    4 -4 -2 66.2486 6.64728
    -4 -4 2 66.1833 5.62496
    4 4 -2 66.5652 5.04709
    2 -4 -2 608.671 14.7166
    -2 -4 2 569.801 15.3476
    2 -4 -2 560.444 17.3444
    -2 -4 2 574.082 16.226
    2 -4 -2 571.31 17.4977
    2 -4 -2 592.706 13.6017
    -2 -4 2 595.462 15.4416
    2 4 -2 592.926 14.9216
    0 -4 -2 2233.12 48.1868
    0 -4 2 2126.85 50.1609
    0 -4 2 2245.28 47.9268
    0 -4 2 2254.87 49.0584
    0 -4 2 2240.84 48.7872
    0 -4 -2 2273.69 47.9029
    0 -4 2 2174.17 49.13
    0 -4 -2 2196.42 49.9631
    2 -4 2 1160.03 26.9461
    -2 -4 -2 1105.74 25.9074
    2 -4 2 1136.58 28.2391
    -2 -4 -2 1141.84 26.316
    2 -4 2 1166.45 25.1589
    2 4 2 1145.29 27.7981
    4 -4 2 954.352 25.4891
    -4 -4 -2 948.099 22.4679
    4 -4 2 947.944 20.7031
    -4 -4 -2 937.823 22.6069
    4 -4 2 917.071 23.1002
    4 4 2 927.13 23.9308
    -6 -4 -2 180.879 8.22396
    6 -4 2 174.516 5.30092
    -6 -4 -2 175.473 7.6903
    6 -4 2 177.85 11.6286
    6 4 2 172.919 9.52533
    8 -4 2 68.9046 9.13523
    8 -4 2 74.6584 3.881
    8 4 2 74.5811 7.55548
    10 -4 2 1550.55 34.5887
    10 -4 2 1620.74 44.0346
    10 4 2 1584.91 40.3315
    12 -4 2 -11.748 8.60415
    -12 -4 -2 -2.4749 4.91542
    12 4 2 4.91701 7.08398
    14 -4 2 -0.6811 9.2112
    14 -4 2 -1.3464 11.051
    -14 -4 -2 3.28418 5.99867
    14 4 2 1.34295 7.96208
    16 -4 2 140.467 19.1046
    -16 -4 -2 173.549 13.4681
    16 -4 2 172.68 16.5225
    16 4 2 184.387 15.7494
    -15 -5 2 37.4818 8.25535
    15 -5 -2 5.48133 12.2148
    15 -5 -2 11.8164 9.66854
    13 -5 -2 157.792 13.9162
    -13 -5 2 163.694 11.7319
    13 -5 -2 147.396 16.2242
    13 -5 -2 141.202 8.93521
    13 5 -2 153.894 11.0555
    11 -5 -2 464.35 20.9441
    11 -5 -2 407.556 21.5124
    -11 -5 2 464.851 16.9246
    11 -5 -2 434.15 13.993
    11 5 -2 463.042 15.613
    9 -5 -2 71.5445 10.5743
    9 -5 -2 97.9698 6.79839
    -9 -5 2 93.6692 7.10358
    9 -5 -2 92.6767 10.3383
    -9 -5 2 77.7247 7.36932
    9 5 -2 98.7844 7.29235
    7 -5 -2 455.015 18.4004
    7 -5 -2 462.365 13.197
    -7 -5 2 456.48 13.5783
    -7 -5 2 465.058 15.135
    7 -5 -2 454.775 18.8579
    7 5 -2 470.786 13.8042
    5 -5 -2 2168.19 46.8238
    -5 -5 2 2090.54 48.4595
    -5 -5 2 2093.54 47.2237
    5 -5 -2 2096.03 51.2725
    5 -5 -2 2147.52 51.4778
    5 5 -2 2125.56 46.8399
    3 -5 -2 1642.19 40.2544
    -3 -5 2 1601.84 37.0839
    3 -5 -2 1565.31 39.7863
    3 -5 -2 1644.48 36.4979
    -3 -5 2 1626.22 36.8912
    -3 -5 2 1643.77 38.2355
    3 5 -2 1661.92 36.6875
    -1 -5 2 67.9821 5.21207
    -1 -5 2 70.5058 6.13842
    1 -5 -2 72.4461 5.07453
    1 -5 -2 91.6708 8.29926
    -1 -5 2 76.5525 5.57167
    -1 -5 2 73.6934 6.07895
    -1 -5 2 84.3873 5.89036
    1 -5 -2 75.6679 5.47652
    1 -5 -2 70.8682 7.09729
    1 -5 2 4109.32 86.8264
    -1 -5 -2 4006.26 85.1112
    1 -5 2 3848.3 88.218
    1 -5 2 4063.14 84.6209
    -1 -5 -2 3993.09 85.2726
    1 -5 2 3946.01 85.7849
    1 -5 2 3974.07 85.8935
    1 5 2 3942.83 86.9799
    3 -5 2 3227.79 75.4658
    -3 -5 -2 3338.65 71.338
    -3 -5 -2 3240.82 71.0426
    3 -5 2 3290.21 73.5285
    3 -5 2 3350.34 69.7931
    3 -5 2 3353.24 72.0517
    3 5 2 3227.11 72.5616
    5 -5 2 1.0395 1.93801
    -5 -5 -2 0.75001 3.40393
    -5 -5 -2 2.9849 3.28547
    5 -5 2 -2.1516 5.64606
    5 -5 2 -0.3205 4.96547
    5 5 2 3.37153 4.39587
    7 -5 2 1535.44 34.1179
    -7 -5 -2 1538.03 37.7015
    -7 -5 -2 1597.42 37.1947
    7 -5 2 1605.63 41.5518
    7 5 2 1588.49 38.7684
    -9 -5 -2 857.339 23.5042
    9 -5 2 810.783 29.855
    9 -5 2 862.706 19.7342
    9 -5 2 876.714 29.0552
    9 5 2 872.219 25.2669
    11 -5 2 20.0567 9.72207
    11 -5 2 26.3487 10.7421
    -11 -5 -2 21.7521 5.76765
    11 5 2 25.0936 7.68144
    13 -5 2 10.4305 9.97505
    13 -5 2 17.0319 11.5709
    -13 -5 -2 15.0703 6.28974
    13 5 2 18.7163 7.92224
    15 -5 2 73.6892 14.0949
    15 -5 2 87.5352 16.2887
    -15 -5 -2 89.0727 9.86735
    15 5 2 97.1381 12.0062
    -14 -6 2 19.8755 7.78796
    14 -6 -2 16.5835 13.0279
    14 -6 -2 4.28859 10.0857
    -12 -6 2 28.8548 7.40443
    12 -6 -2 46.595 12.4046
    12 -6 -2 9.89008 4.7437
    12 -6 -2 21.1525 9.76902
    12 6 -2 20.975 6.18119
    10 -6 -2 338.681 19.289
    10 -6 -2 359.034 12.1844
    10 -6 -2 315.28 20.1483
    -10 -6 2 363.104 15.2074
    10 6 -2 355.888 13.2468
    8 -6 -2 5.96619 7.55444
    -8 -6 2 10.0432 5.44235
    -8 -6 2 7.91556 3.81879
    8 -6 -2 6.7718 8.10212
    8 -6 -2 9.9982 3.99636
    8 6 -2 12.8965 4.79522
    6 -6 -2 17.1775 7.01762
    6 -6 -2 6.53493 6.74234
    6 -6 -2 14.4483 3.84937
    -6 -6 2 14.5575 5.35
    -6 -6 2 10.2379 3.9737
    6 6 -2 7.69791 4.01336
    4 -6 -2 1204.24 28.1419
    -4 -6 2 1167.75 30.0731
    -4 -6 2 1170.46 28.6476
    4 -6 -2 1201.17 32.6905
    4 -6 -2 1215.64 33.3107
    4 6 -2 1201.08 28.409
    -2 -6 2 12.5758 4.41942
    2 -6 -2 18.7349 3.1836
    -2 -6 2 12.5441 4.46087
    2 -6 -2 14.8327 3.47436
    2 -6 -2 5.40162 5.27755
    2 -6 -2 12.2639 5.68302
    -2 -6 2 16.6456 3.94697
    -2 -6 2 16.5603 4.08375
    2 6 -2 12.0005 3.98897
    0 -6 2 66.4518 5.64082
    0 -6 -2 73.6498 5.58983
    0 -6 2 57.7694 5.84954
    0 -6 -2 63.9309 5.21858
    0 -6 2 56.147 6.82301
    0 -6 2 70.451 5.15734
    0 -6 2 71.5561 6.28313
    2 -6 2 1524.86 35.4103
    -2 -6 -2 1533.05 35.3257
    -2 -6 -2 1494.12 35.2723
    2 -6 2 1466.34 39.2593
    2 -6 2 1519.95 36.1169
    2 -6 2 1544.8 34.1963
    2 -6 2 1564.87 37.3813
    2 6 2 1543.96 37.2168
    -4 -6 -2 173.443 8.4509
    -4 -6 -2 166.24 8.49186
    4 -6 2 159.025 12.8857
    4 -6 2 184.403 11.5019
    4 -6 2 170.443 6.47275
    4 6 2 180.261 10.1746
    -6 -6 -2 17.8378 4.79823
    6 -6 2 20.057 3.0742
    6 -6 2 14.9846 7.11052
    6 -6 2 17.3456 7.96431
    -6 -6 -2 15.4485 5.07204
    6 6 2 19.1976 5.95854
    -8 -6 -2 245.799 11.7138
    8 -6 2 249.211 16.489
    8 -6 2 227.291 17.8028
    8 -6 2 256.974 7.94626
    8 6 2 245.1 13.4746
    -10 -6 -2 5.60214 5.54659
    10 -6 2 13.1414 9.39573
    10 -6 2 -0.5339 8.65903
    10 6 2 7.54265 6.96887
    12 -6 2 56.7532 12.4228
    12 -6 2 37.638 11.6429
    -12 -6 -2 38.5008 7.53929
    12 6 2 38.7016 8.78792
    14 -6 2 213.055 20.3346
    14 -6 2 187.825 18.2631
    -14 -6 -2 185.813 13.6507
    14 6 2 200.554 15.7846
    -13 -7 2 77.4391 10.5267
    13 -7 -2 73.26 13.297
    13 -7 -2 93.0904 15.6705
    11 -7 -2 96.2789 13.4092
    11 -7 -2 89.0056 13.6184
    11 -7 -2 88.271 7.00606
    -11 -7 2 111.353 10.5283
    9 -7 -2 30.8556 10.036
    -9 -7 2 25.3273 7.11428
    9 -7 -2 43.2888 5.53167
    9 -7 -2 33.1535 10.0185
    9 7 -2 51.1219 6.29148
    7 -7 -2 125.16 7.8261
    7 -7 -2 119.328 12.588
    -7 -7 2 144.072 10.7497
    -7 -7 2 132.009 8.40558
    7 -7 -2 119.456 12.3264
    7 7 -2 130.803 8.91683
    -5 -7 2 414.403 13.9417
    5 -7 -2 456.902 20.3417
    5 -7 -2 435.913 19.0366
    5 -7 -2 435.103 13.3625
    -5 -7 2 432.314 16.1695
    5 7 -2 427.258 13.9315
    3 -7 -2 299.207 15.0295
    3 -7 -2 314.019 16.0589
    -3 -7 2 291.042 11.7507
    -3 -7 2 292.956 12.7985
    3 -7 -2 305.68 10.7779
    3 7 -2 316.4 11.8747
    -1 -7 2 -4.0516 4.53174
    1 -7 -2 -2.6445 5.93779
    1 -7 -2 1.51007 3.78963
    1 -7 -2 0.34731 3.62159
    -1 -7 2 -2.4384 4.08758
    -1 -7 2 -1.6087 4.03388
    1 -7 -2 -6.5865 5.39713
    -1 -7 2 -1.0946 4.58675
    -1 -7 2 3.52604 5.16313
    1 -7 2 1451.65 34.9704
    1 -7 2 1510.52 36.1693
    -1 -7 -2 1447.76 34.6325
    1 -7 2 1427.53 35.2082
    1 -7 2 1416.22 38.0153
    -1 -7 -2 1434.04 34.3366
    1 -7 2 1466.61 33.7194
    1 7 2 1432.24 36.7319
    3 -7 2 376.239 17.8164
    -3 -7 -2 368.36 13.0285
    -3 -7 -2 393.266 13.4782
    3 -7 2 375.301 15.4362
    3 -7 2 394.502 11.5932
    3 7 2 362.516 14.8746
    5 -7 2 136.205 13.1695
    5 -7 2 135.402 11.3293
    -5 -7 -2 137.77 9.44956
    -5 -7 -2 135.855 9.50707
    5 -7 2 133.624 6.5851
    5 7 2 136.818 10.9727
    7 -7 2 43.2175 9.09521
    -7 -7 -2 31.902 6.92084
    7 -7 2 43.7459 10.4643
    -7 -7 -2 36.6671 6.37055
    7 -7 2 41.8362 4.19252
    7 7 2 45.4194 7.7115
    9 -7 2 213.277 18.9774
    -9 -7 -2 221.669 12.362
    9 -7 2 201.19 15.6395
    9 7 2 199.798 13.713
    11 -7 2 73.7875 13.0578
    11 -7 2 64.6323 13.4031
    -11 -7 -2 78.4777 8.96899
    11 7 2 90.3127 10.4576
    13 -7 2 51.7078 13.8519
    -13 -7 -2 63.0589 9.48561
    13 -7 2 42.9821 13.3719
    13 7 2 68.8774 10.2838
    -12 -8 2 44.2947 9.34014
    12 -8 -2 45.0267 14.1436
    12 -8 -2 33.3908 12.5787
    -10 -8 2 623.65 22.5863
    10 -8 -2 654.424 28.0406
    10 -8 -2 592.576 18.0908
    10 -8 -2 628.073 28.6594
    -8 -8 2 55.0966 8.88544
    8 -8 -2 66.1569 11.7707
    8 -8 -2 57.0545 11.468
    8 -8 -2 70.926 6.50468
    8 8 -2 74.1618 7.27401
    6 -8 -2 444.883 20.8087
    6 -8 -2 451.576 14.3547
    6 -8 -2 436.085 22.122
    -6 -8 2 439.479 17.5319
    -6 -8 2 398.208 14.3419
    6 8 -2 446.164 14.8349
    4 -8 -2 1882.58 43.6819
    -4 -8 2 1872.57 46.2918
    4 -8 -2 1929.14 50.8422
    -4 -8 2 1869.57 44.4055
    4 -8 -2 1898.08 48.8749
    4 8 -2 1921.65 44.3798
    2 -8 -2 24.7678 8.09807
    2 -8 -2 38.0557 8.71239
    -2 -8 2 20.3441 5.86898
    -2 -8 2 20.8143 6.23823
    2 -8 -2 25.5473 4.98808
    2 -8 -2 28.7299 4.84754
    -2 -8 2 23.2315 5.67176
    -2 -8 2 31.0855 6.93996
    2 8 -2 23.4134 6.06896
    0 -8 -2 318.694 12.418
    0 -8 2 317.99 13.5752
    0 -8 -2 296.763 11.9353
    0 -8 2 316.965 15.8273
    0 -8 2 327.017 13.4632
    0 -8 2 320.075 12.3336
    0 -8 2 325.178 13.9195
    0 8 2 318.609 15.5302
    -2 -8 -2 2061.02 48.3026
    2 -8 2 2098.14 48.1074
    2 -8 2 2143.49 47.0309
    2 -8 2 2087.56 49.9736
    2 -8 2 2026.93 52.7005
    -2 -8 -2 2015.09 47.9778
    2 8 2 1997.38 50.0181
    -4 -8 -2 66.7586 7.31387
    4 -8 2 80.6949 9.57819
    4 -8 2 88.9693 6.3339
    -4 -8 -2 80.0103 7.74274
    4 -8 2 77.5372 11.0349
    4 8 2 88.7832 9.28675
    6 -8 2 19.728 8.28096
    6 -8 2 21.3063 4.40537
    -6 -8 -2 18.865 6.66603
    -6 -8 -2 16.2186 6.12413
    6 -8 2 4.59647 9.0175
    6 8 2 22.5406 7.18864
    8 -8 2 1204.43 36.5753
    -8 -8 -2 1188.77 32.136
    8 -8 2 1109.26 39.2089
    8 8 2 1217.42 33.2066
    10 -8 2 46.7689 12.9911
    -10 -8 -2 59.3655 8.54246
    10 -8 2 71.8652 12.8232
    10 8 2 44.7226 9.14106
    12 -8 2 31.2206 12.7515
    -12 -8 -2 19.7286 8.25705
    12 -8 2 20.9439 12.8433
    12 8 2 41.7541 9.19579
    11 -9 -2 -7.1304 11.5297
    11 -9 -2 -7.2984 11.8313
    -11 -9 2 0.25147 8.55204
    9 -9 -2 4.11331 11.0265
    9 -9 -2 14.3954 10.8924
    -9 -9 2 8.93078 8.21361
    9 -9 -2 -1.666 5.01958
    -7 -9 2 127.932 11.6661
    7 -9 -2 136.135 14.7224
    7 -9 -2 153.208 9.6159
    7 -9 -2 158.058 16.5615
    7 9 -2 157.72 10.3056
    5 -9 -2 140.007 13.684
    5 -9 -2 169.332 15.8248
    -5 -9 2 130.542 9.44247
    -5 -9 2 156.763 11.6665
    5 -9 -2 162.797 9.53149
    5 9 -2 159.286 10.4621
    3 -9 -2 43.1492 6.11741
    -3 -9 2 44.1236 7.80039
    -3 -9 2 26.9005 6.30562
    3 -9 -2 39.4047 9.56708
    3 -9 -2 41.3412 10.4552
    3 9 -2 51.4465 7.37571
    -1 -9 2 3.08684 5.85654
    -1 -9 2 1.32412 6.81868
    1 -9 -2 -0.1533 4.83196
    -1 -9 2 -2.377 5.92544
    1 -9 -2 1.16039 5.0163
    1 9 -2 5.19444 5.88723
    -1 9 2 5.00665 7.55181
    1 -9 2 281.843 16.9817
    1 -9 2 267.531 13.1877
    1 -9 2 284.192 14.5227
    -1 -9 -2 280.896 12.64
    -1 -9 -2 260.122 12.6568
    1 -9 2 290.011 12.4587
    1 9 2 270.954 15.2448
    -3 -9 -2 261.694 13.055
    3 -9 2 270.245 15.327
    3 -9 2 256.906 18.174
    -3 -9 -2 242.696 13.306
    3 -9 2 273.032 11.434
    3 9 2 259.342 14.8169
    5 -9 2 14.2705 9.98995
    -5 -9 -2 20.9522 6.9843
    5 -9 2 27.1708 5.30182
    -5 -9 -2 12.6182 6.92314
    5 -9 2 20.5489 8.8102
    5 9 2 21.6476 7.52848
    -7 -9 -2 29.4638 8.22383
    7 -9 2 41.2366 10.2105
    -7 -9 -2 49.7638 8.08264
    7 -9 2 34.7924 11.6219
    7 9 2 37.9193 8.33231
    -9 -9 -2 228.935 15.0021
    9 -9 2 184.563 18.9388
    9 -9 2 198.99 16.879
    9 9 2 222.903 15.0821
    11 -9 2 47.695 13.4299
    11 -9 2 33.863 13.9494
    -11 -9 -2 38.4468 9.41268
    11 9 2 29.761 9.19485
    10 -10 -2 246.796 22.3416
    10 -10 -2 263.283 21.2739
    -10 -10 2 253.076 18.5147
    -8 -10 2 -1.9853 8.19015
    8 -10 -2 4.30925 5.72085
    8 -10 -2 -15.543 10.7045
    8 -10 -2 -1.685 10.379
    6 -10 -2 35.8945 11.0347
    6 -10 -2 45.7935 6.89749
    6 -10 -2 47.2251 12.9884
    -6 -10 2 42.2472 9.23427
    4 -10 -2 151.094 15.9194
    -4 -10 2 124.043 11.2623
    4 -10 -2 149.249 10.4761
    4 -10 -2 148.215 14.2018
    4 10 -2 146.652 11.266
    -2 -10 2 -11.004 6.24937
    2 -10 -2 -1.2742 5.5892
    2 -10 -2 -7.413 4.33354
    2 10 -2 1.46273 6.46047
    0 -10 2 2.17926 8.02288
    0 -10 2 3.71885 6.54429
    0 -10 -2 9.81763 6.46428
    0 -10 2 14.9956 6.9296
    0 -10 -2 10.9404 6.04071
    0 10 2 15.0505 8.65285
    2 -10 2 335.498 14.2263
    2 -10 2 342.309 17.0712
    -2 -10 -2 321.377 15.0575
    2 -10 2 342.747 20.4495
    -2 -10 -2 345.208 15.1532
    2 10 2 313.312 16.6971
    -4 -10 -2 136.597 11.606
    -4 -10 -2 153.397 11.6108
    4 -10 2 165.77 13.432
    4 -10 2 156.426 10.1585
    4 -10 2 152.017 15.5278
    4 10 2 153.267 12.3375
    6 -10 2 3.65331 11.0118
    -6 -10 -2 10.1832 7.23586
    -6 -10 -2 16.7529 8.63902
    6 -10 2 2.07376 8.99127
    6 10 2 9.94145 7.86344
    8 -10 2 105.268 13.658
    8 -10 2 131.93 17.1589
    -8 -10 -2 114.519 11.6193
    8 10 2 140.774 12.2823
    10 -10 2 92.5128 17.0943
    -10 -10 -2 116.704 12.4331
    10 -10 2 87.541 14.6609
    10 10 2 110.692 12.0669
    7 -11 -2 16.7527 13.5667
    7 -11 -2 5.92695 6.24355
    -7 -11 2 2.65324 8.55851
    7 -11 -2 0.04641 11.1473
    5 -11 -2 41.5795 7.56594
    5 -11 -2 26.7405 11.5425
    -5 -11 2 39.1578 9.29712
    5 -11 -2 53.1605 14.1025
    -3 -11 2 126.152 11.3757
    3 -11 -2 115.856 10.0138
    3 11 -2 117.194 10.4059
    -1 -11 2 -9.2446 6.71881
    1 -11 -2 -1.1361 6.56832
    -1 11 2 13.1262 9.3264
    1 11 -2 1.86215 7.33014
    -1 -11 -2 207.007 13.7313
    1 -11 2 218.378 18.6588
    -1 -11 -2 190.293 11.993
    1 -11 2 216.444 13.6947
    1 -11 2 211.198 13.5497
    1 11 2 197.058 16.1465
    3 -11 2 97.0205 11.7071
    -3 -11 -2 73.8744 10.285
    3 -11 2 96.9657 13.6215
    -3 -11 -2 74.1314 9.41316
    3 -11 2 108.664 9.59465
    3 11 2 77.8402 10.7319
    -5 -11 -2 85.123 10.3057
    5 -11 2 67.5793 11.3343
    -5 -11 -2 69.2608 10.8491
    5 -11 2 65.9169 14.0812
    5 11 2 79.1395 11.042
    -7 -11 -2 78.1274 11.1076
    7 -11 2 64.18 14.9176
    7 -11 2 56.7202 12.2397
    7 11 2 69.6702 10.7083
    2 -12 -2 21.4462 8.14055
    -2 -12 2 40.0989 9.26002
    -2 12 2 32.8138 11.2932
    0 -12 2 36.3015 8.95702
    0 -12 -2 63.2252 10.1593
    0 12 -2 58.4975 10.1721
    0 12 2 53.7658 11.6843
    -2 -12 -2 4.37804 8.42135
    2 -12 2 8.29696 11.0151
    2 12 2 -0.7854 9.25936
    16 0 -3 7.04776 6.75931
    -16 0 3 -6.7367 5.26432
    16 0 -3 6.14918 8.6993
    -14 0 3 -2.9484 4.3723
    14 0 -3 -6.5918 7.02969
    14 0 -3 -1.94 5.66021
    14 0 -3 3.93352 4.91806
    12 0 -3 -0.7512 6.4564
    12 0 -3 3.72207 5.11492
    -12 0 3 -5.8701 3.63967
    12 0 -3 0.1992 4.27411
    10 0 -3 -1.7661 4.02705
    -10 0 3 2.06104 3.05555
    10 0 -3 -2.2269 3.34119
    10 0 -3 2.50538 5.22336
    8 0 -3 1.61634 2.80184
    8 0 -3 8.94776 4.30911
    -8 0 3 1.0085 2.36801
    6 0 -3 4.71737 4.02405
    -6 0 3 3.19616 2.24343
    6 0 -3 -0.025 2.47887
    -4 0 3 0.11259 1.50529
    4 0 -3 0.58942 1.69167
    4 0 -3 1.5424 2.30591
    4 0 -3 1.07718 2.09443
    -2 0 3 1.23897 1.79137
    2 0 -3 -1.8725 1.47481
    2 0 -3 3.96455 1.50703
    -2 0 3 1.60317 1.72516
    0 0 3 0.91856 2.05947
    0 0 -3 3.1191 1.73984
    0 0 3 -0.7784 1.60701
    0 0 -3 -0.8624 1.17931
    2 0 3 0.84329 2.1015
    -2 0 -3 0.3934 0.89971
    2 0 3 0.71731 1.61202
    4 0 3 0.69128 1.65443
    4 0 3 -0.1634 2.965
    -4 0 -3 0.44749 1.40012
    6 0 3 6.01092 4.74745
    8 0 3 0.38271 5.01907
    10 0 3 -4.6792 6.15995
    12 0 3 13.9385 8.24823
    14 0 3 -7.4331 9.14344
    16 0 3 24.3243 11.7658
    17 -1 -3 105.03 13.6983
    -17 -1 3 95.9749 9.69813
    17 -1 -3 114.765 10.4525
    -17 1 3 77.03 8.14352
    17 1 -3 89.5523 10.8839
    17 1 -3 87.3271 11.4773
    15 -1 -3 208.878 16.4145
    -15 -1 3 200.501 11.8181
    15 -1 -3 187.826 12.3567
    15 -1 -3 206.288 12.2356
    -15 1 3 211.059 10.7825
    15 1 -3 203.251 14.4821
    15 1 -3 188.896 13.7428
    -13 -1 3 230.406 11.0852
    13 -1 -3 225.539 11.5891
    13 -1 -3 197.616 11.723
    13 -1 -3 248.151 16.102
    13 1 -3 228.789 10.1693
    -13 1 3 212.172 9.75898
    13 1 -3 218.844 13.6088
    11 -1 -3 1726.47 41.2493
    11 -1 -3 1734.37 41.7408
    11 -1 -3 1728.9 45.0147
    -11 -1 3 1764.05 40.7294
    11 1 -3 1705.91 39.7336
    11 1 -3 1764.4 43.0322
    -11 1 3 1776.88 39.7533
    9 -1 -3 499.32 17.8873
    -9 -1 3 512.698 14.3799
    9 -1 -3 499.977 14.8804
    9 -1 -3 515.204 15.456
    -9 1 3 506.978 13.4693
    9 1 -3 518.923 16.2973
    9 1 -3 501.459 13.5631
    7 -1 -3 1301.84 29.9908
    7 -1 -3 1265.02 32.1873
    -7 -1 3 1288.47 29.5122
    7 -1 -3 1284.06 30.4717
    -7 1 3 1288.78 28.602
    7 1 -3 1299.18 30.7652
    7 1 -3 1288.23 28.5732
    5 -1 -3 2912.16 62.3908
    5 -1 -3 2827.32 63.8075
    5 -1 -3 2969.79 62.9315
    -5 -1 3 2860.42 62.1167
    5 1 -3 2953.91 62.4231
    -5 1 3 2884.83 61.1619
    3 -1 -3 240.117 6.98308
    3 -1 -3 250.67 7.67826
    -3 -1 3 255.053 7.56288
    3 -1 -3 236.561 7.73814
    -3 1 3 247.621 6.22702
    -1 -1 3 707.891 17.1811
    -1 -1 3 697.82 16.5756
    1 -1 -3 722.366 16.1953
    -1 1 3 717.394 16.6082
    1 -1 3 3492.98 73.5874
    -1 -1 -3 3519.95 72.9802
    1 -1 3 3464.2 73.9851
    -1 1 -3 3382.32 72.4141
    1 1 3 3545.95 73.9022
    3 -1 3 115.381 5.82057
    3 -1 3 106.106 4.58881
    -3 -1 -3 115.561 3.90307
    3 1 3 114.049 3.71185
    3 1 3 112.259 5.65427
    -5 -1 -3 150.383 5.84042
    5 -1 3 147.716 6.28434
    5 -1 3 132.057 8.99246
    5 1 3 143.974 8.38325
    5 1 3 161.015 5.16278
    7 -1 3 1451.43 36.2215
    7 1 3 1425.94 35.4771
    9 -1 3 12.7108 6.41049
    9 1 3 15.5387 6.08423
    11 -1 3 -0.8251 7.41712
    11 1 3 7.57793 7.02167
    13 -1 3 11.6255 8.96981
    13 -1 3 28.3729 4.55982
    13 1 3 37.6136 9.52469
    15 -1 3 228.292 18.828
    15 1 3 222.915 17.6704
    17 -1 3 38.4653 13.4462
    17 1 3 35.0886 12.3616
    16 -2 -3 50.7243 7.39566
    16 -2 -3 32.6063 7.78473
    -16 -2 3 21.5841 7.23979
    16 -2 -3 29.5325 10.9556
    -16 2 3 37.7964 6.0248
    16 2 -3 29.7376 8.39449
    -14 -2 3 286.966 13.2684
    14 -2 -3 282.259 18.303
    14 -2 -3 254.996 14.0223
    14 -2 -3 251.261 12.0995
    -14 2 3 245.601 10.631
    14 2 -3 274.2 14.4662
    12 -2 -3 662.586 21.2315
    12 -2 -3 659.002 19.1499
    -12 -2 3 687.919 19.9846
    12 -2 -3 654.133 24.4676
    12 2 -3 666.858 21.0724
    10 -2 -3 363.966 12.2498
    10 -2 -3 357.655 16.9878
    10 -2 -3 399.365 14.5497
    -10 -2 3 363.385 12.6175
    10 2 -3 362.295 13.5818
    8 -2 -3 334.543 10.5151
    8 -2 -3 303.338 13.9429
    -8 -2 3 320.646 10.7835
    8 -2 -3 318.778 12.2019
    8 2 -3 347.434 11.275
    -6 -2 3 3056.63 65.6997
    6 -2 -3 3026.3 65.3413
    6 -2 -3 2912.17 68.06
    6 -2 -3 3054.08 66.9512
    6 2 -3 3104.48 65.3298
    4 -2 -3 1960.72 41.5696
    4 -2 -3 1875.63 42.7913
    -4 -2 3 1941.56 42.1277
    4 -2 -3 1820.36 43.2887
    -2 -2 3 231.23 7.97483
    -2 -2 3 239.898 8.03244
    2 -2 -3 235.343 8.09435
    2 -2 -3 253.335 6.99944
    0 -2 3 2098.75 46.6213
    0 -2 -3 2210.75 45.6448
    0 -2 3 2152.17 46.1634
    0 -2 3 2136.86 45.6207
    0 2 3 2205.29 46.6308
    0 2 -3 1987.46 45.67
    -2 -2 -3 927.047 20.3775
    2 -2 3 917.362 21.2448
    2 -2 3 886.493 21.5838
    2 2 3 871.038 21.5134
    -4 -2 -3 130.885 5.2844
    4 -2 3 125.489 8.06176
    4 -2 3 135.648 6.23809
    4 2 3 129.169 7.76953
    6 -2 3 59.3071 6.94137
    -6 -2 -3 58.3627 4.55429
    6 -2 3 67.5481 5.50232
    6 2 3 59.8706 6.37223
    8 -2 3 75.9411 8.3653
    8 2 3 77.8053 7.65027
    10 -2 3 24.9942 2.99727
    10 -2 3 24.6904 8.21122
    10 2 3 19.4029 7.07773
    12 -2 3 109.992 12.7584
    12 -2 3 110.873 5.93524
    12 2 3 107.378 11.5815
    14 -2 3 107.962 14.5594
    14 2 3 107.724 12.8188
    16 -2 3 -11.928 10.8953
    16 2 3 -4.3182 9.86727
    17 -3 -3 57.4272 7.6902
    17 -3 -3 65.6209 13.8166
    -17 -3 3 52.7941 9.18681
    17 -3 -3 57.6553 9.93861
    15 -3 -3 -6.5726 6.60108
    15 -3 -3 -0.0375 9.96292
    15 -3 -3 -6.4912 5.21723
    -15 -3 3 -0.2171 6.29273
    -15 3 3 -5.0219 5.03954
    15 3 -3 -0.7882 6.35985
    13 -3 -3 233.949 17.5633
    -13 -3 3 226.006 12.4076
    13 -3 -3 237.657 10.9769
    13 -3 -3 211.221 13.9136
    13 3 -3 233.021 12.5421
    -11 -3 3 -5.3431 4.58666
    11 -3 -3 0.04743 5.58377
    11 -3 -3 -0.3837 3.82687
    11 -3 -3 0.82367 7.58763
    11 3 -3 2.53173 4.72463
    9 -3 -3 132.781 10.2213
    9 -3 -3 154.304 12.3935
    9 -3 -3 146.63 7.48255
    -9 -3 3 145.821 8.54094
    9 3 -3 147.966 8.08323
    -7 -3 3 98.8998 6.53785
    7 -3 -3 100.995 8.27687
    7 -3 -3 94.0638 5.77399
    7 -3 -3 83.3992 8.34912
    7 3 -3 92.7304 5.76424
    5 -3 -3 12.0054 4.16629
    -5 -3 3 9.03039 3.44094
    -5 -3 3 11.5493 3.61162
    5 -3 -3 10.6358 5.00472
    5 -3 -3 4.47509 2.70383
    5 3 -3 6.02691 2.43114
    -3 -3 3 4091.06 87.0005
    3 -3 -3 4177.33 85.9506
    3 -3 -3 3997.57 87.7895
    -3 -3 3 3983.93 87.0128
    3 -3 -3 3995.78 88.0365
    -1 -3 3 169.338 7.30356
    -1 -3 3 169.418 5.85533
    1 -3 -3 167.454 5.88453
    1 -3 -3 173.968 4.68714
    -1 -3 3 160.266 7.0785
    1 -3 -3 162.337 7.63171
    1 -3 3 0.8519 2.71953
    -1 -3 -3 4.89841 2.09406
    1 -3 3 8.87556 2.71492
    1 -3 3 7.69994 3.32789
    1 3 3 3.27906 3.36481
    -3 -3 -3 834.33 19.5064
    3 -3 3 826.693 20.3629
    3 -3 3 784.704 21.5372
    3 3 3 833.837 21.3458
    5 -3 3 857.676 21.3244
    -5 -3 -3 843.07 20.5756
    5 -3 3 860.29 23.7551
    5 3 3 835.572 22.6158
    7 -3 3 815.815 24.4476
    -7 -3 -3 823.884 20.8608
    7 3 3 777.002 22.5703
    9 -3 3 1075.59 31.5368
    9 3 3 1030.59 29.056
    11 -3 3 221.651 16.4749
    11 3 3 216.407 14.3441
    13 -3 3 552.424 25.2639
    13 3 3 570.211 22.7194
    15 -3 3 144.815 17.4793
    15 3 3 144.681 14.5308
    17 -3 3 10.2547 13.6802
    17 3 3 24.5254 11.4677
    -16 -4 3 9.32779 7.54262
    16 -4 -3 21.1122 8.79216
    16 -4 -3 -1.9088 11.7295
    16 -4 -3 9.83755 5.50007
    14 -4 -3 6.3059 7.56394
    14 -4 -3 -3.7076 4.83935
    14 -4 -3 -4.7137 9.83101
    -14 -4 3 11.577 6.77672
    -12 -4 3 140.473 10.9677
    12 -4 -3 146.147 14.5915
    12 -4 -3 119.942 11.1735
    12 -4 -3 137.295 8.88837
    12 4 -3 162.449 10.1839
    10 -4 -3 50.2675 7.98793
    10 -4 -3 62.5381 5.78785
    -10 -4 3 53.9433 5.65139
    10 -4 -3 59.2968 10.0573
    -10 -4 3 43.3334 6.33255
    10 4 -3 56.2685 6.0994
    -8 -4 3 303.336 10.9385
    8 -4 -3 294.542 14.1069
    8 -4 -3 274.458 15.2884
    -8 -4 3 305.663 11.9307
    8 -4 -3 305.928 10.4542
    8 4 -3 314.642 10.2926
    6 -4 -3 315.792 13.2672
    6 -4 -3 322.467 10.0254
    6 -4 -3 305.101 13.784
    -6 -4 3 313.284 10.8474
    -6 -4 3 293.541 11.0312
    6 4 -3 326.388 9.34995
    -4 -4 3 2.52684 3.39614
    4 -4 -3 6.64059 2.78094
    4 -4 -3 5.91317 4.97827
    -4 -4 3 8.7678 3.80492
    4 -4 -3 6.64937 4.35557
    4 4 -3 3.13704 2.29603
    2 -4 -3 731.301 20.8938
    -2 -4 3 737.197 19.04
    -2 -4 3 765.64 20.0741
    2 -4 -3 790.458 18.5625
    2 -4 -3 765.557 21.1662
    -2 -4 3 767.39 19.6756
    0 -4 3 1647.68 37.9754
    0 -4 -3 1640.35 36.008
    0 -4 -3 1670.42 36.9411
    0 -4 3 1656.79 38.0153
    0 -4 3 1693.7 37.4817
    0 4 3 1652.47 38.8663
    2 -4 3 60.4863 5.17228
    2 -4 3 71.191 6.17268
    -2 -4 -3 64.675 4.93541
    2 -4 3 61.7882 4.0532
    -2 -4 -3 67.0016 4.56109
    2 4 3 72.4761 6.42174
    4 -4 3 1472.77 36.0557
    -4 -4 -3 1483.6 33.4047
    4 -4 3 1414.16 34.0526
    4 4 3 1476.7 35.1492
    -6 -4 -3 776.536 20.0782
    6 -4 3 770.013 20.624
    6 -4 3 770.014 23.2727
    6 4 3 777.937 21.982
    8 -4 3 -2.6628 6.15372
    8 4 3 2.77661 5.64148
    10 -4 3 883.636 29.2274
    10 4 3 828.301 26.0802
    12 -4 3 249.296 18.6379
    12 4 3 220.699 15.2749
    14 -4 3 53.6223 13.0788
    14 4 3 43.2971 10.3282
    16 -4 3 -0.6319 10.6574
    16 -4 3 13.0094 13.7596
    -16 -4 -3 13.8977 7.68203
    16 4 3 42.654 11.6331
    15 -5 -3 53.2437 10.9278
    15 -5 -3 39.6237 6.03293
    -15 -5 3 49.414 9.14209
    15 -5 -3 44.6556 13.2784
    -13 -5 3 263.407 14.3605
    13 -5 -3 231.82 17.0955
    13 -5 -3 240.308 11.1819
    13 -5 -3 259.464 19.8077
    -11 -5 3 36.0489 6.93044
    11 -5 -3 37.0535 5.63417
    11 -5 -3 36.173 8.82732
    11 -5 -3 27.6792 10.0784
    -11 -5 3 34.3748 5.07456
    11 5 -3 48.6731 6.07145
    -9 -5 3 104.365 8.59026
    9 -5 -3 100.313 12.0965
    -9 -5 3 113.391 8.1812
    9 -5 -3 99.3755 7.35341
    9 -5 -3 124.606 11.2179
    9 5 -3 111.953 7.41558
    7 -5 -3 695.001 22.8107
    -7 -5 3 688.26 18.7612
    -7 -5 3 653.892 19.666
    7 -5 -3 690.945 18.0561
    7 -5 -3 664.796 23.138
    7 5 -3 692.91 17.4421
    -5 -5 3 5.6954 4.10988
    -5 -5 3 4.4119 3.6678
    5 -5 -3 7.75091 5.15097
    5 -5 -3 4.67549 3.03643
    5 -5 -3 1.3626 5.51018
    5 5 -3 3.31462 2.7554
    -3 -5 3 320.013 10.0639
    3 -5 -3 268.825 12.6339
    -3 -5 3 304.846 10.8213
    3 -5 -3 305.624 9.77017
    3 -5 -3 291.603 12.8568
    -3 -5 3 304.389 11.5021
    3 5 -3 311.7 9.46857
    1 -5 -3 144.242 9.41507
    -1 -5 3 145.416 8.47694
    -1 -5 3 131.48 7.67335
    -1 -5 3 150.358 7.21234
    1 -5 -3 140.732 6.1683
    -1 -5 3 140.491 8.17056
    1 -5 -3 147.839 6.54552
    -1 -5 -3 42.9445 3.80024
    1 -5 3 43.5575 5.26761
    1 -5 3 31.1328 4.6234
    1 -5 3 43.4378 4.96048
    1 -5 3 38.4285 3.71778
    1 -5 3 42.1845 6.31169
    -1 -5 -3 37.4886 4.02035
    1 5 3 40.1358 5.95227
    3 -5 3 586.339 13.9684
    -3 -5 -3 578.336 15.2052
    -3 -5 -3 576.822 15.6161
    3 -5 3 573.195 16.5891
    3 -5 3 582.635 17.9082
    3 5 3 573.377 17.479
    5 -5 3 83.4532 7.13441
    -5 -5 -3 81.54 6.23187
    5 -5 3 91.1062 3.88524
    5 -5 3 81.9854 8.15559
    -5 -5 -3 80.9283 6.13298
    5 5 3 95.932 7.81943
    7 -5 3 203.188 13.2946
    -7 -5 -3 170.364 9.56624
    -7 -5 -3 163.306 8.65278
    7 5 3 170.304 11.5146
    -9 -5 -3 69.4884 6.87747
    9 -5 3 89.9164 11.3421
    9 5 3 61.8197 8.77509
    -11 -5 -3 2.54876 5.40907
    11 -5 3 3.24553 9.17673
    11 5 3 -0.734 7.07495
    -13 -5 -3 228.29 13.0276
    13 -5 3 216.517 20.211
    13 -5 3 208.936 18.915
    13 5 3 201.144 15.7702
    15 -5 3 8.45161 13.3924
    -15 -5 -3 -2.3099 6.58814
    15 -5 3 13.722 11.8994
    15 5 3 15.1566 9.72635
    -14 -6 3 52.436 9.53769
    14 -6 -3 42.8751 13.9114
    14 -6 -3 58.9424 6.15197
    14 -6 -3 52.3042 11.5347
    12 -6 -3 47.4627 6.13442
    12 -6 -3 44.5775 10.2948
    -12 -6 3 65.4799 9.07568
    12 -6 -3 41.1221 11.9795
    -10 -6 3 11.3674 6.34116
    -10 -6 3 11.7805 4.83516
    10 -6 -3 4.7733 8.80267
    10 -6 -3 11.0581 4.60829
    10 -6 -3 -1.9932 7.75801
    10 6 -3 16.2037 4.59787
    8 -6 -3 16.5367 7.61186
    8 -6 -3 20.3017 4.63883
    8 -6 -3 9.82894 8.36231
    -8 -6 3 18.4816 4.85044
    -8 -6 3 10.5471 5.76215
    8 6 -3 28.3617 4.49526
    6 -6 -3 154.878 7.72757
    6 -6 -3 130.993 11.6082
    -6 -6 3 122.596 8.4883
    -6 -6 3 134.903 9.87553
    6 -6 -3 148.908 12.9926
    6 6 -3 139.518 7.25751
    4 -6 -3 457.723 17.7405
    4 -6 -3 480.818 18.3252
    4 -6 -3 461.13 13.6834
    -4 -6 3 475.694 14.9237
    -4 -6 3 478.557 15.9642
    4 6 -3 461.343 13.1541
    2 -6 -3 1336.24 34.9128
    -2 -6 3 1371.07 32.8223
    -2 -6 3 1362.49 33.2686
    2 -6 -3 1345 31.4265
    2 -6 -3 1365.68 35.4845
    -2 -6 3 1300.19 32.5018
    2 -6 -3 1327.64 30.0219
    0 -6 3 86.9574 7.38771
    0 -6 3 83.6575 7.72354
    0 -6 -3 77.774 5.95798
    0 -6 -3 79.4652 6.00251
    0 -6 3 91.6964 7.33989
    0 -6 3 85.4129 6.91619
    0 6 3 79.8222 7.84237
    2 -6 3 220.901 9.64798
    2 -6 3 245.54 11.087
    2 -6 3 218.519 7.93594
    -2 -6 -3 215.119 8.61701
    -2 -6 -3 211.518 8.76691
    2 -6 3 221.54 10.2623
    2 -6 3 232.846 13.0447
    2 6 3 216.09 11.209
    -4 -6 -3 1682.17 39.6923
    4 -6 3 1698.36 42.1372
    -4 -6 -3 1694.27 39.2764
    4 -6 3 1756.98 37.5117
    4 -6 3 1707.9 44.9546
    4 -6 3 1697.88 40.6721
    4 6 3 1688.22 41.4479
    6 -6 3 809.573 25.6003
    -6 -6 -3 801.221 21.7969
    -6 -6 -3 812.317 22.3905
    6 -6 3 842.057 18.8085
    6 -6 3 832.198 28.5922
    6 6 3 762.495 23.6816
    8 -6 3 81.238 12.194
    8 -6 3 98.9906 11.3493
    -8 -6 -3 93.0643 7.67203
    -8 -6 -3 78.5823 8.31637
    8 6 3 100.602 9.88133
    10 -6 3 409.234 23.5807
    10 -6 3 472.228 22.1793
    -10 -6 -3 415.778 16.1432
    10 6 3 439.667 18.5459
    12 -6 3 581.16 27.2513
    12 -6 3 557.942 28.2042
    -12 -6 -3 586.263 20.3345
    12 6 3 590.22 22.6624
    14 -6 3 63.83 15.3143
    -14 -6 -3 68.3153 9.39295
    14 -6 3 51.3082 13.5546
    14 6 3 78.8409 11.9192
    13 -7 -3 -7.665 9.96209
    -13 -7 3 -9.2265 7.23162
    13 -7 -3 -2.6325 11.5618
    13 -7 -3 4.01818 4.19914
    -11 -7 3 181.122 13.9669
    11 -7 -3 166.009 16.9615
    11 -7 -3 176.438 10.1011
    11 -7 -3 199.578 18.1619
    9 -7 -3 75.7914 11.5341
    -9 -7 3 80.996 9.1668
    9 -7 -3 73.4456 6.73966
    9 -7 -3 72.0721 11.8312
    -7 -7 3 50.2113 7.61767
    7 -7 -3 56.6914 5.91971
    7 -7 -3 48.2481 9.96116
    -7 -7 3 57.624 6.49886
    7 -7 -3 52.145 9.9231
    7 7 -3 73.9449 6.05093
    5 -7 -3 144.444 12.5806
    5 -7 -3 156.237 8.38714
    -5 -7 3 156.032 9.63772
    5 -7 -3 158.442 12.5907
    -5 -7 3 148.373 10.6842
    5 7 -3 155.011 8.31063
    -3 -7 3 228.963 11.9011
    3 -7 -3 254.689 14.9694
    -3 -7 3 233.141 10.9918
    -3 -7 3 219.426 10.7973
    3 -7 -3 234.761 14.3
    3 -7 -3 223.436 9.72071
    3 7 -3 234.897 9.97969
    1 -7 -3 1159 32.1773
    -1 -7 3 1161.72 29.9632
    -1 -7 3 1188.26 29.0012
    1 -7 -3 1150.01 27.6488
    -1 -7 3 1169.38 30.8931
    -1 -7 3 1149.06 29.7772
    1 -7 -3 1156.7 28.3437
    1 -7 3 629.024 17.1677
    -1 -7 -3 631.764 17.6876
    1 -7 3 630.486 19.115
    1 -7 3 647.935 21.6048
    1 -7 3 615.486 18.5667
    1 -7 3 604.413 19.0303
    -1 -7 -3 611.851 17.6994
    1 7 3 628.622 20.6676
    3 -7 3 424.765 12.1037
    3 -7 3 397.276 18.5869
    -3 -7 -3 409.76 13.6103
    3 -7 3 400.121 14.9576
    -3 -7 -3 379.515 13.5701
    3 -7 3 421.547 15.8141
    3 7 3 373.999 15.7951
    -5 -7 -3 1233.69 30.9501
    5 -7 3 1265.4 34.3284
    5 -7 3 1215.19 37.3074
    5 -7 3 1294.45 28.5039
    -5 -7 -3 1218.95 31.3624
    5 7 3 1192.23 32.9988
    7 -7 3 1.00269 8.42444
    -7 -7 -3 1.03852 5.72986
    7 -7 3 7.20864 7.99595
    -7 -7 -3 6.72996 5.24908
    7 7 3 2.3307 6.89376
    9 -7 3 129.84 13.5063
    9 -7 3 109.632 14.2983
    -9 -7 -3 106.78 9.18586
    9 7 3 127.318 11.5613
    11 -7 3 1166.23 41.1305
    11 -7 3 1176.84 39.0087
    -11 -7 -3 1155.82 32.4562
    11 7 3 1221.44 34.722
    13 -7 3 26.5165 13.0963
    13 -7 3 17.229 12.7861
    -13 -7 -3 34.2365 8.39885
    13 7 3 25.5953 9.31327
    12 -8 -3 78.7986 7.27458
    12 -8 -3 103.612 15.8639
    -12 -8 3 116.185 11.986
    12 -8 -3 108.854 15.5821
    -10 -8 3 10.2987 7.83853
    10 -8 -3 -2.6574 10.1131
    10 -8 -3 5.07362 5.12954
    10 -8 -3 10.9443 10.9592
    8 -8 -3 77.5751 7.18384
    8 -8 -3 72.9177 12.2582
    -8 -8 3 72.3579 9.54333
    8 -8 -3 69.4509 12.0809
    6 -8 -3 360.418 19.3466
    -6 -8 3 357.601 16.0393
    -6 -8 3 335.045 13.8826
    6 -8 -3 337.799 19.8012
    6 -8 -3 340.509 12.9086
    6 8 -3 355.164 12.418
    4 -8 -3 108.901 7.73887
    -4 -8 3 104.831 8.74979
    4 -8 -3 96.2043 11.1962
    4 -8 -3 92.9052 11.5539
    -4 -8 3 85.2034 8.74247
    4 8 -3 104.479 8.2274
    2 -8 -3 104.113 7.58018
    -2 -8 3 99.7978 8.86436
    -2 -8 3 109.239 8.72877
    2 -8 -3 103.661 7.06604
    2 -8 -3 101.468 10.8075
    -2 -8 3 112.831 10.5046
    2 8 -3 100.526 7.92399
    0 -8 3 50.096 7.19624
    0 -8 -3 46.0354 6.05026
    0 -8 3 55.6891 8.61736
    0 -8 -3 54.163 6.31485
    0 -8 3 47.4735 6.91449
    0 -8 3 65.1053 7.55415
    0 8 3 55.7484 8.71928
    -2 -8 -3 109.421 8.13946
    2 -8 3 109.299 11.196
    2 -8 3 121.076 9.79845
    2 -8 3 126.401 8.27551
    -2 -8 -3 118.677 9.17592
    2 -8 3 122.742 9.68855
    2 -8 3 113.98 8.85225
    2 8 3 103.394 10.3759
    -4 -8 -3 187.653 10.8632
    4 -8 3 171.754 16.1236
    4 -8 3 195.747 8.68512
    4 -8 3 179.446 13.2071
    -4 -8 -3 186.982 10.9562
    4 8 3 187.367 12.9593
    -6 -8 -3 67.5979 8.35639
    6 -8 3 68.2537 11.5441
    -6 -8 -3 52.8668 7.27653
    6 -8 3 54.7041 5.41363
    6 -8 3 57.4624 9.71635
    6 8 3 57.8349 8.9568
    -8 -8 -3 179.887 13.1244
    8 -8 3 188.093 15.2828
    8 -8 3 182.915 16.7916
    -8 -8 -3 209.11 12.9692
    8 8 3 200.263 14.3975
    -10 -8 -3 3.13781 6.81535
    10 -8 3 3.60983 10.6864
    10 -8 3 28.9796 10.9792
    10 8 3 13.003 8.62333
    -12 -8 -3 1.17839 7.62838
    12 -8 3 -7.1268 11.1024
    12 -8 3 7.16078 12.394
    12 8 3 7.01398 8.69139
    11 -9 -3 -0.4285 12.2916
    -11 -9 3 3.10912 8.91334
    11 -9 -3 3.48239 11.8535
    11 -9 -3 4.82442 4.65355
    9 -9 -3 6.68178 11.0794
    9 -9 -3 2.97703 10.8893
    9 -9 -3 3.09225 5.36649
    -9 -9 3 8.70846 8.26194
    7 -9 -3 542.27 26.563
    -7 -9 3 541.27 21.2674
    7 -9 -3 547.813 24.9699
    7 -9 -3 522.877 17.3492
    5 -9 -3 41.4981 6.38336
    5 -9 -3 37.9572 10.2211
    -5 -9 3 45.039 8.22144
    -5 -9 3 23.6797 6.25908
    5 -9 -3 40.3326 10.6872
    5 9 -3 48.5625 6.298
    -3 -9 3 -5.6462 5.87547
    3 -9 -3 0.52864 8.26102
    3 -9 -3 -8.5755 4.89464
    -3 -9 3 -3.5822 5.44946
    3 9 -3 17.3473 5.6546
    1 -9 -3 359.066 13.0986
    -1 -9 3 372.077 15.923
    1 -9 -3 341.779 13.8089
    -1 -9 3 357.913 16.0229
    -1 -9 3 369.67 16.8268
    -1 9 3 373.277 18.2015
    1 9 -3 381.843 14.7529
    1 -9 3 68.7643 10.0255
    -1 -9 -3 39.4346 6.67858
    1 -9 3 41.3059 7.58787
    1 -9 3 59.2599 8.20177
    1 -9 3 54.1905 7.72855
    -1 -9 -3 51.8853 6.80974
    1 -9 3 54.9118 6.93227
    1 9 3 42.5803 9.29379
    3 -9 3 3.04785 5.01473
    -3 -9 -3 10.4528 6.06569
    -3 -9 -3 0.2834 5.68713
    3 -9 3 12.4918 8.59846
    3 -9 3 5.21659 7.14656
    3 9 3 -4.6736 7.24086
    -5 -9 -3 1134.12 30.6736
    -5 -9 -3 1137.19 30.2787
    5 -9 3 1106.23 32.4937
    5 -9 3 965.968 26.9776
    5 -9 3 1135.53 36.9877
    5 9 3 1151.16 32.2922
    -7 -9 -3 7.63849 7.53273
    7 -9 3 -1.6417 8.36475
    7 -9 3 -3.7484 9.82793
    -7 -9 -3 0.92892 6.53624
    7 9 3 15.6615 8.15657
    9 -9 3 14.6801 10.4866
    9 -9 3 20.0037 12.1456
    -9 -9 -3 24.0482 7.96673
    9 9 3 18.6782 8.85997
    -11 -9 -3 458.879 20.6143
    11 -9 3 498.367 29.8206
    11 -9 3 502.631 26.0925
    11 9 3 447.669 21.8288
    10 -10 -3 10.2556 12.7965
    10 -10 -3 10.5621 13.1971
    10 -10 -3 9.77118 4.98695
    -10 -10 3 1.01901 9.14238
    8 -10 -3 86.2063 15.4936
    -8 -10 3 100.296 11.7567
    8 -10 -3 91.4984 14.6413
    8 -10 -3 75.7859 8.25962
    6 -10 -3 3.19219 5.85667
    -6 -10 3 14.1486 8.1256
    6 -10 -3 3.19702 10.053
    6 -10 -3 4.11651 10.9045
    -4 -10 3 42.1102 7.26197
    4 -10 -3 60.1195 7.69406
    -4 -10 3 57.9524 8.96737
    4 -10 -3 43.7587 11.1554
    4 10 -3 42.6949 7.22606
    -2 -10 3 222.456 14.1858
    2 -10 -3 179.17 11.6944
    -2 -10 3 198.979 13.9118
    -2 10 3 219.268 16.5473
    2 10 -3 231.811 12.6969
    0 -10 3 7.41891 7.65295
    0 -10 -3 -3.3564 6.05464
    0 -10 -3 12.6731 5.06342
    0 -10 3 -1.4726 6.66457
    0 10 3 -3.0292 8.24233
    -2 -10 -3 229.722 13.1042
    -2 -10 -3 230.953 12.8073
    2 -10 3 230.906 14.4644
    2 -10 3 205.176 17.5501
    2 10 3 239.491 15.6856
    4 -10 3 283.714 12.3182
    4 -10 3 342.074 17.5681
    -4 -10 -3 357.839 15.8263
    -4 -10 -3 316.131 15.6661
    4 -10 3 360.388 21.8685
    4 10 3 351.137 17.6498
    6 -10 3 71.858 11.293
    -6 -10 -3 52.9073 9.50453
    6 -10 3 85.3506 13.9554
    -6 -10 -3 58.8942 9.06436
    6 10 3 69.8423 10.4756
    8 -10 3 182.726 16.2507
    -8 -10 -3 200.687 15.4403
    8 -10 3 176.732 18.6879
    8 10 3 202.2 15.581
    7 -11 -3 430.464 17.1214
    7 -11 -3 476.25 28.9134
    -7 -11 3 464.345 21.4834
    7 -11 -3 460.69 25.9431
    -5 -11 3 276.73 16.8398
    5 -11 -3 268.314 20.4745
    5 -11 -3 242.135 13.5636
    3 -11 -3 152.389 11.7775
    -3 -11 3 152.298 12.6672
    -3 11 3 163.283 15.1907
    1 -11 -3 300.795 15.0759
    -1 -11 3 332.183 16.8603
    -1 11 3 306.654 19.251
    1 11 -3 293.865 15.3885
    1 -11 3 78.28 10.009
    1 -11 3 101.18 10.3823
    -1 -11 -3 89.0174 9.75418
    1 -11 3 59.105 11.0691
    1 11 3 96.5794 12.4396
    3 -11 3 461.616 24.0083
    3 -11 3 453.338 20.1112
    -3 -11 -3 405.235 18.625
    -3 -11 -3 453.456 17.9949
    3 11 3 425.764 20.8342
    -5 -11 -3 45.2305 10.0101
    5 -11 3 55.5512 10.8156
    5 -11 3 41.1017 12.6238
    -5 -11 -3 41.605 8.82058
    5 11 3 41.8884 10.259
    7 -11 3 31.6577 11.0813
    7 -11 3 48.9379 13.5675
    -7 -11 -3 34.9347 9.25077
    7 11 3 46.055 10.3422
    -2 -12 3 31.6941 9.31489
    2 -12 -3 20.1311 8.31093
    -2 12 3 15.7401 10.8519
    0 -12 3 199.156 13.8846
    0 -12 -3 178.181 13.3649
    0 12 3 240.195 17.9939
    0 12 -3 185.113 14.5384
    -2 -12 -3 43.2527 9.92779
    2 -12 3 35.1116 11.7345
    2 -12 3 43.9373 10.2705
    2 12 3 50.8266 11.5238
    16 0 -4 17.6117 8.4613
    -16 0 4 17.5351 6.08616
    16 0 -4 30.0353 8.16231
    14 0 -4 156.65 12.7255
    -14 0 4 135.039 9.28348
    14 0 -4 130.6 12.1178
    14 0 -4 120.774 10.472
    12 0 -4 1103.94 30.6967
    12 0 -4 1144.9 28.9194
    12 0 -4 1191.4 32.3199
    -12 0 4 1189.58 28.7532
    10 0 -4 276.874 12.8311
    10 0 -4 272.558 11.8691
    10 0 -4 274.341 10.1835
    -10 0 4 278.134 9.74995
    8 0 -4 1086.63 26.2005
    -8 0 4 1119.06 25.9639
    8 0 -4 1151.25 28.2323
    8 0 -4 1114.12 27.7842
    6 0 -4 530.761 14.6667
    6 0 -4 510.309 14.6967
    -6 0 4 519.795 13.2675
    6 0 -4 526.018 13.6053
    4 0 -4 1515.33 33.4264
    -4 0 4 1553.57 33.5697
    4 0 -4 1476.75 34.0357
    2 0 -4 8691.63 190.604
    -2 0 4 9085.16 188.761
    -2 0 4 9392.36 188.301
    -2 0 4 8961.76 188.5
    0 0 4 198.83 6.00415
    0 0 4 199.253 6.90631
    0 0 -4 189.953 5.50469
    2 0 4 3044.11 66.8128
    2 0 4 3173.29 67.2035
    -2 0 -4 3164 65.5053
    4 0 4 9921.96 209.013
    -4 0 -4 9903.61 206.291
    4 0 4 9999.99 207.234
    6 0 4 6.56472 2.57733
    6 0 4 8.60665 4.74524
    8 0 4 14.9612 5.87758
    10 0 4 1665.18 43.506
    12 0 4 271.169 17.193
    14 0 4 46.7152 11.7337
    16 0 4 166.846 17.6653
    17 -1 -4 15.0861 7.18284
    17 -1 -4 4.61122 9.27343
    -17 -1 4 5.84577 6.35238
    17 1 -4 23.9157 8.72407
    -17 1 4 6.00757 5.55726
    15 -1 -4 -7.7683 5.85057
    -15 -1 4 4.38146 5.49846
    15 -1 -4 -5.3292 7.61318
    15 -1 -4 -6.8203 5.09157
    15 1 -4 2.37039 7.03222
    -15 1 4 -0.7071 4.656
    15 1 -4 -7.7214 6.33748
    13 -1 -4 51.0827 6.76521
    13 -1 -4 50.2444 7.0545
    -13 -1 4 40.0481 6.01636
    13 -1 -4 56.2948 9.40364
    -13 1 4 50.8855 5.56373
    13 1 -4 62.9346 8.35423
    13 1 -4 49.5562 8.03403
    11 -1 -4 251.829 11.3556
    11 -1 -4 275.36 11.8103
    11 -1 -4 279.384 14.5233
    -11 -1 4 264.717 10.8304
    11 1 -4 284.329 12.4954
    11 1 -4 259.153 9.60661
    -11 1 4 258.49 9.60854
    9 -1 -4 360.219 12.2975
    9 -1 -4 349.71 14.2589
    9 -1 -4 357.812 12.1988
    -9 -1 4 382.809 11.6685
    9 1 -4 353.433 12.5838
    -9 1 4 350.212 10.3856
    9 1 -4 356.093 10.3382
    7 -1 -4 11.677 3.36085
    -7 -1 4 14.1477 3.14776
    7 -1 -4 19.5279 4.67324
    7 -1 -4 14.7576 3.3203
    -7 1 4 14.0463 2.38115
    7 1 -4 16.2854 3.60404
    5 -1 -4 809.78 20.2233
    -5 -1 4 840.368 20.2389
    5 -1 -4 845.242 20.6465
    5 -1 -4 835.28 21.2066
    -5 1 4 843.232 19.0189
    5 1 -4 849.61 19.4283
    -3 -1 4 792.026 18.8804
    3 -1 -4 762.87 18.2028
    3 -1 -4 786.427 18.6131
    -3 1 4 771.592 17.2095
    -1 -1 4 905.117 21.9279
    1 -1 -4 925.196 20.7137
    -1 -1 4 903.973 20.9414
    -1 -1 4 935.221 19.9647
    -1 1 4 934.906 21.1359
    1 1 -4 919.927 19.9495
    1 1 -4 896.021 20.7138
    1 -1 4 9.14272 2.27635
    1 -1 4 9.46012 2.65378
    -1 -1 -4 10.2823 1.7647
    -1 1 -4 11.4972 1.38394
    1 1 4 9.06543 2.51416
    3 -1 4 2910.52 62.7285
    3 -1 4 2928.26 63.5675
    -3 -1 -4 2945.83 61.6119
    3 1 4 2903.15 61.8822
    3 1 4 2888.67 63.49
    -5 -1 -4 1030.99 22.9852
    5 -1 4 978.446 23.6541
    5 -1 4 990.567 25.9892
    5 1 4 1038.13 22.64
    5 1 4 1019.98 25.8744
    7 -1 4 32.2862 3.91671
    7 -1 4 35.577 6.0784
    7 1 4 37.0338 5.94567
    9 -1 4 172.462 12.166
    9 1 4 174.675 11.636
    11 -1 4 110.27 11.5748
    11 1 4 131.19 11.9271
    13 -1 4 147.12 14.6003
    13 1 4 155.217 14.5301
    15 -1 4 21.2461 11.6704
    15 1 4 28.1417 11.1442
    17 -1 4 45.5044 14.7884
    17 1 4 60.2177 13.7558
    16 -2 -4 11.5168 6.66995
    -16 -2 4 22.8383 7.23393
    16 -2 -4 19.0066 6.60855
    16 -2 -4 28.2163 10.3132
    16 2 -4 7.36337 7.73105
    14 -2 -4 343.128 14.0956
    14 -2 -4 317.184 18.5878
    -14 -2 4 329.123 14.4342
    14 -2 -4 325.872 15.0832
    14 2 -4 323.881 14.8319
    -14 2 4 327.327 11.9377
    -12 -2 4 5.87483 4.88591
    12 -2 -4 -2.8391 4.37347
    12 -2 -4 -0.4678 4.98692
    12 -2 -4 -0.3861 7.41994
    12 2 -4 8.37378 5.23096
    -12 2 4 5.99307 3.53433
    -10 -2 4 1.06083 3.91103
    10 -2 -4 1.40506 4.26758
    10 -2 -4 -0.5022 3.77782
    10 -2 -4 -2.4674 5.7458
    -10 2 4 4.20863 2.70585
    10 2 -4 -2.8433 4.07658
    8 -2 -4 932.422 23.3788
    8 -2 -4 965.52 26.4709
    8 -2 -4 968.328 24.8105
    -8 -2 4 953.322 23.6574
    8 2 -4 942.354 23.2259
    -8 2 4 925.403 21.4993
    -6 -2 4 84.1241 5.90861
    6 -2 -4 88.9089 6.73933
    6 -2 -4 89.6513 7.3855
    6 -2 -4 77.3824 5.25678
    -6 2 4 71.9139 3.40268
    4 -2 -4 30.5162 3.59208
    4 -2 -4 37.5834 4.55415
    -4 -2 4 30.8096 4.21251
    4 -2 -4 30.831 4.67828
    2 -2 -4 1772.13 38.9309
    -2 -2 4 1790.44 40.2684
    -2 -2 4 1798.54 39.8591
    2 -2 -4 1758.57 39.8311
    0 -2 4 12.55 3.27318
    0 -2 4 13.6143 2.27136
    0 -2 -4 17.0331 2.31957
    0 -2 4 10.481 2.5454
    0 2 4 5.71738 2.88919
    2 -2 4 4.14641 2.7652
    2 -2 4 3.60025 2.97458
    -2 -2 -4 9.82285 2.08466
    2 2 4 3.94037 3.1779
    4 -2 4 1966.81 43.9052
    4 -2 4 1971.45 45.4299
    -4 -2 -4 2006.7 42.99
    4 2 4 1964.12 41.824
    4 2 4 1965.22 45.2061
    6 -2 4 146.441 9.63779
    6 -2 4 135.665 7.1474
    -6 -2 -4 146.52 6.32355
    6 2 4 139.56 9.18232
    8 -2 4 52.1989 7.3573
    8 2 4 50.7275 7.0922
    10 -2 4 417.3 18.943
    10 2 4 430.655 17.9842
    12 -2 4 152.011 14.2495
    12 2 4 120.495 12.3647
    14 -2 4 17.2701 10.37
    14 2 4 8.3975 9.51805
    16 -2 4 158.57 18.035
    16 2 4 158.493 16.5192
    -17 -3 4 23.6515 8.07549
    17 -3 -4 -4.9592 10.6477
    17 -3 -4 11.4354 6.19877
    17 -3 -4 -2.2757 7.30839
    15 -3 -4 17.354 10.3401
    -15 -3 4 30.8458 7.37237
    15 -3 -4 21.5862 6.2861
    15 -3 -4 26.0805 7.74082
    13 -3 -4 -0.9839 6.00898
    -13 -3 4 7.15098 5.59389
    13 -3 -4 10.1166 4.95318
    13 -3 -4 -6.5409 8.00761
    -13 3 4 -0.4042 3.36838
    13 3 -4 6.81932 5.51749
    -11 -3 4 68.5475 7.21052
    11 -3 -4 75.9055 6.78017
    11 -3 -4 74.3158 10.3921
    11 -3 -4 74.7828 8.38627
    11 3 -4 80.8755 7.17457
    -11 3 4 74.7132 5.30066
    9 -3 -4 418.187 17.7501
    9 -3 -4 469.874 16.3284
    9 -3 -4 435.778 13.6739
    -9 -3 4 459.162 14.7859
    9 3 -4 458.767 13.4558
    -9 3 4 437.402 11.345
    7 -3 -4 405.375 14.4323
    7 -3 -4 403.976 12.3719
    7 -3 -4 425.674 15.8568
    -7 -3 4 410.308 13.1362
    7 3 -4 423.481 11.2419
    -5 -3 4 472.957 14.4058
    5 -3 -4 489.997 16.0609
    -5 -3 4 507.131 14.6669
    5 -3 -4 495.799 15.4241
    5 -3 -4 515.695 13.5999
    -3 -3 4 2706.8 59.7813
    -3 -3 4 2701.17 59.8958
    3 -3 -4 2636.3 60.2744
    3 -3 -4 2770.65 58.5798
    -1 -3 4 1251.58 29.3221
    -1 -3 4 1251.67 26.9263
    -1 -3 4 1202.17 28.7412
    1 -3 -4 1227.71 27.635
    -1 3 4 1227.52 29.2741
    1 3 -4 1141.69 27.0519
    -1 -3 -4 471.934 12.1911
    1 -3 4 454.98 13.033
    1 -3 4 461.262 13.6815
    1 3 4 460.667 14.0119
    3 -3 4 2886.44 63.93
    -3 -3 -4 2927.66 62.0822
    3 -3 4 2920.32 63.2306
    3 3 4 2795.23 60.8593
    3 3 4 2899.07 63.9219
    5 -3 4 456.397 15.5921
    5 -3 4 473.927 13.7279
    -5 -3 -4 451.291 12.6184
    5 3 4 456.883 15.2714
    7 -3 4 18.7861 4.29207
    7 -3 4 16.4539 5.95593
    -7 -3 -4 22.2897 4.07657
    7 3 4 21.6856 5.88709
    9 -3 4 280.269 15.8025
    9 3 4 295.76 14.6164
    11 -3 4 390.44 19.94
    11 3 4 344.911 17.6514
    13 -3 4 7.63977 10.193
    13 3 4 10.1159 8.85046
    15 -3 4 1.06995 10.94
    15 3 4 24.3579 10.8519
    16 -4 -4 8.16836 11.1934
    -16 -4 4 12.1415 7.92307
    16 -4 -4 16.1748 6.36503
    16 -4 -4 14.2344 8.50061
    -14 -4 4 297.993 15.428
    14 -4 -4 314.894 20.6832
    14 -4 -4 314.007 13.2417
    14 -4 -4 280.888 16.4351
    12 -4 -4 37.4415 5.86494
    -12 -4 4 21.477 6.40879
    12 -4 -4 30.1917 7.80359
    12 -4 -4 37.9527 10.0102
    12 4 -4 38.3366 6.30903
    10 -4 -4 329.387 15.3324
    -10 -4 4 303.555 12.3326
    -10 -4 4 325.94 13.5577
    10 -4 -4 287.813 17.1084
    10 -4 -4 319.15 11.8848
    10 4 -4 323.742 11.3298
    8 -4 -4 48.1177 5.04803
    8 -4 -4 30.927 6.62375
    -8 -4 4 36.1789 5.36176
    -8 -4 4 46.9188 6.03296
    8 -4 -4 37.853 7.85582
    8 4 -4 38.8997 4.05357
    6 -4 -4 30.3717 6.28734
    6 -4 -4 40.2009 4.354
    6 -4 -4 33.8285 5.75143
    -6 -4 4 27.8851 4.63509
    -6 -4 4 26.4455 4.65923
    4 -4 -4 2018.09 47.8161
    4 -4 -4 2014.56 48.1308
    -4 -4 4 2014.4 46.7095
    4 -4 -4 2099.23 45.3485
    -4 -4 4 2039.15 46.5217
    -2 -4 4 79.9922 4.51201
    2 -4 -4 79.1033 5.19237
    2 -4 -4 79.1381 6.94132
    -2 -4 4 80.2991 6.30434
    -2 -4 4 66.3437 5.81591
    0 -4 4 219.417 9.07802
    0 -4 4 217.466 8.2133
    0 -4 -4 205.527 7.58947
    0 -4 -4 201.111 6.23947
    0 -4 4 186.783 9.03272
    0 4 4 208.121 10.1851
    2 -4 4 547.116 15.7251
    2 -4 4 529.908 15.8435
    -2 -4 -4 551.749 14.2919
    2 4 4 531.422 16.3693
    -4 -4 -4 109.079 6.01727
    4 -4 4 118.164 8.5323
    4 -4 4 97.9064 7.10113
    4 4 4 102.843 8.18214
    -6 -4 -4 695.617 18.2608
    6 -4 4 687.493 21.5263
    6 -4 4 674.186 19.0909
    6 4 4 670.464 20.6363
    8 -4 4 22.5324 7.80917
    -8 -4 -4 15.1186 5.05024
    8 4 4 25.7415 6.90218
    10 -4 4 0.37992 7.61452
    10 4 4 -7.0534 6.55451
    12 -4 4 718.964 28.8679
    12 4 4 744.752 26.1349
    14 -4 4 9.27949 11.239
    14 4 4 18.3682 9.5476
    -16 -4 -4 31.5323 8.4658
    16 -4 4 42.1162 14.5458
    16 4 4 66.1857 13.0657
    -15 -5 4 180.312 13.5532
    15 -5 -4 175.529 16.559
    15 -5 -4 203.168 19.5129
    15 -5 -4 191.445 11.329
    13 -5 -4 559.434 18.0658
    13 -5 -4 575.425 26.4487
    13 -5 -4 563.057 23.3351
    -13 -5 4 627.914 21.5973
    -11 -5 4 66.4135 6.92194
    -11 -5 4 78.5056 8.86774
    11 -5 -4 56.2893 9.37667
    11 -5 -4 62.3727 11.3883
    11 -5 -4 49.3742 6.11026
    -9 -5 4 58.7423 6.45398
    -9 -5 4 70.2236 7.75619
    9 -5 -4 69.9886 6.32297
    9 -5 -4 54.629 8.76393
    9 -5 -4 64.9659 10.0981
    9 5 -4 73.1129 5.36226
    7 -5 -4 497.108 14.4508
    7 -5 -4 469.562 18.3326
    -7 -5 4 491.776 16.4824
    -7 -5 4 482.068 15.5463
    7 -5 -4 449.795 18.8287
    5 -5 -4 376.395 11.7833
    5 -5 -4 361.26 15.4656
    -5 -5 4 373.43 13.6156
    5 -5 -4 364.348 15.0411
    -5 -5 4 374.197 13.1308
    3 -5 -4 74.9593 5.70918
    -3 -5 4 78.0773 6.39788
    3 -5 -4 83.1789 7.83864
    -3 -5 4 78.8186 6.62596
    -3 -5 4 77.905 5.83984
    3 5 -4 82.3225 4.89619
    -1 -5 4 208.624 7.89409
    -1 -5 4 199.252 9.58325
    -1 -5 4 202.639 9.72887
    1 -5 -4 185.259 7.74669
    -1 -5 4 202.348 9.51888
    1 -5 -4 209.308 6.86954
    1 -5 4 26.173 4.53406
    1 -5 4 23.4231 4.56961
    -1 -5 -4 26.9262 3.74789
    1 -5 4 30.5046 4.76004
    -1 -5 -4 29.1353 3.28581
    1 5 4 31.695 5.70269
    -3 -5 -4 100.762 6.25065
    3 -5 4 107.77 8.32223
    -3 -5 -4 86.1407 5.63448
    3 -5 4 107.959 7.81971
    3 5 4 88.997 7.60942
    5 -5 4 82.6722 8.47061
    -5 -5 -4 76.2571 5.75301
    -5 -5 -4 70.7699 5.82373
    5 -5 4 84.7884 7.075
    5 5 4 86.9862 8.06192
    7 -5 4 532.391 20.115
    -7 -5 -4 520.839 16.297
    7 5 4 504.228 18.7162
    9 -5 4 31.0809 9.09746
    9 5 4 25.1977 8.05615
    11 -5 4 108.962 13.3387
    11 5 4 108.07 11.6402
    -13 -5 -4 109.513 9.98945
    13 -5 4 121.738 15.6714
    13 5 4 138.325 13.6235
    15 -5 4 217.336 21.1889
    -15 -5 -4 175.803 13.6858
    15 5 4 152.996 15.3461
    14 -6 -4 0.07689 9.10619
    14 -6 -4 7.95985 5.35267
    14 -6 -4 -13.397 10.9927
    -14 -6 4 4.80347 7.9225
    12 -6 -4 470.132 22.1993
    12 -6 -4 476.075 23.6724
    -12 -6 4 448.924 19.2812
    12 -6 -4 464.457 15.8693
    10 -6 -4 33.376 8.90607
    10 -6 -4 35.5096 5.7809
    -10 -6 4 41.7187 6.00317
    -10 -6 4 37.1587 7.56336
    10 -6 -4 31.9504 9.96415
    8 -6 -4 22.09 7.80003
    8 -6 -4 3.83512 7.85803
    -8 -6 4 13.0118 4.97004
    8 -6 -4 17.5911 4.92813
    -8 -6 4 4.94091 5.73898
    8 6 -4 21.6 3.71685
    6 -6 -4 416.87 18.867
    -6 -6 4 423.523 14.6083
    -6 -6 4 418.46 15.5332
    6 -6 -4 414.217 13.4565
    6 -6 -4 424.721 18.2146
    4 -6 -4 54.0779 5.30755
    4 -6 -4 44.6066 7.66813
    4 -6 -4 51.8584 8.02096
    -4 -6 4 54.6186 6.70093
    -4 -6 4 57.9354 6.30662
    4 6 -4 46.8032 4.21389
    2 -6 -4 61.8848 3.86163
    -2 -6 4 55.6268 6.50024
    -2 -6 4 62.0382 6.23766
    2 -6 -4 45.701 4.76869
    2 -6 -4 42.525 7.21666
    -2 -6 4 44.6214 5.94298
    0 -6 4 251.526 10.9077
    0 -6 4 246.674 11.1415
    0 -6 4 253.694 12.2278
    0 -6 -4 239.783 9.40566
    0 -6 -4 248.665 8.62407
    0 -6 4 245.576 9.982
    0 6 4 253.835 12.7065
    -2 -6 -4 148.147 7.31827
    2 -6 4 164.095 9.83243
    2 -6 4 140.825 11.528
    -2 -6 -4 146.89 7.64975
    2 -6 4 164.254 9.5978
    2 6 4 153.786 10.4235
    -4 -6 -4 158.491 8.62122
    4 -6 4 159.261 10.2318
    -4 -6 -4 169.136 8.23219
    4 -6 4 160.319 11.3689
    4 6 4 142.138 10.8877
    6 -6 4 65.1248 8.91203
    -6 -6 -4 66.2926 6.55377
    -6 -6 -4 60.5396 6.22806
    6 -6 4 65.8933 7.39327
    6 6 4 65.7102 8.45928
    -8 -6 -4 317.331 12.8904
    -8 -6 -4 296.656 13.6141
    8 -6 4 327.725 17.7706
    8 6 4 315.008 15.9751
    10 -6 4 16.7392 9.38935
    -10 -6 -4 17.8903 5.90937
    10 6 4 30.63 8.85052
    -12 -6 -4 8.47816 6.42792
    12 -6 4 0.09287 10.2346
    12 -6 4 16.456 11.6131
    12 6 4 27.3591 9.24753
    14 -6 4 184.768 19.524
    14 -6 4 180.549 19.0516
    -14 -6 -4 195.834 14.3627
    14 6 4 238.341 17.9511
    13 -7 -4 121.765 9.10604
    13 -7 -4 106.15 15.9428
    -13 -7 4 109.535 11.7719
    13 -7 -4 122.903 14.5848
    11 -7 -4 -0.7087 5.04333
    -11 -7 4 7.46435 7.59926
    11 -7 -4 3.79696 9.02402
    11 -7 -4 13.5309 10.5487
    9 -7 -4 116.875 12.928
    -9 -7 4 103.653 10.1183
    -9 -7 4 94.601 7.4104
    9 -7 -4 116.86 8.93757
    9 -7 -4 101.263 13.0915
    7 -7 -4 21.6168 5.15426
    7 -7 -4 9.85967 8.94124
    7 -7 -4 19.4848 8.51805
    -7 -7 4 7.91665 5.20314
    -7 -7 4 10.8722 6.1879
    7 7 -4 18.1956 5.22751
    -5 -7 4 -4.1637 4.74109
    -5 -7 4 0.40928 5.47278
    5 -7 -4 8.25177 4.3088
    5 -7 -4 -0.0091 6.65578
    5 -7 -4 1.68245 7.23714
    5 7 -4 -4.8445 3.38203
    -3 -7 4 79.9733 7.08537
    3 -7 -4 85.791 10.0415
    -3 -7 4 68.8061 7.37882
    3 -7 -4 77.5337 6.41332
    -3 -7 4 89.6774 8.18216
    3 7 -4 97.6952 6.65202
    -1 -7 4 56.2254 7.14258
    1 -7 -4 72.0379 5.46431
    1 -7 -4 69.7466 6.12077
    -1 -7 4 80.4661 6.6028
    -1 -7 4 69.832 7.36099
    -1 -7 4 68.3713 7.74228
    -1 7 4 66.0967 8.70876
    -1 -7 -4 103.921 7.28334
    -1 -7 -4 77.2693 6.51902
    1 -7 4 101.587 8.51819
    1 -7 4 96.3537 7.8404
    1 -7 4 104.763 9.87562
    1 -7 4 79.4779 7.45984
    1 7 4 77.9708 9.00509
    3 -7 4 48.9534 7.39023
    -3 -7 -4 41.2736 5.75188
    3 -7 4 44.3313 6.92466
    -3 -7 -4 43.9376 5.33689
    3 -7 4 32.1648 8.30136
    3 7 4 36.0018 7.62844
    -5 -7 -4 11.4142 5.13162
    5 -7 4 14.1484 8.14937
    5 -7 4 9.63213 5.76341
    5 -7 4 13.1153 6.89888
    -5 -7 -4 7.32294 4.79733
    5 7 4 6.98615 6.73699
    7 -7 4 26.7187 8.43188
    -7 -7 -4 16.0255 6.35268
    -7 -7 -4 18.4325 5.6708
    7 -7 4 26.8136 9.99054
    7 7 4 25.0218 7.85154
    9 -7 4 130.568 15.3866
    -9 -7 -4 157.459 11.3384
    9 -7 4 151.457 14.405
    9 7 4 167.745 13.1257
    11 -7 4 -3.6632 9.89936
    -11 -7 -4 0.15053 6.32048
    11 -7 4 15.9004 10.8945
    11 7 4 -6.097 8.45882
    -13 -7 -4 5.4706 7.5307
    13 -7 4 16.7347 12.3266
    13 -7 4 17.8949 13.2548
    13 7 4 20.9434 10.1231
    12 -8 -4 428.49 25.2071
    -12 -8 4 449.894 20.6076
    12 -8 -4 408.67 26.0535
    12 -8 -4 391.957 15.4558
    10 -8 -4 21.3048 6.109
    10 -8 -4 38.192 11.6072
    10 -8 -4 19.4547 11.2903
    -10 -8 4 14.3612 7.93541
    -8 -8 4 -3.6209 6.66624
    8 -8 -4 9.67942 5.32389
    8 -8 -4 -0.4197 9.63348
    8 -8 -4 -0.8296 8.59414
    -6 -8 4 644.743 22.0535
    6 -8 -4 629.537 25.1043
    -6 -8 4 696.811 21.1301
    6 -8 -4 677.781 26.572
    6 -8 -4 669.395 19.5519
    -4 -8 4 12.8669 6.32888
    4 -8 -4 4.23125 4.85935
    4 -8 -4 5.38785 8.04665
    -4 -8 4 3.95863 5.81563
    4 8 -4 5.49787 4.25508
    -2 -8 4 -7.5508 5.15408
    -2 -8 4 8.07057 5.96263
    2 -8 -4 2.2417 3.41277
    2 -8 -4 3.58967 4.67545
    -2 -8 4 -7.6798 5.53494
    2 8 -4 0.46339 4.62018
    0 -8 4 243.227 12.642
    0 -8 -4 238.757 10.4282
    0 -8 -4 236.508 11.0505
    0 -8 4 239.125 14.0056
    0 -8 4 248.45 11.7375
    0 -8 4 240.641 13.2643
    0 8 4 225.817 15.001
    2 -8 4 254.725 12.8718
    -2 -8 -4 257.307 11.3763
    2 -8 4 276.547 16.2177
    2 -8 4 255.808 13.8922
    -2 -8 -4 228.828 11.3348
    2 8 4 267.637 14.9573
    4 -8 4 49.2884 7.98285
    -4 -8 -4 41.2665 6.73816
    -4 -8 -4 40.3175 6.4033
    4 -8 4 65.8431 10.5375
    4 -8 4 56.9922 8.50945
    4 8 4 48.0218 8.89828
    6 -8 4 37.9229 10.5205
    6 -8 4 43.2431 9.27024
    -6 -8 -4 16.5147 6.56754
    -6 -8 -4 32.3813 6.4018
    6 8 4 43.9789 9.11139
    8 -8 4 552.205 23.2695
    -8 -8 -4 525.242 20.0507
    8 -8 4 574.509 27.1392
    -8 -8 -4 515.717 19.1708
    8 8 4 544.283 21.8474
    10 -8 4 72.1825 12.6924
    10 -8 4 66.2385 14.1503
    -10 -8 -4 73.92 9.26657
    10 8 4 68.3338 11.1675
    12 -8 4 70.2377 13.9109
    12 -8 4 56.339 14.8616
    -12 -8 -4 66.4091 9.84018
    12 8 4 59.6107 11.3997
    11 -9 -4 299.634 24.124
    11 -9 -4 256.202 13.2149
    -11 -9 4 277.47 18.8245
    11 -9 -4 267.924 23.6366
    9 -9 -4 67.4952 13.5986
    9 -9 -4 83.3994 14.1289
    -9 -9 4 80.5998 10.8931
    9 -9 -4 73.8965 7.99561
    -7 -9 4 50.6654 9.12034
    7 -9 -4 40.949 11.8542
    7 -9 -4 53.5163 7.05384
    7 -9 -4 39.006 11.4589
    -5 -9 4 450.322 17.7878
    -5 -9 4 449.845 18.6183
    5 -9 -4 446.918 22.1199
    5 -9 -4 445.519 15.9033
    3 -9 -4 259.695 12.1183
    -3 -9 4 265.805 14.2103
    -3 -9 4 240.575 14.1753
    3 -9 -4 249.225 17.5626
    3 9 -4 248.919 11.3856
    1 -9 -4 46.6957 6.74462
    1 -9 -4 37.9904 5.23254
    -1 -9 4 40.0462 7.84533
    -1 -9 4 53.9141 8.48377
    -1 -9 4 58.5473 8.12995
    -1 9 4 58.3465 10.1417
    -1 -9 -4 33.961 6.37272
    1 -9 4 39.7876 7.15051
    1 -9 4 50.6479 7.99463
    1 -9 4 39.8882 8.9617
    1 -9 4 29.7754 7.80762
    -1 -9 -4 44.4509 6.60647
    1 9 4 42.0141 9.66773
    -3 -9 -4 338.975 14.4756
    3 -9 4 373.643 20.0538
    -3 -9 -4 336.631 14.6896
    3 -9 4 343.978 16.3141
    3 -9 4 351.239 16.7995
    3 9 4 364.63 17.9986
    -5 -9 -4 216.425 13.0636
    5 -9 4 212.584 18.4647
    -5 -9 -4 229.084 12.8767
    5 -9 4 229.593 15.2834
    5 9 4 229.941 16.011
    7 -9 4 82.6805 11.8759
    7 -9 4 88.1584 13.928
    -7 -9 -4 91.5865 9.31935
    -7 -9 -4 71.9117 9.64535
    7 9 4 85.1397 11.2815
    9 -9 4 18.9351 10.5937
    9 -9 4 31.5251 12.5793
    -9 -9 -4 49.3494 8.99512
    9 9 4 36.4349 10.2882
    11 -9 4 322.127 22.878
    11 -9 4 325.397 26.8791
    -11 -9 -4 345.048 18.0272
    11 9 4 357.464 20.4679
    8 -10 -4 10.7665 6.38083
    8 -10 -4 14.6838 11.7813
    8 -10 -4 -1.4468 11.4
    -8 -10 4 21.8524 9.4432
    -6 -10 4 45.8874 9.3578
    6 -10 -4 31.3344 6.95359
    6 -10 -4 51.8938 12.3806
    -4 -10 4 645.727 22.408
    -4 -10 4 642.445 22.9593
    4 -10 -4 674.159 27.135
    4 -10 -4 627.749 20.4713
    -2 -10 4 182.304 12.7113
    2 -10 -4 237.724 12.6227
    -2 -10 4 239.217 14.9473
    -2 -10 4 218.72 14.118
    2 10 -4 249.376 12.45
    -2 10 4 211.939 17.0169
    0 -10 4 68.9792 9.20297
    0 -10 4 64.4435 9.77494
    0 -10 4 80.0446 10.4757
    0 -10 4 77.0948 8.66365
    0 -10 -4 74.962 8.46633
    0 10 4 71.2487 11.6425
    -2 -10 -4 701.812 22.1524
    2 -10 4 773.453 27.793
    -2 -10 -4 731.952 23.1527
    2 -10 4 720.061 23.5857
    2 10 4 729.385 26.5023
    -4 -10 -4 289.398 14.7544
    -4 -10 -4 289.224 15.2515
    4 -10 4 286.43 16.7361
    4 -10 4 316.512 20.7042
    4 10 4 265.898 17.3603
    -6 -10 -4 119.834 11.5437
    6 -10 4 137.7 15.8216
    -6 -10 -4 139.292 11.2355
    6 -10 4 137.425 13.3581
    6 10 4 131.778 13.2769
    8 -10 4 400.156 21.949
    -8 -10 -4 405.441 20.267
    -8 -10 -4 448.457 19.5578
    8 -10 4 461.247 28.1053
    8 10 4 442.975 21.0441
    -7 -11 4 51.7732 10.7245
    -5 -11 4 3.10788 8.12169
    5 -11 -4 -10.157 6.43697
    5 -11 -4 -1.9841 10.7508
    3 -11 -4 53.243 8.73854
    -3 -11 4 35.8611 8.36283
    -3 -11 4 42.2044 9.3482
    -3 11 4 63.5672 12.5927
    -1 -11 4 15.8987 8.54781
    -1 -11 4 -4.1786 6.34539
    1 -11 -4 4.86834 7.02332
    -1 11 4 8.57045 10.1955
    1 -11 4 79.7036 9.87848
    -1 -11 -4 57.0334 9.15296
    1 -11 4 60.7042 10.9084
    1 11 4 64.5839 11.7419
    3 -11 4 0.14231 7.78367
    -3 -11 -4 2.32373 7.65993
    3 -11 4 -1.9636 9.54929
    -3 -11 -4 2.43848 5.33815
    3 11 4 14.1011 9.90947
    -5 -11 -4 14.5679 8.08961
    5 -11 4 3.89963 10.918
    5 -11 4 18.8049 9.48993
    -5 -11 -4 12.598 8.95324
    5 11 4 3.58366 9.42655
    -16 0 5 -1.4883 5.30509
    16 0 -5 -7.8966 7.39604
    16 0 -5 -0.8796 7.07656
    14 0 -5 -5.0031 6.38954
    -14 0 5 4.76932 4.71839
    14 0 -5 9.89209 6.46051
    -12 0 5 1.6411 4.01355
    12 0 -5 5.08659 5.74507
    12 0 -5 -6.4399 3.84646
    12 0 -5 -6.7018 4.93713
    10 0 -5 4.39758 4.53702
    10 0 -5 0.76386 3.46907
    -10 0 5 -0.9323 3.10321
    10 0 -5 1.44646 4.40625
    8 0 -5 -2.5435 3.3153
    8 0 -5 -0.4854 3.47335
    -8 0 5 3.98709 2.67394
    -6 0 5 -0.5469 2.52063
    6 0 -5 2.64867 2.76562
    6 0 -5 2.37178 3.10909
    4 0 -5 -0.3833 2.71689
    4 0 -5 3.59353 2.34445
    -4 0 5 -0.2718 2.71772
    2 0 -5 4.44037 2.14736
    -2 0 5 5.27826 1.98017
    -2 0 5 2.12417 1.98637
    0 0 -5 2.84774 1.66358
    0 0 5 -1.26 2.64886
    0 0 5 1.63311 2.09838
    -2 0 -5 -1.4291 1.49468
    2 0 5 -0.5391 2.96421
    2 0 5 1.97449 3.09789
    4 0 5 5.64586 4.10785
    -4 0 -5 2.83441 1.7266
    4 0 5 3.64378 2.76468
    -6 0 -5 2.65494 2.17784
    6 0 5 1.22921 4.63863
    6 0 5 2.36248 2.49798
    8 0 5 -7.494 4.92876
    10 0 5 6.00872 6.75633
    12 0 5 1.56028 8.39872
    14 0 5 2.45248 9.82544
    16 0 5 -5.6339 11.152
    17 -1 -5 17.3552 9.11854
    17 -1 -5 7.68505 7.48306
    -17 -1 5 11.1588 6.57867
    17 1 -5 -4.4305 7.95969
    15 -1 -5 10.6557 7.65743
    -15 -1 5 11.7706 5.87899
    15 -1 -5 8.96403 6.42481
    -15 1 5 9.35092 4.9876
    15 1 -5 6.27966 7.02785
    15 1 -5 10.9306 6.61992
    -13 -1 5 193.662 10.4498
    13 -1 -5 190.424 11.036
    13 -1 -5 208.908 11.9318
    13 -1 -5 186.954 13.4779
    -13 1 5 182.58 9.14815
    13 1 -5 191.422 11.6896
    13 1 -5 165.282 12.6685
    11 -1 -5 154.325 9.48594
    11 -1 -5 156.466 9.95619
    -11 -1 5 170.156 9.03098
    11 -1 -5 177.532 11.6588
    -11 1 5 155.313 7.68981
    11 1 -5 159.251 11.1941
    11 1 -5 167.452 9.89137
    9 -1 -5 67.8705 6.36939
    9 -1 -5 69.3131 7.06016
    -9 -1 5 59.6847 5.28636
    9 -1 -5 58.7234 5.65116
    -9 1 5 53.6173 4.30425
    9 1 -5 67.8514 5.9694
    7 -1 -5 -0.4992 3.481
    -7 -1 5 5.43739 2.89202
    7 -1 -5 3.4649 3.07801
    7 -1 -5 6.67588 3.1972
    -7 1 5 5.92846 2.22348
    7 1 -5 7.12515 2.70246
    -5 -1 5 2113.77 46.5772
    5 -1 -5 2103.8 46.4466
    5 -1 -5 2119.75 46.6756
    -5 -1 5 2060.36 46.3138
    -5 1 5 2077.78 45.3549
    3 -1 -5 419.511 11.5157
    -3 -1 5 412.841 12.1592
    3 -1 -5 425.016 11.7004
    3 1 -5 437.289 12.2272
    -3 1 5 425.39 10.153
    -1 -1 5 1615.29 34.865
    -1 -1 5 1620.72 35.7753
    1 -1 -5 1621.63 35.5736
    -1 -1 5 1621.29 37.173
    -1 1 5 1636.61 35.9408
    1 1 -5 1593.69 35.4919
    1 1 -5 1647.1 35.4363
    1 -1 5 2802.16 59.8145
    -1 -1 -5 2812.81 59.1859
    1 -1 5 2764.98 60.9788
    -1 1 -5 2758.88 58.6515
    1 1 5 2807.57 60.3298
    1 1 5 2730.63 60.1442
    -3 -1 -5 321.347 8.42096
    3 -1 5 307.486 10.7588
    3 -1 5 305.433 10.2058
    3 1 5 294.86 10.9554
    3 1 5 302.311 9.43137
    5 -1 5 313.292 9.90301
    -5 -1 -5 307.168 8.67536
    5 -1 5 315.739 12.2144
    5 1 5 315.879 8.76798
    5 1 5 297.348 12.0352
    7 -1 5 3824.07 81.7312
    -7 -1 -5 3763.97 81.0969
    7 -1 5 3742.92 84.8764
    7 1 5 3892.71 80.5347
    7 1 5 3714.81 84.4785
    9 -1 5 4.45085 6.42727
    9 1 5 2.92628 6.05393
    11 -1 5 224.333 15.6199
    11 1 5 291.417 16.3432
    13 -1 5 1058.62 35.1972
    13 1 5 1066.85 34.7743
    15 -1 5 1.27411 10.6645
    15 1 5 -3.6982 9.91586
    -16 -2 5 4.20161 6.58579
    16 -2 -5 -7.3863 8.23943
    16 -2 -5 0.15051 6.25579
    16 2 -5 5.99576 7.63295
    -14 -2 5 104.84 9.06315
    14 -2 -5 90.5509 8.68404
    14 -2 -5 109.51 11.8189
    14 -2 -5 71.1917 8.31816
    -14 2 5 92.1119 6.72414
    12 -2 -5 54.8285 8.7663
    12 -2 -5 41.6925 6.68747
    12 -2 -5 34.7841 6.06136
    -12 -2 5 36.9075 6.03252
    -12 2 5 39.1795 4.41815
    12 2 -5 45.4589 6.27142
    -10 -2 5 93.959 7.27433
    10 -2 -5 91.6677 9.34499
    10 -2 -5 89.3423 7.41851
    10 -2 -5 84.6171 6.80766
    -10 2 5 74.7683 5.31279
    10 2 -5 91.5944 6.79903
    8 -2 -5 118.447 6.99968
    8 -2 -5 113.599 8.80669
    8 -2 -5 127.288 8.25692
    -8 -2 5 122.988 7.30872
    -8 2 5 105.208 4.94057
    8 2 -5 118.167 5.89565
    6 -2 -5 68.054 5.75249
    -6 -2 5 83.8149 6.19813
    6 -2 -5 73.9704 5.3226
    6 -2 -5 72.508 6.26963
    -4 -2 5 34.4711 4.68157
    -4 -2 5 33.5599 4.55887
    4 -2 -5 41.2237 4.07726
    4 -2 -5 34.4473 4.76301
    -2 -2 5 1840.01 42.3149
    -2 -2 5 1824.07 41.5169
    2 -2 -5 1868.14 40.7007
    -2 2 5 1840.43 41.4447
    0 -2 5 1313.78 31.6069
    0 -2 -5 1339.52 29.7455
    0 -2 5 1338.17 29.5074
    0 2 5 1321.99 30.8655
    -2 -2 -5 72.5258 4.41798
    2 -2 5 71.5681 5.44366
    2 -2 5 66.7425 5.63794
    2 2 5 66.1585 5.31854
    2 2 5 71.0132 6.1351
    -4 -2 -5 738.89 17.8886
    4 -2 5 763.393 19.4112
    4 -2 5 752.469 20.5839
    4 2 5 732.279 17.321
    4 2 5 772.585 20.8244
    6 -2 5 2951.9 65.5944
    -6 -2 -5 3014.26 64.7009
    6 -2 5 2942.53 67.9777
    6 2 5 2984.35 67.7142
    6 2 5 3077.36 63.3321
    8 -2 5 425.782 17.175
    8 -2 5 459.598 14.1832
    8 2 5 448.598 16.7678
    10 -2 5 261.269 15.6777
    10 2 5 234.166 14.6407
    12 -2 5 657.3 26.0907
    12 2 5 657.993 25.1207
    14 -2 5 425.87 23.953
    14 2 5 385.811 21.7547
    16 -2 5 4.91508 12.2823
    16 2 5 5.3969 10.9119
    15 -3 -5 17.2162 9.93436
    15 -3 -5 8.49515 7.36749
    -15 -3 5 23.3975 7.42246
    15 -3 -5 19.31 6.37503
    -13 -3 5 18.4135 6.36506
    13 -3 -5 17.3562 6.71471
    13 -3 -5 15.6713 5.69597
    13 -3 -5 16.2444 8.60348
    11 -3 -5 1054.16 29.372
    -11 -3 5 1054.3 28.1625
    11 -3 -5 1073.63 31.6139
    11 -3 -5 1035.38 27.2319
    11 3 -5 1061.18 26.1272
    -11 3 5 1030.39 24.3725
    9 -3 -5 138.517 7.99374
    9 -3 -5 144.082 11.1277
    9 -3 -5 144.007 10.2062
    -9 -3 5 139.696 8.88084
    -9 3 5 134.551 5.25973
    7 -3 -5 33.8767 5.36339
    7 -3 -5 42.452 6.47327
    -7 -3 5 29.1471 4.81963
    7 -3 -5 29.2833 4.12207
    -5 -3 5 2232.54 49.7509
    -5 -3 5 2134.47 49.5935
    5 -3 -5 2190.63 50.6075
    5 -3 -5 2183.24 48.5454
    -3 -3 5 545.399 15.9311
    3 -3 -5 546.545 16.2205
    -3 -3 5 547.325 16.3006
    3 -3 -5 544.677 14.5351
    -1 -3 5 1113.57 27.1476
    1 -3 -5 1148.49 26.215
    -1 -3 5 1120.11 28.0685
    -1 3 5 1112.38 27.6613
    1 3 -5 1143.2 26.3302
    1 -3 5 1894.29 42.6551
    1 -3 5 1876.3 43.9499
    -1 -3 -5 1952.04 42.2848
    1 3 5 1943.71 43.9263
    -3 -3 -5 269.983 8.6158
    3 -3 5 258.323 10.5949
    3 -3 5 272.169 10.3171
    3 3 5 269.698 8.18885
    3 3 5 295.669 11.2479
    -5 -3 -5 462.429 12.6121
    5 -3 5 434.779 15.2735
    5 -3 5 445.251 13.8692
    5 3 5 451.933 15.5198
    -7 -3 -5 27.4329 4.29065
    7 -3 5 36.0607 5.24902
    7 -3 5 42.704 7.09907
    7 3 5 37.6192 6.88273
    9 -3 5 29.3216 8.07938
    9 3 5 19.2018 7.27956
    11 -3 5 402.337 19.9943
    11 3 5 366.437 18.4797
    13 -3 5 14.495 10.2967
    13 3 5 7.75499 9.33781
    15 -3 5 133.499 17.0106
    15 3 5 149.338 15.3946
    16 -4 -5 40.4717 9.40209
    16 -4 -5 57.7448 8.1872
    -16 -4 5 49.4364 9.32562
    16 -4 -5 44.1494 12.2841
    14 -4 -5 7.71905 7.54806
    14 -4 -5 8.31674 9.36779
    -14 -4 5 9.11708 6.84453
    14 -4 -5 1.24867 5.42548
    -12 -4 5 127.577 10.4073
    12 -4 -5 122.661 12.8866
    12 -4 -5 125.155 9.43157
    -12 -4 5 121.947 10.0694
    12 -4 -5 134.346 12.5656
    10 -4 -5 440.311 19.4243
    -10 -4 5 442.589 16.2027
    10 -4 -5 455.285 14.9501
    10 -4 -5 487.723 18.316
    -10 -4 5 462.739 15.9914
    -8 -4 5 86.8439 7.2423
    8 -4 -5 93.2368 9.62245
    -8 -4 5 69.8078 7.04465
    8 -4 -5 82.6174 8.38413
    8 -4 -5 84.4323 6.49275
    6 -4 -5 828.465 21.1525
    6 -4 -5 824.019 23.71
    -6 -4 5 849.286 22.6828
    -6 -4 5 813.098 22.319
    6 -4 -5 825.678 24.3099
    -4 -4 5 1916.51 44.6899
    -4 -4 5 1886.53 44.4119
    4 -4 -5 1890.87 45.5047
    4 -4 -5 1962.44 43.1514
    -2 -4 5 5.42455 3.98609
    -2 -4 5 0.90285 4.02883
    2 -4 -5 9.48948 4.6764
    2 -4 -5 4.4724 2.91649
    0 -4 5 1332.48 32.2601
    0 -4 -5 1362.39 31.2852
    0 -4 5 1354.4 33.0187
    0 -4 5 1405.99 31.2168
    0 4 5 1334.21 33.2355
    2 -4 5 434.31 13.4171
    -2 -4 -5 422.698 12.1435
    2 -4 5 421.034 13.8596
    2 4 5 423.883 14.4552
    -4 -4 -5 20.0922 3.63747
    4 -4 5 27.1861 4.79968
    4 -4 5 13.1079 4.91405
    4 4 5 18.7308 5.34361
    6 -4 5 172.68 9.66037
    -6 -4 -5 177.57 8.13956
    6 -4 5 177.873 11.4454
    6 4 5 171.396 11.1723
    -8 -4 -5 432.742 14.528
    8 -4 5 422.357 18.4911
    8 -4 5 426.85 15.2993
    8 4 5 417.416 17.5947
    10 -4 5 0.00798 8.01094
    10 4 5 -6.7533 7.08497
    12 -4 5 215.373 17.3994
    12 4 5 172.409 14.4026
    14 -4 5 24.232 12.2077
    14 4 5 33.1847 11.3196
    15 -5 -5 107.96 12.341
    15 -5 -5 127.411 15.5861
    -15 -5 5 108.929 11.7581
    15 -5 -5 104.234 9.22704
    13 -5 -5 24.009 10.5966
    -13 -5 5 19.1642 8.69162
    13 -5 -5 9.81933 8.00661
    -13 -5 5 21.1861 7.5775
    13 -5 -5 19.8479 5.96444
    -11 -5 5 112.913 8.78562
    11 -5 -5 122.85 9.14016
    11 -5 -5 115.556 13.0048
    -11 -5 5 116.151 9.87581
    11 -5 -5 109.903 10.9421
    9 -5 -5 5.42434 7.25795
    -9 -5 5 -0.035 4.84669
    -9 -5 5 -4.0085 5.32284
    9 -5 -5 -1.549 6.06587
    9 -5 -5 -3.3722 4.02797
    7 -5 -5 111.404 10.0689
    -7 -5 5 108.42 9.27959
    -7 -5 5 116.065 8.71554
    7 -5 -5 117.909 11.1007
    7 -5 -5 109.655 7.61238
    5 -5 -5 247.181 12.9877
    -5 -5 5 264.836 11.5796
    5 -5 -5 265.622 13.6185
    5 -5 -5 254.502 9.9013
    -5 -5 5 282.284 12.0248
    -3 -5 5 19.702 5.06
    -3 -5 5 42.4336 5.68856
    3 -5 -5 29.4007 6.31823
    -3 -5 5 48.618 4.58346
    3 -5 -5 32.4276 4.35425
    -1 -5 5 742.138 18.3138
    1 -5 -5 753.2 17.3096
    -1 -5 5 739.17 21.12
    -1 -5 5 748.934 20.6761
    1 -5 -5 750.956 19.2444
    -1 5 5 730.817 21.6085
    -1 -5 -5 8.60888 3.26039
    1 -5 5 2.30936 3.91159
    1 -5 5 11.276 4.03204
    -1 -5 -5 0.7696 2.30983
    1 -5 5 6.21444 4.02765
    1 5 5 -1.8945 4.44821
    -3 -5 -5 20.1891 3.89734
    3 -5 5 19.1724 5.07608
    3 -5 5 17.8262 4.72548
    3 5 5 17.5164 5.51401
    -5 -5 -5 1158.91 28.6145
    5 -5 5 1185.48 31.4901
    5 -5 5 1167.09 30.062
    5 5 5 1166.16 31.2206
    7 -5 5 3.35612 5.09438
    -7 -5 -5 4.111 4.6369
    7 -5 5 10.3178 6.95138
    7 5 5 -4.3283 6.48542
    -9 -5 -5 7.84821 5.92678
    9 -5 5 1.66295 7.52768
    9 5 5 14.1697 7.98224
    11 -5 5 255.336 18.7077
    11 5 5 287.834 17.4768
    13 -5 5 -10.899 10.0644
    13 5 5 -0.6419 8.97551
    -15 -5 -5 123.043 11.7159
    15 -5 5 173.976 19.0426
    15 5 5 128.754 15.1211
    -14 -6 5 0.94794 7.70555
    14 -6 -5 4.57603 5.8274
    14 -6 -5 -12.335 10.8301
    14 -6 -5 -4.4791 8.65368
    12 -6 -5 398.339 20.8672
    -12 -6 5 421.816 18.6866
    12 -6 -5 376.922 22.4496
    12 -6 -5 424.013 15.3628
    -10 -6 5 1267.9 32.1378
    10 -6 -5 1251.58 38.2529
    -10 -6 5 1225.15 33.9932
    10 -6 -5 1227.11 36.7687
    10 -6 -5 1243.72 31.4293
    8 -6 -5 34.6812 9.22679
    8 -6 -5 44.6049 8.61494
    -8 -6 5 34.7832 6.9899
    8 -6 -5 24.2669 5.1725
    -8 -6 5 28.8844 6.11152
    -6 -6 5 828.31 24.765
    6 -6 -5 848.965 27.5319
    6 -6 -5 893.48 22.8872
    6 -6 -5 857.668 27.186
    -6 -6 5 858.296 24.0517
    -4 -6 5 1000.93 26.8416
    4 -6 -5 1008.28 25.2969
    4 -6 -5 969.164 29.1565
    -4 -6 5 1009.27 27.1989
    -2 -6 5 474.239 13.3421
    -2 -6 5 512.58 16.9315
    -2 -6 5 492.822 15.7227
    -2 -6 5 497.683 16.6173
    2 -6 -5 485.343 14.8055
    0 -6 5 36.8655 4.88326
    0 -6 -5 38.8188 3.87085
    0 -6 5 37.1356 6.38402
    0 -6 5 27.0824 5.67312
    0 -6 5 33.1884 5.63247
    0 -6 -5 33.6832 4.88082
    0 6 5 32.9582 6.68428
    2 -6 5 821.711 23.3455
    -2 -6 -5 809.815 21.2468
    -2 -6 -5 806.643 20.094
    2 -6 5 811.434 22.2613
    2 6 5 781.892 23.7743
    -4 -6 -5 500.92 15.6265
    4 -6 5 511.163 17.5001
    4 -6 5 515.652 17.9906
    -4 -6 -5 515.898 14.8356
    4 6 5 491.613 18.4445
    6 -6 5 28.2619 6.48198
    -6 -6 -5 37.9586 5.93355
    6 -6 5 48.7356 8.49738
    -6 -6 -5 43.6143 5.69269
    6 6 5 55.3043 8.58375
    -8 -6 -5 161.472 10.0067
    -8 -6 -5 133.952 10.4985
    8 -6 5 127.124 12.5536
    8 6 5 140.601 12.2143
    10 -6 5 96.5166 12.6937
    -10 -6 -5 89.1118 8.4427
    10 6 5 81.0092 11.0126
    12 -6 5 2.10789 11.1098
    -12 -6 -5 4.08324 6.4662
    12 6 5 -3.0925 8.50804
    -14 -6 -5 26.2313 8.21039
    14 -6 5 23.3777 13.5625
    14 6 5 14.8957 10.5594
    13 -7 -5 162.796 17.9963
    -13 -7 5 138.245 12.9789
    13 -7 -5 160.864 11.2884
    13 -7 -5 183.723 16.9045
    11 -7 -5 224.752 18.4962
    -11 -7 5 250.266 15.8528
    11 -7 -5 228.879 18.6773
    11 -7 -5 218.582 12.0171
    9 -7 -5 1088.33 36.3863
    9 -7 -5 1107.72 29.381
    -9 -7 5 1155.34 32.5658
    -9 -7 5 1130.79 29.9047
    9 -7 -5 1165.26 35.9459
    7 -7 -5 173.553 10.0419
    -7 -7 5 190.985 11.4378
    -7 -7 5 187.776 12.7657
    7 -7 -5 191.46 15.2732
    7 -7 -5 166.664 14.7227
    -5 -7 5 604.074 19.9927
    5 -7 -5 626.186 18.1901
    5 -7 -5 566.647 22.9177
    -5 -7 5 606.168 19.5862
    -3 -7 5 1383.04 33.2122
    -3 -7 5 1295.95 34.5023
    3 -7 -5 1306.28 37.1913
    3 -7 -5 1340.69 33.0456
    -3 -7 5 1385.24 35.2021
    3 7 -5 1398.01 31.376
    -1 -7 5 16.8303 5.77214
    1 -7 -5 28.0128 4.08792
    -1 -7 5 23.4841 6.52428
    -1 -7 5 23.7227 4.88489
    1 -7 -5 21.7894 5.06269
    -1 -7 5 29.8655 6.46377
    -1 7 5 18.265 7.5031
    -1 -7 -5 63.1174 6.28006
    1 -7 5 79.212 7.18591
    -1 -7 -5 78.468 5.99242
    1 -7 5 65.7117 8.06269
    1 -7 5 67.69 8.64627
    1 -7 5 69.0462 7.37127
    1 7 5 71.8035 8.92902
    -3 -7 -5 1044.59 27.4555
    3 -7 5 1053.05 29.481
    -3 -7 -5 1072.43 26.5523
    3 -7 5 1074.92 29.0805
    3 -7 5 1113.14 32.6541
    3 7 5 1047.67 30.4833
    -5 -7 -5 29.1525 5.44755
    -5 -7 -5 16.8135 5.6513
    5 -7 5 14.0208 6.52566
    5 -7 5 20.8089 8.67871
    5 -7 5 28.1234 7.80559
    5 7 5 17.1742 7.61664
    -7 -7 -5 8.0983 5.34173
    -7 -7 -5 17.1724 6.34353
    7 -7 5 9.1896 8.26478
    7 7 5 17.6731 8.12922
    -9 -7 -5 104.001 10.0953
    -9 -7 -5 123.127 9.55365
    9 -7 5 113.28 13.0122
    9 7 5 125.038 12.5606
    11 -7 5 91.0651 15.0558
    -11 -7 -5 82.9366 9.33094
    11 -7 5 102.585 14.308
    11 7 5 99.8585 12.4127
    13 -7 5 79.6563 16.3071
    13 -7 5 51.2211 14.1224
    -13 -7 -5 43.6236 9.3273
    13 7 5 48.0694 11.3931
    12 -8 -5 13.3224 6.27482
    12 -8 -5 19.3018 12.5164
    12 -8 -5 9.98981 11.2901
    -12 -8 5 8.62418 9.40338
    10 -8 -5 14.3915 6.02321
    10 -8 -5 -10.142 10.6789
    -10 -8 5 8.26769 7.83102
    10 -8 -5 -3.3795 9.91771
    -8 -8 5 -2.1718 4.97933
    8 -8 -5 3.2624 5.55185
    8 -8 -5 -6.7325 8.4956
    -8 -8 5 0.05651 6.85817
    8 -8 -5 6.6739 9.54079
    -6 -8 5 34.4714 7.48992
    6 -8 -5 34.8729 10.0577
    -6 -8 5 38.6762 7.49102
    6 -8 -5 28.5532 6.22575
    4 -8 -5 16.1026 5.45445
    -4 -8 5 2.21125 5.9968
    -4 -8 5 0.04246 5.9016
    4 -8 -5 -7.123 7.79376
    4 8 -5 5.53431 6.44784
    -2 -8 5 126.068 10.8733
    2 -8 -5 122.458 9.15475
    -2 -8 5 140.498 10.314
    -2 -8 5 130.582 10.339
    2 8 -5 142.327 8.60982
    -2 8 5 128.847 12.2721
    0 -8 5 10.3825 6.80598
    0 -8 5 27.6295 5.79121
    0 -8 -5 23.4894 5.54322
    0 -8 5 28.3034 7.37911
    0 -8 -5 17.2374 4.82114
    0 -8 5 20.1054 6.51344
    0 8 5 24.4645 8.35736
    2 -8 5 11.9275 7.50839
    -2 -8 -5 16.1961 4.94678
    2 -8 5 5.55236 5.80393
    2 -8 5 5.00932 6.51108
    -2 -8 -5 3.60615 5.03883
    2 8 5 7.48463 7.72905
    -4 -8 -5 7.45723 5.6699
    4 -8 5 6.43252 6.71512
    4 -8 5 12.1257 8.47723
    4 -8 5 10.6672 7.08937
    -4 -8 -5 6.48595 4.77854
    4 8 5 3.83195 7.39502
    6 -8 5 65.3856 9.9348
    -6 -8 -5 46.6558 7.01604
    -6 -8 -5 49.4512 7.69452
    6 -8 5 76.8246 12.2258
    6 8 5 48.7956 9.54465
    8 -8 5 70.632 11.4971
    -8 -8 -5 56.3116 8.87512
    8 -8 5 62.6123 13.0035
    -8 -8 -5 58.8985 8.03728
    8 8 5 67.3179 10.7827
    10 -8 5 79.3372 13.0215
    -10 -8 -5 22.9919 7.66945
    10 -8 5 21.0209 11.9525
    10 8 5 22.6377 10.1397
    12 -8 5 69.8651 15.6042
    12 -8 5 57.9769 13.8844
    -12 -8 -5 60.6371 9.9581
    12 8 5 63.4689 12.3402
    -11 -9 5 30.6943 10.1916
    11 -9 -5 57.2406 14.4814
    11 -9 -5 35.8721 7.33993
    11 -9 -5 39.1805 13.3819
    9 -9 -5 455.829 25.6935
    -9 -9 5 444.396 20.803
    9 -9 -5 415.404 16.6951
    9 -9 -5 473.233 25.7795
    7 -9 -5 104.612 14.3831
    7 -9 -5 103.553 9.00368
    -7 -9 5 83.5603 10.3805
    -7 -9 5 59.2614 7.7111
    5 -9 -5 100.281 8.94468
    5 -9 -5 123.929 13.812
    -5 -9 5 92.8887 9.74857
    -5 -9 5 83.992 9.81347
    -3 -9 5 712.04 23.8782
    3 -9 -5 710.156 21.4486
    -3 -9 5 762.383 23.7428
    -3 9 5 658.883 26.0743
    -1 -9 5 168.215 13.9227
    -1 -9 5 183.825 13.104
    -1 -9 5 182.958 12.8538
    1 -9 -5 168.153 10.927
    -1 9 5 207.298 15.7692
    -1 -9 -5 212.413 11.8826
    1 -9 5 210.176 12.0914
    -1 -9 -5 216.617 10.6929
    1 -9 5 241.713 15.739
    1 -9 5 222.86 15.1976
    1 -9 5 208.482 13.4047
    1 9 5 216.867 15.8524
    3 -9 5 212.065 17.2617
    -3 -9 -5 212.038 11.4507
    3 -9 5 235.786 15.5174
    3 -9 5 210.953 13.3301
    -3 -9 -5 203.592 12.1923
    3 9 5 196.264 15.6439
    5 -9 5 221.71 18.5903
    -5 -9 -5 195.011 12.9653
    -5 -9 -5 174.75 11.7883
    5 -9 5 194.849 13.8225
    5 9 5 208.099 15.8676
    7 -9 5 0.87854 10.1637
    7 -9 5 -0.4657 8.9582
    -7 -9 -5 9.44435 7.64841
    -7 -9 -5 15.6848 6.92314
    7 9 5 15.8354 8.99827
    -9 -9 -5 111.776 12.4806
    9 -9 5 153.275 15.4051
    -9 -9 -5 142.751 11.7255
    9 -9 5 118.842 16.7056
    9 9 5 143.28 14.2562
    8 -10 -5 136.381 17.161
    -8 -10 5 90.2125 11.8125
    8 -10 -5 98.7483 9.73598
    6 -10 -5 67.0722 13.1022
    6 -10 -5 35.0085 7.51166
    -6 -10 5 36.0246 9.04669
    -4 -10 5 188.812 14.4091
    -4 -10 5 165.39 14.2915
    4 -10 -5 196.69 12.2686
    -4 10 5 185.88 16.0134
    -2 -10 5 167.605 12.4036
    2 -10 -5 181.381 11.9677
    -2 -10 5 173.715 14.8612
    -2 10 5 140.004 14.5741
    0 -10 5 -6.5656 7.58305
    0 -10 5 -0.0245 6.93472
    0 -10 5 -11.941 6.81078
    0 -10 5 5.87016 5.7676
    0 -10 -5 -3.7448 6.09572
    0 10 5 -3.0351 9.24499
    -2 -10 -5 91.3143 9.64389
    2 -10 5 131.755 12.8859
    2 -10 5 126.297 10.7791
    -2 -10 -5 110.904 10.1294
    2 -10 5 108.329 11.8474
    2 10 5 120.299 12.9877
    -4 -10 -5 5.63764 6.91599
    4 -10 5 12.8062 9.83074
    -4 -10 -5 5.077 6.25116
    4 -10 5 -1.1046 7.67883
    4 10 5 -3.755 8.64964
    6 -10 5 -13.985 8.40572
    -6 -10 -5 5.04542 6.80056
    6 -10 5 -5.0581 10.5565
    -6 -10 -5 9.87626 8.30412
    6 10 5 4.84199 9.37525
    -8 -10 -5 46.7146 10.6077
    8 -10 5 26.5801 13.2728
    8 -10 5 53.4049 11.6571
    -8 -10 -5 37.8877 8.97479
    8 10 5 46.04 10.975
    -5 -11 5 -2.1385 8.13262
    5 -11 -5 7.08245 7.18888
    -5 11 5 8.24245 11.0886
    -3 -11 5 6.4838 7.88371
    3 -11 -5 3.20594 7.02971
    -3 -11 5 -5.7252 7.71262
    -3 11 5 13.7078 10.7059
    -1 -11 5 446.439 19.9506
    -1 -11 5 453.377 21.2045
    1 -11 -5 446.615 18.4509
    -1 11 5 458.599 23.5352
    1 -11 5 10.1688 6.28151
    -1 -11 -5 8.22587 7.68909
    1 -11 5 5.86074 8.83419
    1 11 5 -3.4467 9.73258
    3 -11 5 14.1149 10.1745
    3 -11 5 17.6547 8.5993
    -3 -11 -5 14.3238 8.03557
    3 11 5 21.6144 10.5479
    -5 -11 -5 371.405 17.1873
    5 -11 5 404.677 20.3108
    5 -11 5 436.296 25.4141
    -5 -11 -5 402.677 19.5048
    5 11 5 430.068 21.9457
    16 0 -6 334.539 17.5527
    -16 0 6 326.759 14.2787
    14 0 -6 116.652 10.2263
    -14 0 6 123.628 9.12546
    14 0 -6 112.768 10.5717
    12 0 -6 285.642 13.978
    -12 0 6 291.657 11.3287
    12 0 -6 277.764 12.7982
    -10 0 6 1629.24 37.9065
    10 0 -6 1658.55 40.5162
    10 0 -6 1625.72 39.1021
    -8 0 6 205.289 8.22621
    8 0 -6 209.324 9.80411
    8 0 -6 209.869 8.47281
    -6 0 6 166.766 7.12013
    6 0 -6 161.846 7.79608
    6 0 -6 158.818 6.41903
    4 0 -6 966.787 23.1512
    -4 0 6 937.024 22.4383
    2 0 -6 130.231 5.94861
    -2 0 6 141.777 5.7461
    0 0 6 293.274 9.12612
    0 0 -6 297.129 8.41944
    0 0 6 288.847 10.6848
    2 0 6 66.406 5.75831
    -2 0 -6 62.0506 3.67704
    2 0 6 69.4179 5.59792
    4 0 6 299.047 10.0469
    -4 0 -6 309.34 8.01273
    4 0 6 306.606 11.595
    6 0 6 562.783 17.6642
    -6 0 -6 540.739 13.3211
    6 0 6 546.872 14.6081
    8 0 6 76.8268 5.57574
    8 0 6 60.5988 7.99274
    10 0 6 831.689 27.3008
    12 0 6 180.299 15.1529
    14 0 6 168.184 16.2652
    16 0 6 330.239 24.5638
    -17 -1 6 49.5009 8.17021
    17 -1 -6 45.4147 9.25708
    17 1 -6 62.3833 11.0139
    -15 -1 6 46.2643 7.22081
    15 -1 -6 55.6685 8.84352
    15 -1 -6 53.2252 8.68118
    -15 1 6 47.9044 6.85672
    15 1 -6 56.1579 9.53212
    -13 -1 6 46.3027 6.36955
    13 -1 -6 46.0027 7.30633
    13 -1 -6 48.502 7.96508
    13 -1 -6 52.6364 7.05415
    13 1 -6 47.0509 6.7356
    -13 1 6 54.782 5.75841
    13 1 -6 43.0039 7.97736
    11 -1 -6 387.234 15.1245
    -11 -1 6 389.311 13.4618
    11 -1 -6 399.728 14.0653
    11 -1 -6 368.969 14.6206
    -11 1 6 350.374 11.9354
    11 1 -6 394.766 13.4216
    11 1 -6 374.615 15.8805
    -9 -1 6 144.313 7.82315
    9 -1 -6 132.486 8.65017
    9 -1 -6 141.491 8.74395
    9 1 -6 133.741 7.04171
    9 1 -6 140.894 9.83398
    -9 1 6 138.627 6.69999
    7 -1 -6 71.1531 5.71722
    -7 -1 6 67.6289 5.56502
    7 -1 -6 61.3747 5.34089
    7 1 -6 67.4285 4.23238
    -7 1 6 63.2895 4.91026
    7 1 -6 64.5907 6.60358
    5 -1 -6 226.011 8.392
    5 -1 -6 212.193 8.20968
    -5 -1 6 246.752 8.93127
    5 1 -6 243.31 9.49302
    -5 1 6 204.816 7.11772
    3 -1 -6 903.964 21.908
    -3 -1 6 921.175 22.2601
    3 1 -6 913.907 22.3767
    -3 1 6 927.349 21.8202
    1 -1 -6 2.48892 2.51331
    -1 -1 6 1.58109 2.33592
    -1 -1 6 6.45444 4.00598
    1 1 -6 -1.8113 2.36742
    -1 1 6 1.31907 3.16256
    1 -1 6 71.2482 5.54425
    -1 -1 -6 80.7936 4.46246
    1 -1 6 80.2157 6.40847
    -1 1 -6 78.8226 3.9743
    1 1 6 94.8248 6.71063
    1 1 6 77.9995 5.68849
    -3 -1 -6 76.6371 4.17523
    3 -1 6 78.8829 6.57961
    3 -1 6 74.5936 5.97226
    3 1 6 72.6694 5.84842
    3 1 6 75.1685 6.16142
    -3 1 -6 81.0661 3.21265
    5 -1 6 439.932 12.8054
    5 -1 6 420.272 14.5309
    -5 -1 -6 431.126 11.1863
    5 1 6 419.613 14.6142
    5 1 6 429.35 11.6592
    7 -1 6 336.086 14.298
    -7 -1 -6 329.968 9.98859
    7 -1 6 317.282 10.8747
    7 1 6 332.639 9.76823
    7 1 6 324.184 14.086
    9 -1 6 60.2368 8.94972
    9 1 6 68.4904 9.02763
    11 -1 6 4.15198 7.81171
    11 1 6 7.73154 7.94319
    13 -1 6 117.605 13.8263
    13 1 6 110.344 13.0556
    15 -1 6 146.008 16.7629
    15 1 6 96.8606 14.6181
    -16 -2 6 109.612 10.3663
    16 -2 -6 95.4003 11.8318
    16 -2 -6 117.713 10.6638
    16 2 -6 93.8339 11.5966
    -14 -2 6 238.211 12.8234
    14 -2 -6 224.289 13.2893
    14 -2 -6 223.186 12.7076
    14 -2 -6 242.773 15.2127
    14 2 -6 226.426 14.9353
    -12 -2 6 15.913 5.37525
    12 -2 -6 20.2403 5.63444
    12 -2 -6 17.8896 5.8898
    12 -2 -6 21.5252 7.34622
    -12 2 6 5.85175 3.63848
    12 2 -6 21.7914 5.27685
    10 -2 -6 3.61486 4.75344
    10 -2 -6 6.39283 4.37304
    -10 -2 6 4.79307 4.37051
    10 -2 -6 7.20843 5.45434
    -10 2 6 7.56813 2.98073
    10 2 -6 7.68874 3.42985
    8 -2 -6 845.351 22.2391
    -8 -2 6 855.408 22.4982
    8 -2 -6 897.471 23.7601
    -8 2 6 824.436 20.0937
    -6 -2 6 32.0362 4.59403
    6 -2 -6 30.8369 4.69921
    6 -2 -6 21.7285 3.60251
    -4 -2 6 326.406 11.2053
    -4 -2 6 325.117 11.6928
    4 -2 -6 312.876 10.0986
    4 -2 -6 327.411 10.9042
    2 -2 -6 1375.75 31.5418
    -2 -2 6 1366.91 33.4287
    -2 -2 6 1362.87 32.2625
    -2 2 6 1438.98 32.4524
    0 -2 -6 577.012 14.4951
    0 -2 6 553.825 16.7623
    0 -2 6 552.703 14.1973
    0 2 -6 561.896 14.0926
    0 2 6 583.503 15.9536
    2 -2 6 107.288 7.5365
    -2 -2 -6 105.399 5.22952
    2 -2 6 112.912 6.76536
    -2 2 -6 106.265 3.93591
    2 2 6 105.94 6.42822
    2 2 6 112.796 7.54142
    4 -2 6 2407.46 54.8607
    4 -2 6 2394.87 54.1714
    -4 -2 -6 2426.63 52.3459
    4 2 6 2406.64 52.3108
    4 2 6 2441.98 55.095
    -6 -2 -6 11.0424 2.93292
    6 -2 6 8.14364 5.02843
    6 -2 6 7.08038 3.84835
    6 2 6 8.1481 2.26676
    6 2 6 5.45573 4.79966
    8 -2 6 18.1298 6.53548
    -8 -2 -6 25.3601 4.42107
    8 -2 6 25.9344 4.91452
    8 2 6 31.2275 7.12759
    10 -2 6 322.859 17.5919
    10 2 6 337.848 17.0082
    12 -2 6 -0.5097 8.51051
    12 2 6 -5.2476 8.13383
    14 -2 6 100.579 14.4935
    14 2 6 126.831 14.8129
    16 -2 6 66.2565 15.2924
    16 2 6 87.0483 15.2561
    15 -3 -6 4.93545 7.25295
    -15 -3 6 12.9218 6.81386
    15 -3 -6 16.3267 6.59805
    15 -3 -6 -1.8441 8.35257
    13 -3 -6 128.989 10.7745
    13 -3 -6 145.547 12.6393
    -13 -3 6 127.949 10.1726
    13 -3 -6 129.463 9.78323
    11 -3 -6 256.873 11.7185
    11 -3 -6 250.357 14.561
    11 -3 -6 266.406 13.6022
    -11 -3 6 256.98 12.3361
    9 -3 -6 39.2279 5.40439
    9 -3 -6 43.6799 7.36075
    9 -3 -6 39.0019 6.49195
    -9 -3 6 40.9711 6.0312
    7 -3 -6 51.3942 5.21414
    -7 -3 6 44.8644 5.63856
    -7 -3 6 51.7703 6.1075
    7 -3 -6 54.1443 6.73041
    5 -3 -6 281.15 9.8203
    5 -3 -6 297.862 11.5592
    -5 -3 6 289.296 11.3844
    -5 -3 6 283.56 11.0712
    -3 -3 6 133.679 8.54346
    -3 -3 6 144.421 8.14873
    3 -3 -6 143.667 6.61553
    3 -3 -6 135.135 8.01223
    -1 -3 6 147.776 8.92586
    -1 -3 6 160.742 8.07711
    1 -3 -6 150.929 6.66066
    -1 -3 6 154.226 5.68112
    -1 3 6 148.672 8.30763
    -1 -3 -6 52.0376 4.1326
    1 -3 6 39.8357 5.30579
    1 -3 6 51.5004 4.60328
    1 3 6 41.39 5.41107
    -3 -3 -6 121.828 5.86009
    3 -3 6 116.705 7.55966
    3 -3 6 120.076 7.90186
    3 3 6 120.388 6.09395
    3 3 6 138.733 8.6992
    -5 -3 -6 97.9639 5.8207
    5 -3 6 92.8195 7.33677
    5 -3 6 90.4073 7.63989
    5 3 6 99.4707 8.15954
    5 3 6 96.5284 4.25775
    7 -3 6 52.4441 7.79627
    -7 -3 -6 60.0998 5.38938
    7 -3 6 72.0765 6.66338
    7 3 6 46.2491 7.43945
    9 -3 6 471.524 19.7375
    9 -3 6 481.517 16.4836
    -9 -3 -6 492.768 15.709
    9 3 6 460.348 19.2398
    11 -3 6 42.9699 10.3628
    11 3 6 30.1703 9.40398
    13 -3 6 137.25 15.3821
    13 3 6 149.399 14.7585
    15 -3 6 95.2965 16.1875
    15 3 6 74.1856 13.7201
    -16 -4 6 29.1996 8.76175
    16 -4 -6 26.3222 9.27069
    16 -4 -6 24.1025 7.49053
    16 -4 -6 19.3551 10.5238
    -14 -4 6 183.717 13.2522
    14 -4 -6 183.363 15.4369
    14 -4 -6 177.44 11.8134
    14 -4 -6 183.593 14.6322
    -14 -4 6 166.792 12.3391
    12 -4 -6 366.439 18.8484
    -12 -4 6 386.064 15.7273
    -12 -4 6 382.913 15.9513
    12 -4 -6 355.536 17.3305
    12 -4 -6 372.655 14.5704
    10 -4 -6 175.392 12.5099
    10 -4 -6 167.488 13.2626
    -10 -4 6 171.597 11.3048
    -10 -4 6 161.01 11.0651
    10 -4 -6 173.551 9.66508
    8 -4 -6 693.249 23.0909
    8 -4 -6 744.312 20.1246
    -8 -4 6 713.515 21.3207
    8 -4 -6 705.029 22.398
    -8 -4 6 734.542 21.3934
    -6 -4 6 0.53933 4.3108
    6 -4 -6 3.64053 3.42713
    -6 -4 6 0.74343 4.35523
    6 -4 -6 3.82659 4.9893
    4 -4 -6 35.1361 4.38225
    -4 -4 6 26.7805 5.17387
    4 -4 -6 41.7147 6.27397
    -4 -4 6 30.6353 5.29717
    2 -4 -6 3348.81 72.0076
    -2 -4 6 3368.45 73.3433
    -2 -4 6 3320.07 73.9416
    -2 4 6 3200.42 73.5376
    0 -4 6 129.369 6.28465
    0 -4 6 136.358 8.70922
    0 -4 6 128.276 7.81231
    0 -4 -6 127.964 6.46709
    0 4 6 118.378 8.58235
    2 -4 6 209.198 9.35074
    -2 -4 -6 220.321 8.3254
    2 -4 6 225.806 10.4223
    2 4 6 212.871 10.413
    -4 -4 -6 1275.09 29.297
    4 -4 6 1235.02 30.9599
    4 -4 6 1269.93 31.5051
    4 4 6 1170.46 27.4833
    4 4 6 1231.18 31.8524
    6 -4 6 468.039 15.7709
    6 -4 6 436.808 17.1602
    -6 -4 -6 473.346 13.9779
    6 4 6 428.239 17.1171
    8 -4 6 592.062 21.922
    8 -4 6 566.198 18.8688
    -8 -4 -6 599.657 17.663
    8 4 6 561.519 21.232
    10 -4 6 85.3446 11.4488
    10 4 6 82.064 10.7259
    12 -4 6 58.374 12.0429
    12 4 6 54.7814 11.1401
    14 -4 6 610.587 28.354
    14 4 6 545.357 25.9823
    -15 -5 6 92.34 11.3077
    15 -5 -6 98.0279 13.9982
    15 -5 -6 80.9763 8.98219
    15 -5 -6 83.7395 11.8513
    13 -5 -6 44.8226 6.99545
    13 -5 -6 36.241 9.33298
    13 -5 -6 58.0504 11.5994
    -13 -5 6 45.8791 6.88543
    -13 -5 6 44.4046 8.53049
    11 -5 -6 70.9269 7.28131
    -11 -5 6 82.0463 8.43274
    -11 -5 6 68.7221 8.66821
    11 -5 -6 74.5952 10.0555
    11 -5 -6 93.1029 11.5284
    9 -5 -6 581.968 22.3432
    9 -5 -6 542.653 20.7795
    9 -5 -6 542.592 17.2241
    -9 -5 6 567.241 19.3781
    -9 -5 6 559.7 18.6442
    -7 -5 6 799.105 23.1768
    7 -5 -6 777.184 25.1515
    -7 -5 6 776.385 22.7816
    7 -5 -6 766.702 21.1456
    -5 -5 6 9.03941 5.07901
    5 -5 -6 0.39906 3.71713
    -5 -5 6 -0.6834 4.59276
    5 -5 -6 14.6017 6.32807
    -3 -5 6 999.314 26.8282
    3 -5 -6 978.721 24.7584
    3 -5 -6 1019.29 27.86
    -3 -5 6 972.124 26.3363
    1 -5 -6 1904.56 43.4448
    -1 -5 6 1878.22 44.7559
    -1 -5 6 1887.09 45.4507
    -1 -5 6 1933.98 42.0023
    -1 5 6 1924.27 46.011
    1 -5 6 976.677 26.7677
    1 -5 6 989.494 24.7658
    -1 -5 -6 992.599 24.5393
    -1 -5 -6 991.167 22.8114
    1 5 6 986.519 26.9948
    3 -5 6 623.358 19.0185
    -3 -5 -6 626.876 17.2238
    3 -5 6 625.798 19.2258
    3 5 6 616.373 19.8351
    5 -5 6 2477.58 58.6624
    5 -5 6 2528.96 58.1626
    -5 -5 -6 2554.95 56.3156
    5 5 6 2443.28 58.9444
    -7 -5 -6 391.764 13.8229
    7 -5 6 372.782 15.5048
    7 -5 6 392.254 17.6514
    7 5 6 380.993 17.214
    -9 -5 -6 52.8586 7.62044
    9 -5 6 43.194 9.74589
    9 5 6 46.1006 9.73335
    11 -5 6 301.31 19.5986
    11 5 6 308.017 18.5506
    13 -5 6 256.637 21.0851
    13 5 6 231.728 18.6533
    -14 -6 6 33.7533 9.46024
    14 -6 -6 43.6099 7.23807
    14 -6 -6 34.3466 12.3123
    14 -6 -6 42.9027 10.7825
    12 -6 -6 125.574 12.9741
    12 -6 -6 86.4456 8.38878
    -12 -6 6 104.745 11.0913
    -12 -6 6 80.3103 8.23009
    12 -6 -6 143.312 15.0302
    10 -6 -6 135.781 13.8589
    10 -6 -6 115 8.54532
    -10 -6 6 107.894 9.20841
    10 -6 -6 134.168 12.5873
    -10 -6 6 121.12 11.0131
    -8 -6 6 5.39611 5.53156
    8 -6 -6 0.91926 7.78631
    8 -6 -6 5.4062 4.77025
    -8 -6 6 -4.5491 5.82222
    8 -6 -6 0.83056 6.97949
    -6 -6 6 272.475 13.2354
    -6 -6 6 262.433 13.1687
    6 -6 -6 259.309 11.1754
    6 -6 -6 256.667 15.1406
    -4 -6 6 119.902 9.21364
    4 -6 -6 133.846 8.29689
    -4 -6 6 135.464 10.4076
    4 -6 -6 149.119 11.6167
    -2 -6 6 90.3797 5.78834
    2 -6 -6 99.5773 7.37085
    -2 -6 6 86.3219 8.11288
    -2 -6 6 99.3224 8.37724
    -2 -6 6 98.5695 8.36676
    -2 6 6 102.36 9.54818
    0 -6 6 509.78 16.923
    0 -6 -6 500.142 13.3536
    0 -6 6 521.39 14.8808
    0 -6 6 475.518 17.4977
    0 -6 -6 505.739 15.4515
    0 6 6 529.815 18.8236
    -2 -6 -6 377.581 11.5465
    2 -6 6 379.795 13.9677
    2 -6 6 383.26 15.1396
    -2 -6 -6 376.02 12.8995
    2 6 6 380.607 16.0626
    4 -6 6 7.26286 5.98784
    -4 -6 -6 10.6054 3.95576
    4 -6 6 6.91957 5.6906
    -4 -6 -6 7.97092 4.52213
    4 6 6 9.49122 6.94625
    6 -6 6 360.508 16.8673
    -6 -6 -6 361.236 13.0869
    -6 -6 -6 347.028 13.4597
    6 -6 6 359.386 15.7343
    6 6 6 332.055 16.5759
    8 -6 6 90.2502 9.21436
    -8 -6 -6 86.442 8.4038
    8 -6 6 102.918 11.697
    8 6 6 100.504 11.4028
    10 -6 6 6.02807 9.57694
    10 6 6 2.3153 8.63782
    12 -6 6 88.6042 14.3298
    -12 -6 -6 90.6976 9.86888
    12 6 6 107.283 13.3718
    14 -6 6 72.4385 15.832
    -14 -6 -6 49.8229 9.61561
    14 6 6 35.4304 12.2361
    -13 -7 6 84.2764 12.1025
    13 -7 -6 95.7884 9.08812
    13 -7 -6 79.0378 14.3644
    13 -7 -6 98.8985 13.9574
    -11 -7 6 36.2499 9.21095
    11 -7 -6 38.21 7.04929
    11 -7 -6 28.665 10.3661
    11 -7 -6 13.7744 11.094
    9 -7 -6 226.672 11.9555
    -9 -7 6 204.211 12.5108
    9 -7 -6 245.08 18.487
    9 -7 -6 249.939 17.5348
    -9 -7 6 215.525 14.5403
    7 -7 -6 152.735 14.1152
    -7 -7 6 163.821 12.3528
    7 -7 -6 165.874 10.1937
    -7 -7 6 156.577 11.5915
    5 -7 -6 46.3092 6.30464
    5 -7 -6 42.8474 9.31749
    -5 -7 6 33.6216 6.89582
    -5 -7 6 29.104 6.98345
    -3 -7 6 175.73 11.5862
    -3 -7 6 199.223 10.0544
    -3 -7 6 185.038 12.21
    3 -7 -6 183.023 10.0136
    3 7 -6 189.921 7.7206
    -3 7 6 161.725 12.8505
    -1 -7 6 673.051 18.1804
    1 -7 -6 664.259 17.208
    -1 -7 6 702.375 21.3098
    1 -7 -6 674.859 19.6669
    -1 -7 6 702.782 21.3362
    -1 -7 6 670.075 21.9407
    -1 7 6 653.051 23.1565
    -1 -7 -6 203.654 9.98358
    1 -7 6 196.557 10.2029
    -1 -7 -6 199.544 8.61696
    1 -7 6 190.893 12.7043
    1 -7 6 193.971 13.1631
    1 7 6 188.637 13.5727
    -3 -7 -6 72.276 6.99794
    3 -7 6 95.8157 8.61225
    -3 -7 -6 71.8867 6.11395
    3 -7 6 72.7744 8.84648
    3 7 6 81.0517 9.82247
    5 -7 6 575.603 20.8559
    5 -7 6 563.333 20.7448
    -5 -7 -6 586.334 18.4212
    -5 -7 -6 570.883 17.3487
    5 7 6 573.049 21.5703
    7 -7 6 194.324 13.7443
    -7 -7 -6 194.13 11.8204
    -7 -7 -6 187.897 10.9726
    7 -7 6 201.521 15.0889
    7 7 6 150.254 13.0731
    9 -7 6 9.26801 9.66228
    -9 -7 -6 3.94373 6.86311
    -9 -7 -6 6.46613 5.98225
    9 7 6 5.4902 8.96199
    -11 -7 -6 92.7599 9.85155
    11 -7 6 109.232 14.5252
    11 7 6 101.258 12.9384
    13 -7 6 149.224 19.1847
    13 -7 6 119.409 16.6402
    -13 -7 -6 125.713 11.9365
    13 7 6 141.113 15.5815
    12 -8 -6 43.1121 13.9787
    12 -8 -6 43.2325 12.6629
    -12 -8 6 57.7711 11.1043
    12 -8 -6 54.0016 7.92323
    10 -8 -6 197.468 12.2655
    -10 -8 6 213.81 15.7425
    10 -8 -6 204.51 18.5641
    10 -8 -6 216.295 19.8108
    -8 -8 6 162.848 12.4951
    8 -8 -6 174.701 11.4738
    -8 -8 6 189.457 12.488
    8 -8 -6 179.003 16.4429
    -6 -8 6 815.766 25.2379
    6 -8 -6 797.567 23.5035
    6 -8 -6 830.824 29.5514
    -6 -8 6 821.283 25.6902
    4 -8 -6 461.602 15.974
    -4 -8 6 427.494 17.7053
    -4 -8 6 460.1 18.3257
    4 -8 -6 439.281 21.3229
    -2 -8 6 663.598 22.9488
    -2 -8 6 664.026 21.9002
    -2 -8 6 727.238 21.2514
    2 -8 -6 656.125 20.3603
    -2 8 6 663.18 24.7866
    2 8 -6 698.372 18.445
    0 -8 6 1059.04 29.5239
    0 -8 -6 962.126 25.9387
    0 -8 6 1131.91 30.8349
    0 -8 6 1070.76 30.8891
    0 -8 -6 1060.54 28.0345
    0 -8 6 1096.3 27.1904
    0 8 6 1023.33 32.0127
    2 -8 6 118.196 11.3503
    -2 -8 -6 97.3925 7.16844
    2 -8 6 97.3531 10.1829
    -2 -8 -6 81.5595 7.61616
    2 -8 6 79.9246 8.16615
    2 8 6 96.0561 10.9481
    4 -8 6 421.952 18.1826
    -4 -8 -6 460.491 15.1746
    4 -8 6 452.784 21.4796
    -4 -8 -6 408.771 16.0361
    4 -8 6 436.065 19.0688
    4 8 6 434.697 19.7146
    6 -8 6 1100.79 35.7475
    6 -8 6 946.005 30.4082
    -6 -8 -6 1003.66 28.6056
    6 -8 6 1063.39 31.4168
    -6 -8 -6 1026.18 27.606
    6 8 6 988.497 31.5659
    -8 -8 -6 57.0227 8.10653
    8 -8 6 60.53 12.5596
    8 -8 6 49.579 10.8284
    -8 -8 -6 38.2746 8.52048
    8 8 6 69.7833 11.4984
    -10 -8 -6 10.981 7.02024
    10 -8 6 15.3172 11.8311
    10 -8 6 -11.773 10.1967
    10 8 6 12.8934 9.92281
    -9 -9 6 18.5682 8.79136
    9 -9 -6 28.7977 12.4855
    9 -9 -6 39.1007 7.75336
    7 -9 -6 29.2802 7.19975
    7 -9 -6 32.1232 12.0941
    -7 -9 6 33.9948 8.83418
    -7 -9 6 40.5547 7.55087
    5 -9 -6 -2.9349 9.5101
    5 -9 -6 11.719 6.13158
    -5 -9 6 -1.1557 6.7256
    -5 -9 6 3.68144 7.03183
    -3 -9 6 198.124 13.5161
    3 -9 -6 202.109 11.96
    -3 -9 6 199.792 14.7821
    -3 9 6 197.736 15.7786
    -1 -9 6 120.61 9.67866
    -1 -9 6 152.483 11.6615
    -1 -9 6 166.687 12.5325
    1 -9 -6 128.06 9.60404
    -1 -9 6 163.876 12.9326
    -1 9 6 132.72 13.3921
    1 -9 6 -0.3433 7.24692
    1 -9 6 7.68767 5.72468
    1 -9 6 0.07017 7.23213
    -1 -9 -6 2.04756 5.66732
    1 9 6 5.83732 8.32014
    3 -9 6 74.7709 8.86043
    3 -9 6 75.5989 11.1185
    3 -9 6 74.5017 10.4408
    -3 -9 -6 66.5106 7.2986
    -3 -9 -6 71.3664 8.42744
    3 9 6 86.2018 11.3263
    -5 -9 -6 46.9472 7.00993
    5 -9 6 47.5134 9.43651
    5 -9 6 63.0812 9.74387
    -5 -9 -6 60.2546 8.46381
    5 -9 6 40.6645 11.0068
    5 9 6 61.4389 10.8429
    -7 -9 -6 14.5011 6.57565
    7 -9 6 26.5033 11.3894
    -7 -9 -6 6.49448 7.70565
    7 -9 6 15.6696 9.31072
    7 9 6 20.7342 10.1721
    -9 -9 -6 14.2678 8.92753
    9 -9 6 -3.3325 11.2247
    9 -9 6 13.7156 10.2862
    -9 -9 -6 24.4447 7.97433
    9 9 6 18.3449 10.7444
    8 -10 -6 1.13468 12.0924
    -8 -10 6 5.98057 8.48703
    8 -10 -6 6.52732 6.94044
    6 -10 -6 293.531 14.8268
    -6 -10 6 294.494 17.167
    6 -10 -6 273.124 20.569
    -6 -10 6 263.917 15.0493
    -4 -10 6 -6.3921 7.66406
    -4 -10 6 10.8818 8.07521
    4 -10 -6 1.01916 6.55799
    -4 10 6 3.71119 10.1322
    -2 -10 6 8.86254 7.75536
    -2 -10 6 1.20741 8.04274
    2 -10 -6 7.619 6.69097
    -2 10 6 11.6959 10.2506
    0 -10 -6 360.661 16.3455
    0 -10 6 425.606 18.5264
    0 -10 6 399.573 20.0705
    0 -10 6 371.192 18.1503
    0 10 6 383.452 20.9945
    2 -10 6 54.643 10.691
    2 -10 6 40.4968 7.73655
    2 -10 6 34.51 9.72763
    -2 -10 -6 63.669 8.80013
    2 10 6 78.758 12.489
    4 -10 6 53.3104 10.8294
    4 -10 6 60.3098 9.62394
    4 -10 6 64.3008 12.1331
    -4 -10 -6 63.9051 7.2761
    -4 -10 -6 47.2215 8.52329
    4 10 6 67.716 12.0999
    6 -10 6 79.5248 11.5577
    -6 -10 -6 56.373 10.0224
    6 -10 6 61.4822 13.5496
    -6 -10 -6 58.3577 8.68275
    6 10 6 56.878 11.7116
    -8 -10 -6 250.261 15.6441
    -8 -10 -6 217.343 16.7528
    8 -10 6 245.233 18.7518
    8 -10 6 270.181 23.7227
    8 10 6 213.837 17.3711
    -5 -11 6 69.2667 10.6006
    5 -11 -6 76.7846 9.87339
    -5 11 6 67.2261 13.6355
    -3 -11 6 22.0978 9.10686
    -3 -11 6 21.5656 9.50188
    3 -11 -6 35.943 8.51234
    -3 11 6 25.2892 12.078
    1 -11 -6 56.798 9.18767
    -1 -11 6 56.6355 11.1699
    -1 -11 6 77.0699 10.8081
    -1 11 6 88.2847 13.7012
    -1 -11 -6 8.40881 8.03502
    1 -11 6 4.42513 8.02883
    1 -11 6 1.59006 9.32544
    1 11 6 3.00867 11.0012
    3 -11 6 0.61787 6.4185
    3 -11 6 9.57091 9.99023
    -3 -11 -6 4.52095 7.89407
    3 11 6 -1.0623 10.4133
    16 0 -7 -4.59 7.36082
    14 0 -7 -0.9917 6.11791
    -14 0 7 2.12521 4.41517
    -12 0 7 1.40448 4.05809
    12 0 -7 -1.5126 5.33777
    12 0 -7 -1.2714 4.42171
    10 0 -7 -3.6412 4.51666
    10 0 -7 -2.946 3.63492
    -10 0 7 -3.0082 3.39417
    -8 0 7 -0.0754 3.2719
    8 0 -7 1.0161 3.97151
    8 0 -7 -1.5732 2.90569
    6 0 -7 2.47336 2.24709
    6 0 -7 3.20813 3.33055
    -6 0 7 1.82593 2.94806
    4 0 -7 1.90397 2.7639
    -4 0 7 3.53096 2.19871
    -4 0 7 3.04353 2.46143
    -2 0 7 1.91751 2.44076
    2 0 -7 -0.474 2.37989
    0 0 7 0.18299 3.75996
    0 0 7 -4.1007 2.83749
    0 0 -7 -0.8548 2.11248
    2 0 7 -2.3662 3.36963
    2 0 7 2.80868 3.82159
    -2 0 -7 -1.2595 1.8252
    -4 0 -7 -0.8363 1.76212
    4 0 7 -7.0778 3.57178
    4 0 7 1.43409 3.1123
    6 0 7 0.06329 3.07195
    -6 0 -7 1.97683 2.00362
    6 0 7 3.05047 4.81721
    8 0 7 -8.0781 5.70947
    8 0 7 -1.8267 3.44977
    10 0 7 -16.205 6.58343
    12 0 7 -14.47 8.26978
    14 0 7 -16.372 9.2281
    16 0 7 0.64499 12.244
    15 -1 -7 138.305 11.6847
    -15 -1 7 146.742 10.78
    15 -1 -7 138.346 11.4526
    15 1 -7 156.826 13.4499
    13 -1 -7 234.851 12.4817
    13 -1 -7 258.41 13.5316
    -13 -1 7 240.933 11.4381
    -13 1 7 227.092 10.1422
    13 1 -7 217.726 14.1911
    11 -1 -7 686.572 20.2064
    11 -1 -7 665.231 20.691
    -11 -1 7 697.164 19.4893
    11 1 -7 652.127 18.0451
    11 1 -7 641.769 21.8657
    -11 1 7 638.609 17.9695
    -9 -1 7 813.421 21.7104
    9 -1 -7 818.793 21.9526
    9 -1 -7 820.618 22.6672
    -9 1 7 837.596 20.7095
    9 1 -7 790.922 23.8792
    9 1 -7 782.2 19.7697
    7 -1 -7 1462.01 35.3501
    -7 -1 7 1539.08 35.2012
    7 -1 -7 1490.51 34.6411
    7 1 -7 1454.25 32.6222
    -7 1 7 1458.02 33.7086
    7 1 -7 1509.12 36.5778
    5 -1 -7 1313.05 31.0193
    -5 -1 7 1350.93 31.1617
    5 -1 -7 1335.36 30.4519
    5 1 -7 1309.2 31.8369
    -5 1 7 1261.84 29.2545
    -3 -1 7 1266.83 29.5051
    3 -1 -7 1230.28 29.3197
    -3 1 7 1299.36 29.1869
    3 1 -7 1253.34 29.6558
    1 -1 -7 1817.64 40.4376
    -1 -1 7 1865.4 42.7326
    -1 -1 7 1800.39 39.7798
    1 1 -7 1790.77 40.2167
    -1 1 7 1839.09 40.8306
    1 -1 7 315.103 12.1614
    -1 -1 -7 320.831 9.33535
    1 -1 7 320.426 10.2674
    1 1 7 333.545 11.063
    1 1 7 341.04 11.5563
    -1 1 -7 322.124 8.89082
    3 -1 7 248.822 10.1225
    -3 -1 -7 262.364 7.79236
    3 -1 7 262.705 10.1237
    -3 1 -7 241.389 6.77765
    3 1 7 252.573 10.3874
    3 1 7 246.798 9.53856
    5 -1 7 1458.56 35.9241
    -5 -1 -7 1450.07 32.5388
    5 -1 7 1488.9 34.6771
    5 1 7 1460.76 33.4866
    5 1 7 1460.24 36.178
    7 -1 7 89.319 8.82237
    7 -1 7 85.1502 7.18045
    -7 -1 -7 78.9907 5.48554
    7 1 7 86.8952 5.86313
    7 1 7 94.02 8.799
    9 -1 7 4.74361 6.72897
    9 -1 7 -1.2497 4.18568
    9 1 7 -0.5106 6.82643
    11 -1 7 272.014 17.5587
    11 1 7 261.037 16.9653
    13 -1 7 96.8496 13.4253
    13 1 7 85.3556 12.8942
    15 -1 7 22.2648 12.5064
    15 1 7 20.3645 12.1875
    16 -2 -7 342.556 17.2546
    16 -2 -7 358.284 17.82
    -16 -2 7 352.99 16.2563
    16 2 -7 357.868 19.4184
    14 -2 -7 71.5262 8.83431
    14 -2 -7 68.1231 9.04727
    -14 -2 7 65.1492 7.84555
    14 2 -7 77.0117 10.1234
    -12 -2 7 0.25957 4.9293
    12 -2 -7 12.0705 5.34471
    12 -2 -7 -0.2444 5.88327
    12 2 -7 0.87655 5.99319
    10 -2 -7 477.616 16.5321
    10 -2 -7 454.043 15.5579
    -10 -2 7 476.423 15.7423
    10 2 -7 448.011 17.6924
    -10 2 7 455.396 13.1894
    8 -2 -7 2201.72 50.3359
    -8 -2 7 2208.64 49.9888
    8 -2 -7 2212.88 49.8802
    -8 2 7 2045.25 47.1069
    -6 -2 7 157.202 8.54906
    6 -2 -7 148.652 7.53026
    6 -2 -7 161.959 8.26953
    -4 -2 7 1289.3 32.0416
    4 -2 -7 1298.2 30.4926
    -4 -2 7 1295.17 31.1397
    4 2 -7 1293.84 31.6273
    2 -2 -7 2329.89 51.6972
    -2 -2 7 2337.57 53.8501
    -2 -2 7 2316.91 52.3016
    2 2 -7 2386.88 52.1013
    -2 2 7 2368.07 52.3447
    0 -2 -7 936.936 22.5027
    0 -2 7 961.465 25.1376
    0 -2 7 950.082 22.2056
    0 2 7 942.093 23.7607
    0 2 -7 936.628 22.0414
    -2 -2 -7 461.308 12.2609
    2 -2 7 449.063 14.6993
    2 -2 7 437.293 13.3095
    2 2 7 477.49 14.5032
    -2 2 -7 455.139 11.0115
    2 2 7 434.464 13.4739
    4 -2 7 617.221 17.8948
    -4 -2 -7 621.628 15.6079
    4 -2 7 625.601 18.0921
    4 2 7 613.742 18.6115
    4 2 7 594.123 16.0204
    -6 -2 -7 122.165 6.25658
    6 -2 7 118.863 8.19787
    6 -2 7 112.12 8.93826
    6 2 7 117.366 5.67833
    6 2 7 118.724 9.82652
    8 -2 7 150.196 9.47111
    -8 -2 -7 144.589 7.92236
    8 -2 7 141.114 11.2661
    8 2 7 150.168 12.156
    8 2 7 154.162 6.71695
    10 -2 7 8.59612 7.73461
    10 2 7 8.56426 7.69874
    12 -2 7 31.5816 10.2783
    12 2 7 33.8446 10.1507
    14 -2 7 0.3486 10.4044
    14 2 7 5.67216 11.2878
    15 -3 -7 183.823 15.0793
    -15 -3 7 172.714 13.195
    15 -3 -7 178.385 12.9353
    15 3 -7 199.179 15.2803
    13 -3 -7 86.2437 8.66094
    13 -3 -7 72.8893 9.73225
    -13 -3 7 98.1847 9.4055
    11 -3 -7 10.7607 4.86301
    -11 -3 7 -8.9268 4.80994
    11 -3 -7 0.53175 6.07228
    -9 -3 7 142.874 9.90543
    9 -3 -7 130.802 8.79089
    9 -3 -7 148.464 10.8648
    -7 -3 7 10.347 4.95345
    7 -3 -7 0.49983 4.47583
    7 -3 -7 9.66869 3.97481
    -7 -3 7 14.4585 4.88006
    5 -3 -7 862.29 22.2082
    -5 -3 7 868.058 23.1926
    5 -3 -7 854.488 23.3213
    -5 -3 7 888.826 24.0601
    -3 -3 7 156.211 9.49385
    -3 -3 7 171.3 8.57707
    3 -3 -7 153.591 7.25875
    -3 3 7 162.146 8.53852
    -1 -3 7 100.508 7.24528
    -1 -3 7 127.275 8.8217
    -1 -3 7 121.121 5.02047
    1 -3 -7 113.864 6.12141
    -1 3 7 108.85 7.59792
    1 -3 7 1819.3 43.7474
    1 -3 7 1835.12 41.6315
    -1 -3 -7 1860.27 41.5087
    1 3 7 1871.31 43.2733
    -1 3 -7 1867.04 40.5018
    3 -3 7 14.5729 4.2944
    -3 -3 -7 20.9793 3.42425
    3 -3 7 24.9207 5.10132
    3 3 7 15.9644 3.67217
    3 3 7 22.0662 5.30426
    -5 -3 -7 8.96102 3.25692
    5 -3 7 6.76165 4.46793
    5 -3 7 9.40332 5.12585
    5 3 7 4.76117 2.45286
    5 3 7 7.9887 5.7444
    7 -3 7 888.131 24.324
    7 -3 7 929.715 26.9983
    -7 -3 -7 870.381 22.4768
    7 3 7 872.208 26.7702
    -9 -3 -7 220.939 10.8482
    9 -3 7 244.345 15.0672
    9 -3 7 220.175 11.8564
    9 3 7 227.425 15.137
    11 -3 7 190.445 15.5098
    11 3 7 187.696 15.0569
    13 -3 7 521.447 25.5931
    13 3 7 538.956 24.6558
    15 -3 7 58.1502 14.4643
    15 3 7 56.7682 13.8874
    -14 -4 7 56.4145 8.98817
    14 -4 -7 79.5037 11.1743
    14 -4 -7 68.5164 8.5158
    -14 -4 7 56.4844 9.09331
    -12 -4 7 37.0951 7.50279
    12 -4 -7 35.7703 8.90339
    -12 -4 7 38.6533 7.67056
    12 -4 -7 39.777 6.68079
    10 -4 -7 88.2859 7.65795
    -10 -4 7 104.224 9.2201
    10 -4 -7 104.017 10.4341
    -10 -4 7 83.4778 8.41373
    -8 -4 7 256.675 12.7489
    8 -4 -7 259.162 11.12
    -8 -4 7 272.55 12.6816
    8 -4 -7 279.844 14.068
    -6 -4 7 3.80899 5.0475
    -6 -4 7 9.61886 4.97167
    6 -4 -7 7.55204 5.37161
    6 -4 -7 8.64872 3.87098
    4 -4 -7 813.948 21.4855
    -4 -4 7 854.971 23.0945
    -4 -4 7 815.398 23.7493
    4 -4 -7 841.771 23.5568
    -2 -4 7 521.631 16.9962
    2 -4 -7 498.602 14.523
    -2 -4 7 495.901 15.7794
    -2 4 7 486.93 16.358
    0 -4 -7 281.491 9.69503
    0 -4 7 262.949 9.01311
    0 -4 7 260.868 12.0154
    0 4 7 274.158 11.8543
    2 -4 7 771.424 20.4954
    -2 -4 -7 775.506 19.7234
    2 -4 7 744.89 21.9913
    -2 4 -7 764.78 18.0419
    2 4 7 765.847 21.9858
    4 -4 7 379.908 14.3227
    4 -4 7 388.918 14.5721
    -4 -4 -7 382.621 12.0206
    4 4 7 375.531 14.9994
    4 4 7 370.201 11.0397
    -6 -4 -7 69.6655 6.11417
    6 -4 7 63.0793 8.09582
    6 -4 7 56.9873 7.18058
    6 4 7 66.8946 8.65217
    -8 -4 -7 891.63 23.6853
    8 -4 7 855.486 25.2623
    8 -4 7 888.797 27.9253
    8 4 7 857.643 27.5369
    10 -4 7 141.287 13.5641
    10 4 7 174.755 14.2308
    12 -4 7 82.6536 13.1828
    12 4 7 98.7828 13.0806
    14 -4 7 139.083 16.5769
    14 4 7 116.013 14.8393
    15 -5 -7 224.101 13.7528
    15 -5 -7 228.241 18.9542
    -15 -5 7 268.342 17.1977
    -13 -5 7 7.2569 7.38066
    13 -5 -7 5.59575 9.06725
    -13 -5 7 9.0816 6.70959
    13 -5 -7 0.40714 5.76782
    11 -5 -7 26.7526 8.98853
    11 -5 -7 21.6269 5.80052
    -11 -5 7 26.3222 7.19904
    -11 -5 7 30.7703 7.09361
    -9 -5 7 620.68 20.3934
    9 -5 -7 580.863 18.4602
    9 -5 -7 588.778 22.4278
    -9 -5 7 605.587 20.426
    7 -5 -7 16.0317 6.93858
    -7 -5 7 16.9081 6.06732
    7 -5 -7 13.2361 4.58859
    -7 -5 7 23.8693 6.12719
    -5 -5 7 14.7079 5.63904
    -5 -5 7 21.7164 5.84479
    5 -5 -7 7.70147 5.99078
    5 -5 -7 20.7632 4.71588
    3 -5 -7 291.339 10.9489
    -3 -5 7 302.454 13.8039
    -3 -5 7 287.761 12.505
    -3 5 7 273.356 13.4142
    -1 -5 7 7.39223 5.08756
    1 -5 -7 3.06995 3.58621
    -1 -5 7 3.80068 3.11926
    -1 -5 7 4.00063 4.64831
    -1 5 7 3.36782 5.32783
    1 -5 7 544.573 15.6724
    1 -5 7 514.809 18.0558
    -1 -5 -7 517.422 15.462
    1 5 7 537.728 18.3488
    3 -5 7 370.219 14.0798
    -3 -5 -7 374.234 12.4458
    3 -5 7 365.323 15.0133
    3 5 7 371.862 15.8074
    -5 -5 -7 28.9438 5.13019
    5 -5 7 17.7532 6.49425
    5 -5 7 16.3647 6.16496
    5 5 7 18.6336 7.27683
    7 -5 7 180.239 12.3745
    -7 -5 -7 190.491 10.1103
    7 -5 7 192.45 13.9984
    7 5 7 177.115 14.2211
    9 -5 7 18.5142 8.77181
    -9 -5 -7 13.3273 6.27235
    9 -5 7 22.9789 7.06733
    9 5 7 17.4669 8.81882
    11 -5 7 18.7111 10.2732
    11 5 7 22.865 9.99592
    13 -5 7 17.2294 11.7413
    13 5 7 26.6979 11.0216
    -14 -6 7 9.17765 8.79554
    14 -6 -7 5.48674 6.26977
    14 -6 -7 -11.118 10.1315
    -12 -6 7 5.54858 7.86946
    12 -6 -7 11.6003 6.12592
    -12 -6 7 7.79535 5.40638
    12 -6 -7 5.30839 9.67526
    -10 -6 7 15.3562 6.50191
    -10 -6 7 16.7755 7.11268
    10 -6 -7 8.81467 8.71493
    10 -6 -7 14.5494 5.74878
    8 -6 -7 70.4751 10.542
    8 -6 -7 57.4911 6.87072
    -8 -6 7 54.5701 7.8278
    -8 -6 7 47.3673 7.59901
    6 -6 -7 60.02 9.47642
    -6 -6 7 55.008 7.78299
    -6 -6 7 45.4996 7.50115
    6 -6 -7 38.5945 5.96037
    4 -6 -7 133.832 8.70439
    -4 -6 7 146.191 11.4191
    -4 -6 7 149.889 10.8811
    -2 -6 7 14.3694 5.65864
    2 -6 -7 12.4618 4.52295
    -2 -6 7 7.11747 5.76282
    -2 6 7 6.45451 6.61353
    0 -6 -7 602.555 18.0536
    0 -6 7 624.965 20.8701
    0 -6 7 641.025 17.1701
    0 -6 7 615.993 19.806
    0 -6 -7 637.455 15.6854
    0 6 7 606.135 21.097
    2 -6 7 1003.27 25.8609
    -2 -6 -7 954.497 25.0846
    2 -6 7 972.027 27.9495
    -2 -6 -7 962.207 23.3312
    2 6 7 935.383 28.0621
    -4 -6 -7 61.2564 6.56145
    4 -6 7 64.1337 8.2321
    4 -6 7 75.3284 8.40416
    4 6 7 57.413 8.72822
    6 -6 7 423.269 18.2776
    6 -6 7 413.099 17.3467
    -6 -6 -7 405.134 14.8474
    6 6 7 415.729 18.7822
    -8 -6 -7 836.621 24.5107
    8 -6 7 849.972 28.4703
    8 -6 7 842.735 26.3802
    8 6 7 853.227 28.4793
    -10 -6 -7 200.749 13.6534
    10 -6 7 206.941 16.5222
    10 6 7 182.426 15.628
    12 -6 7 41.9584 12.3653
    12 6 7 41.5901 12.0825
    13 -7 -7 -0.699 11.4054
    -13 -7 7 14.9551 9.19559
    13 -7 -7 6.26519 6.39035
    11 -7 -7 120.715 9.94638
    -11 -7 7 92.1733 8.59647
    11 -7 -7 139.927 15.4015
    -11 -7 7 110.488 11.8032
    -9 -7 7 29.0967 7.18683
    -9 -7 7 35.2011 8.2645
    9 -7 -7 34.2149 10.6873
    9 -7 -7 30.5553 6.61545
    -7 -7 7 147.913 11.72
    7 -7 -7 145.453 10.2439
    7 -7 -7 165.131 14.6122
    -7 -7 7 161.968 11.8404
    5 -7 -7 4.70157 4.8729
    5 -7 -7 11.5788 8.15275
    -5 -7 7 14.5575 6.30914
    -5 -7 7 4.86361 6.07006
    3 -7 -7 270.015 11.8981
    -3 -7 7 252.573 11.1811
    -3 -7 7 238.705 13.0907
    -3 -7 7 238.517 13.9958
    -3 7 7 246.991 15.3912
    -1 -7 7 542.426 17.9918
    1 -7 -7 526.026 16.5989
    -1 -7 7 462.256 18.8013
    -1 -7 7 486.118 17.7833
    -1 -7 7 503.592 14.4765
    -1 7 7 486.792 19.9477
    -1 -7 -7 358.96 11.7662
    -1 -7 -7 373.123 13.9317
    1 -7 7 382.507 16.9086
    1 -7 7 401.119 13.6668
    1 7 7 376.57 17.7388
    -3 -7 -7 383.875 14.342
    3 -7 7 421.11 15.9626
    -3 -7 -7 396.962 13.0245
    3 -7 7 417.988 17.8284
    3 7 7 354.566 18.2139
    -5 -7 -7 298.244 13.3049
    5 -7 7 286.607 15.5953
    5 -7 7 324.678 16.3986
    -5 -7 -7 305.264 12.3643
    5 7 7 311.23 16.7248
    -7 -7 -7 243.898 12.2897
    7 -7 7 257.222 15.4402
    -7 -7 -7 243.934 12.9019
    7 -7 7 252.67 16.8212
    7 7 7 237.874 16.6891
    9 -7 7 913.992 31.2175
    -9 -7 -7 922.816 26.3758
    -9 -7 -7 886.087 27.3451
    9 7 7 892.022 30.8901
    -11 -7 -7 87.5395 9.97139
    11 -7 7 96.8345 14.1069
    11 7 7 64.6375 12.563
    10 -8 -7 75.5464 13.6262
    10 -8 -7 90.1771 9.13313
    -10 -8 7 79.2885 10.7018
    8 -8 -7 99.4523 13.8733
    -8 -8 7 98.4906 10.7794
    -8 -8 7 105.483 9.81974
    8 -8 -7 107.349 9.50433
    -6 -8 7 11.78 6.71405
    6 -8 -7 12.2069 5.97057
    -6 -8 7 12.5994 6.96315
    6 -8 -7 -14.108 8.51479
    -4 -8 7 140.167 11.104
    -4 -8 7 145.907 11.5026
    4 -8 -7 129.9 9.77048
    -4 8 7 137.694 13.323
    2 -8 -7 62.3801 7.4899
    -2 -8 7 52.5769 8.11082
    -2 -8 7 72.8983 9.26589
    -2 -8 7 72.9232 7.69005
    -2 8 7 66.9821 10.7137
    0 -8 -7 25.7503 6.32767
    0 -8 7 28.0913 7.38179
    0 -8 7 10.1447 4.81769
    0 -8 7 14.6703 7.44299
    0 -8 7 23.4137 7.07591
    0 8 7 8.77973 8.38546
    2 -8 7 16.3708 7.64661
    -2 -8 -7 12.578 4.51028
    -2 -8 -7 13.4262 5.64548
    2 -8 7 12.008 5.84513
    2 -8 7 12.9096 7.50057
    2 8 7 -2.2016 7.74954
    -4 -8 -7 66.1805 6.84397
    -4 -8 -7 57.4256 7.74707
    4 -8 7 80.384 9.4863
    4 -8 7 55.1124 10.6721
    4 -8 7 50.0983 9.24507
    4 8 7 61.4307 10.7583
    -6 -8 -7 222.801 13.0782
    6 -8 7 269.745 16.184
    6 -8 7 201.884 15.6709
    -6 -8 -7 230.89 12.1636
    6 8 7 272.313 17.3818
    -8 -8 -7 6.04936 6.19567
    -8 -8 -7 -3.7628 7.26413
    8 -8 7 -4.3182 9.29871
    8 8 7 -3.2678 9.61817
    -10 -8 -7 89.9664 10.3459
    10 -8 7 92.6853 15.4645
    -10 -8 -7 96.0798 11.5967
    10 -8 7 89.9557 13.6865
    10 8 7 108.83 14.3026
    9 -9 -7 221.735 13.718
    9 -9 -7 259.975 20.968
    -9 -9 7 188.237 14.8609
    7 -9 -7 20.7289 11.2921
    -7 -9 7 28.2211 8.44771
    -7 -9 7 24.9942 8.22635
    7 -9 -7 24.7955 7.30303
    -5 -9 7 14.3925 7.67987
    5 -9 -7 18.4331 6.7944
    -5 -9 7 -10.176 6.93265
    -5 9 7 4.99464 9.8682
    -3 -9 7 567.506 20.9351
    3 -9 -7 553.269 19.4235
    -3 -9 7 575.336 22.3702
    -3 9 7 556.713 24.4315
    -1 -9 7 88.8684 10.0349
    -1 -9 7 61.2111 8.09469
    1 -9 -7 81.2997 8.65721
    -1 -9 7 94.1087 11.0659
    -1 9 7 60.6054 11.0683
    -1 -9 -7 68.9151 8.08194
    1 -9 7 102.068 11.1242
    1 -9 7 62.241 7.02298
    1 -9 7 74.8861 10.6031
    1 9 7 77.2187 12.0738
    3 -9 7 419.099 19.8672
    -3 -9 -7 339.923 13.483
    3 -9 7 417.992 20.6531
    3 -9 7 405.083 16.6622
    -3 -9 -7 411.105 16.6268
    3 9 7 395.028 20.5892
    5 -9 7 23.6298 9.21748
    5 -9 7 43.6658 11.1841
    -5 -9 -7 14.2363 7.16343
    -5 -9 -7 24.6998 6.4436
    5 -9 7 20.7028 8.45888
    5 9 7 43.6981 11.0555
    7 -9 7 71.5347 13.1785
    7 -9 7 31.3112 10.5471
    -7 -9 -7 56.84 8.3096
    -7 -9 -7 46.2861 9.26371
    7 9 7 43.3176 11.2878
    9 -9 7 319.509 21.1601
    9 -9 7 353.514 25.4372
    -9 -9 -7 334.992 18.651
    -9 -9 -7 328.233 17.0738
    9 9 7 361.128 22.6096
    -6 -10 7 -2.0289 6.9101
    6 -10 -7 6.22355 7.399
    -6 -10 7 11.1157 8.67963
    -6 10 7 10.718 10.9656
    4 -10 -7 3.83704 7.14308
    -4 -10 7 3.45611 7.85071
    -4 -10 7 -2.0754 8.10483
    -4 10 7 6.90696 10.3228
    -2 -10 7 17.9531 8.20128
    2 -10 -7 29.7026 7.4626
    -2 -10 7 6.33513 8.68165
    -2 10 7 21.0292 10.8503
    0 -10 7 167.335 12.8938
    0 -10 -7 208.098 12.9853
    0 -10 7 203.51 16.9713
    0 10 7 181.852 16.2506
    -2 -10 -7 95.7271 10.2014
    2 -10 7 123.992 13.5652
    2 -10 7 104.215 12.1183
    2 10 7 95.9834 13.5226
    4 -10 7 3.36963 9.17459
    4 -10 7 13.2396 10.3136
    -4 -10 -7 3.05483 7.52045
    4 -10 7 8.11948 7.69404
    4 10 7 5.66032 10.5833
    -6 -10 -7 108.822 11.5418
    6 -10 7 132.684 13.2136
    6 -10 7 111.258 15.0483
    -6 -10 -7 118.628 9.94277
    6 10 7 114.994 14.3161
    3 -11 -7 525.595 20.7434
    -3 -11 7 508.345 23.1943
    -3 -11 7 577.24 22.6712
    -3 11 7 514.405 26.5467
    -1 -11 7 8.51834 9.94506
    1 -11 -7 13.6421 8.02271
    -1 -11 7 20.4022 9.52027
    -1 11 7 7.42137 11.2269
    -1 -11 -7 35.0314 9.03944
    1 -11 7 42.166 11.3251
    1 -11 7 36.9626 8.99215
    1 11 7 37.4916 12.1299
    3 -11 7 124.79 14.0026
    -3 -11 -7 134.346 12.3826
    3 11 7 121.27 15.441
    16 0 -8 -9.8536 7.16316
    14 0 -8 426.476 18.9692
    -14 0 8 401.153 14.9941
    12 0 -8 105.117 7.71037
    12 0 -8 94.9054 9.53531
    -12 0 8 109.604 7.91855
    -10 0 8 46.2539 5.51609
    10 0 -8 28.8323 4.67993
    10 0 -8 37.7442 6.6297
    -8 0 8 2446.48 53.2098
    8 0 -8 2293.92 51.9736
    8 0 -8 2354.34 55.0949
    -6 0 8 573.589 14.6357
    -6 0 8 566.164 15.7944
    6 0 -8 603.589 17.282
    -4 0 8 496.995 13.6374
    4 0 -8 516.048 14.7205
    -4 0 8 519.906 13.1372
    2 0 -8 1053.73 25.3531
    -2 0 8 1075.54 24.7545
    0 0 8 1956.57 45.4693
    0 0 -8 1943.74 42.7908
    0 0 8 1918.55 43.4138
    2 0 8 3919.88 85.4984
    2 0 8 3945.38 86.4707
    -2 0 -8 3947.77 83.4927
    -4 0 -8 470.751 11.6903
    4 0 8 437.359 15.08
    4 0 8 464.189 14.4331
    6 0 8 1470.29 37.8893
    6 0 8 1530.48 35.3849
    -6 0 -8 1498.97 33.1381
    8 0 8 2037.46 50.9349
    8 0 8 2069.72 46.754
    10 0 8 108.523 11.594
    12 0 8 41.1349 10.74
    14 0 8 226.376 18.8432
    -15 -1 8 10.1177 5.84087
    15 -1 -8 -1.5327 6.91313
    15 1 -8 -5.6884 7.25632
    13 -1 -8 132.124 10.0133
    -13 -1 8 130.981 9.85891
    13 -1 -8 129.762 11.0147
    13 1 -8 122.829 11.3399
    -11 -1 8 8.24826 4.69421
    11 -1 -8 0.99496 4.96613
    11 -1 -8 11.7488 4.83086
    -11 1 8 7.1308 4.04382
    11 1 -8 11.8778 6.25376
    9 -1 -8 275.177 10.8951
    9 -1 -8 276.194 12.1799
    -9 -1 8 283.957 11.4835
    9 1 -8 307.698 13.6846
    -9 1 8 284.837 10.2756
    9 1 -8 282.664 8.91079
    7 -1 -8 330.509 12.0419
    7 -1 -8 317.792 10.6838
    -7 -1 8 329.472 11.6806
    -7 1 8 298.022 9.88399
    7 1 -8 314.059 13.0641
    5 -1 -8 420.877 13.3672
    -5 -1 8 413.417 13.3679
    5 1 -8 453.935 14.2999
    -5 1 8 468.33 12.6882
    -3 -1 8 59.6592 6.10252
    3 -1 -8 63.8086 5.10447
    -3 -1 8 61.8017 3.74301
    -3 -1 8 63.3622 5
    3 1 -8 71.5844 5.45799
    -3 1 8 65.5133 5.22459
    1 -1 -8 1150.18 26.8293
    -1 -1 8 1148.62 26.1668
    -1 -1 8 1114.33 29.1802
    -1 1 8 1124.37 27.1435
    1 1 -8 1165.48 26.6178
    1 -1 8 476.086 13.8452
    1 -1 8 498.184 16.0929
    -1 -1 -8 487.392 13.0579
    1 1 8 503.479 14.673
    1 1 8 499.005 15.4997
    -1 1 -8 498.702 12.6162
    -3 -1 -8 220.089 7.27099
    3 -1 8 196.814 9.4071
    3 -1 8 202.005 9.83155
    -3 1 -8 213.123 6.34814
    3 1 8 209.847 9.8318
    3 1 8 211.258 9.49829
    5 -1 8 338.481 12.3648
    5 -1 8 320.816 13.3782
    -5 -1 -8 344.396 9.87844
    5 1 8 339.061 13.6841
    5 1 8 352.291 11.4763
    7 -1 8 767.823 20.928
    -7 -1 -8 766.552 18.9107
    7 -1 8 729.428 23.579
    7 1 8 757.414 19.4686
    7 1 8 771.465 23.8108
    9 -1 8 2.40107 7.0906
    9 -1 8 15.2019 5.06313
    9 1 8 13.8259 4.23926
    9 1 8 18.2371 7.96645
    11 -1 8 9.9227 8.88295
    11 1 8 -6.135 7.63157
    13 -1 8 31.3667 10.9559
    13 1 8 13.797 10.3628
    15 -1 8 122.097 16.4901
    15 1 8 128.631 16.493
    16 -2 -8 208.296 14.9011
    -16 -2 8 216.785 13.7
    16 2 -8 200.937 16.2515
    -14 -2 8 65.8724 8.11348
    14 -2 -8 53.93 8.28474
    14 -2 -8 74.8762 9.13685
    14 2 -8 63.5153 10.0356
    -12 -2 8 49.6205 7.13366
    12 -2 -8 32.1391 6.5699
    12 -2 -8 41.3777 7.04274
    12 2 -8 34.9015 7.71807
    10 -2 -8 184.495 10.5035
    10 -2 -8 188.459 10.6751
    -10 -2 8 188.064 10.5933
    10 2 -8 187.636 12.6161
    8 -2 -8 177.693 9.49161
    -8 -2 8 169.887 9.63948
    8 -2 -8 168.331 9.16557
    8 2 -8 162.618 11.1686
    -6 -2 8 1.45014 4.03834
    6 -2 -8 -1.2885 3.23864
    6 -2 -8 4.72322 3.7596
    6 2 -8 0.15013 4.39391
    4 -2 -8 824.347 21.4449
    -4 -2 8 851.079 23.5293
    -4 -2 8 806.662 21.922
    -4 2 8 862.941 21.6151
    4 2 -8 851.014 22.5145
    -2 -2 8 267.023 11.8146
    -2 -2 8 266.71 10.1684
    2 -2 -8 279.936 9.46168
    2 2 -8 289.482 9.81855
    -2 2 8 275.015 10.1607
    0 -2 -8 34.7026 3.84087
    0 -2 8 31.2465 3.60351
    0 -2 8 35.0075 5.5733
    0 2 8 21.0907 4.41869
    0 2 -8 36.7144 3.50265
    2 -2 8 795.029 21.9795
    -2 -2 -8 767.1 19.0172
    2 -2 8 747.673 20.0608
    2 2 8 774.534 20.7105
    -2 2 -8 751.6 17.7245
    2 2 8 779.671 21.2865
    4 -2 8 249.273 11.3021
    -4 -2 -8 265.687 8.79676
    4 -2 8 259.319 11.4471
    4 2 8 270.718 11.9592
    4 2 8 257.87 10.0022
    6 -2 8 78.0757 7.09434
    -6 -2 -8 93.1301 6.16278
    6 -2 8 91.4459 8.8504
    6 2 8 76.9318 8.26353
    6 2 8 81.7099 5.87646
    -8 -2 -8 259.555 10.1411
    8 -2 8 276.56 15.352
    8 -2 8 260.772 12.0325
    8 2 8 250.603 8.94006
    8 2 8 258.565 14.6443
    10 -2 8 240.237 16.4934
    10 -2 8 242.508 12.6016
    10 2 8 273.909 16.9329
    12 -2 8 1.4253 9.52492
    12 2 8 13.3675 9.54913
    14 -2 8 131.87 15.7761
    14 2 8 124.013 15.8418
    15 -3 -8 15.8541 8.13034
    15 -3 -8 23.8241 7.55966
    -15 -3 8 17.5445 7.3698
    15 3 -8 18.2216 8.58741
    13 -3 -8 45.1439 7.55708
    -13 -3 8 44.2277 7.36146
    13 -3 -8 43.5695 8.20563
    13 3 -8 50.5237 8.84293
    11 -3 -8 69.4365 8.58248
    -11 -3 8 65.4321 7.72546
    11 -3 -8 62.4075 7.30707
    9 -3 -8 -3.2933 3.92333
    -9 -3 8 11.6757 5.35131
    9 -3 -8 -4.1045 4.96779
    -9 -3 8 1.41884 5.57355
    -7 -3 8 590.24 19.3748
    7 -3 -8 609.389 17.7617
    7 -3 -8 593.528 18.5179
    -7 -3 8 592.624 18.455
    -5 -3 8 1116.06 29.8046
    5 -3 -8 1082.13 27.7978
    -5 -3 8 1175.81 28.9813
    3 -3 -8 1.50925 3.10446
    -3 -3 8 8.36801 4.85474
    -3 -3 8 0.54565 3.96004
    -3 3 8 5.52178 3.90465
    3 3 -8 -2.3566 3.65311
    1 -3 -8 1628.96 37.4479
    -1 -3 8 1602.67 35.8862
    -1 -3 8 1653.72 40.1149
    -1 3 8 1640.55 38.7714
    1 3 -8 1622.6 37.4299
    1 -3 8 1421.05 33.4741
    1 -3 8 1460.1 36.3253
    -1 -3 -8 1434.44 33.464
    -1 3 -8 1456.05 32.3539
    1 3 8 1453.02 35.3948
    3 -3 8 10.9791 4.38735
    -3 -3 -8 11.6163 3.37731
    3 -3 8 14.2851 5.09555
    3 3 8 16.8768 5.47009
    3 3 8 12.6219 4.20912
    5 -3 8 715.863 21.6037
    -5 -3 -8 745.215 19.1553
    5 -3 8 750.415 22.2026
    5 3 8 721.386 18.375
    5 3 8 764.466 22.918
    7 -3 8 592.847 21.011
    7 -3 8 607.155 19.3357
    -7 -3 -8 610.464 17.0426
    7 3 8 608.692 21.7321
    7 3 8 581.631 14.8403
    9 -3 8 14.9683 6.29389
    -9 -3 -8 5.04126 5.17425
    9 -3 8 25.4634 8.56557
    9 3 8 16.2187 8.1647
    11 -3 8 16.2051 9.67493
    11 3 8 39.0985 10.2768
    13 -3 8 51.31 12.6323
    13 3 8 66.9133 12.2468
    15 -3 8 19.9903 12.7754
    15 3 8 31.0978 13.1221
    14 -4 -8 3.40664 7.87159
    -14 -4 8 7.17745 7.09729
    14 -4 -8 22.3688 6.91299
    -14 -4 8 4.32915 7.24753
    12 -4 -8 55.3919 9.33261
    12 -4 -8 49.5915 7.33707
    -12 -4 8 55.3091 8.64335
    -12 -4 8 49.4269 7.82814
    10 -4 -8 588.815 19.2377
    10 -4 -8 607.855 21.6688
    -10 -4 8 652.191 21.497
    -10 -4 8 635.402 20.6097
    8 -4 -8 58.8972 6.5161
    8 -4 -8 53.6673 7.85178
    -8 -4 8 37.3197 6.53049
    -8 -4 8 30.5238 6.70548
    -6 -4 8 267.766 13.1343
    6 -4 -8 247.135 12.5381
    6 -4 -8 248.401 10.6583
    -6 -4 8 268.419 12.2397
    -4 -4 8 60.5006 6.81303
    -4 -4 8 54.4421 7.07071
    4 -4 -8 52.7848 5.40671
    -4 4 8 58.4813 7.11499
    -2 -4 8 39.2501 6.58525
    2 -4 -8 47.5882 5.13228
    -2 -4 8 46.0871 6.12975
    -2 4 8 48.2628 6.38139
    0 -4 -8 1185.76 29.1344
    0 -4 8 1272.2 32.2467
    0 -4 8 1217.63 28.2618
    0 4 -8 1157.09 28.6872
    0 4 8 1207.22 31.185
    2 -4 8 40.1799 5.21651
    -2 -4 -8 35.7367 4.63542
    2 -4 8 38.4094 6.3101
    -2 4 -8 37.8038 3.39986
    2 4 8 31.3648 6.51628
    4 -4 8 115.313 8.91101
    4 -4 8 101.873 8.80036
    -4 -4 -8 97.1859 6.89776
    4 4 8 100.922 9.46162
    4 4 8 90.346 6.76037
    6 -4 8 406.703 16.0808
    -6 -4 -8 393.015 13.1872
    6 -4 8 365.066 16.3167
    6 4 8 382.495 17.0571
    8 -4 8 33.5686 8.43032
    8 -4 8 18.2025 6.61932
    -8 -4 -8 17.9477 5.43113
    8 4 8 25.1201 8.46193
    10 -4 8 265.275 17.7613
    10 -4 8 246.3 14.5378
    -10 -4 -8 280.115 13.4335
    10 4 8 236.414 16.895
    12 -4 8 38.8716 11.4671
    12 4 8 41.6081 11.8619
    14 -4 8 -10.49 10.9896
    14 4 8 15.3222 11.4308
    -13 -5 8 2.07217 7.38975
    13 -5 -8 6.73995 6.13123
    -13 -5 8 -5.9887 6.6546
    13 -5 -8 -0.62 8.34907
    -11 -5 8 366.619 16.4423
    11 -5 -8 318.713 14.2824
    11 -5 -8 349.574 18.2895
    -11 -5 8 327.288 16.1144
    -9 -5 8 347.282 15.2753
    9 -5 -8 342.176 13.8005
    -9 -5 8 332.291 15.8486
    9 -5 -8 349.629 17.0888
    -7 -5 8 0.94681 5.42062
    -7 -5 8 10.3578 6.10798
    7 -5 -8 9.90888 6.74579
    7 -5 -8 7.97358 4.59992
    -5 -5 8 75.427 8.12025
    5 -5 -8 78.9339 6.99069
    -5 -5 8 90.6966 8.34235
    3 -5 -8 418.576 13.9026
    -3 -5 8 422.691 15.3973
    -3 -5 8 396.506 16.293
    -3 5 8 411.582 16.1203
    1 -5 -8 0.57726 3.82921
    -1 -5 8 4.84808 5.69193
    -1 -5 8 12.7783 5.41989
    -1 5 8 4.34451 5.75657
    -1 -5 -8 260.633 10.5626
    1 -5 8 269.999 13.6816
    1 -5 8 274.517 10.7388
    1 5 8 264.763 13.571
    -3 -5 -8 91.4506 6.85743
    3 -5 8 74.8751 8.32541
    3 -5 8 92.679 7.98317
    3 5 8 101.272 9.66827
    5 -5 8 220.113 13.2076
    -5 -5 -8 225.818 10.4536
    5 -5 8 226.777 13.1427
    5 5 8 231.935 14.5766
    7 -5 8 12.49 6.69707
    7 -5 8 6.79288 7.35709
    -7 -5 -8 5.37463 5.12051
    7 5 8 12.3312 8.36242
    9 -5 8 160.832 12.9671
    9 -5 8 153.316 13.8232
    -9 -5 -8 172.554 11.3658
    9 5 8 132.361 13.1595
    11 -5 8 193.044 16.5364
    11 5 8 200.633 16.6868
    13 -5 8 4.15956 11.4594
    13 5 8 2.16102 10.8795
    12 -6 -8 139.221 14.023
    12 -6 -8 130.585 10.3058
    -12 -6 8 106.499 11.7908
    -12 -6 8 135.071 11.1572
    -10 -6 8 6.828 6.61043
    10 -6 -8 -3.0378 5.284
    -10 -6 8 4.65519 6.63204
    10 -6 -8 4.99895 8.56088
    8 -6 -8 195.187 11.0771
    8 -6 -8 187.187 14.3624
    -8 -6 8 186.97 12.8712
    -8 -6 8 183.195 12.7425
    -6 -6 8 148.364 11.1325
    6 -6 -8 155.495 12.4434
    -6 -6 8 164.239 11.5575
    6 -6 -8 146.144 9.72352
    -4 -6 8 15.2691 6.18213
    4 -6 -8 25.1613 5.48936
    -4 -6 8 23.5948 6.89209
    -4 6 8 25.5119 7.65148
    -2 -6 8 67.5564 8.22962
    2 -6 -8 60.0516 6.53903
    -2 -6 8 52.0473 7.43908
    -2 6 8 56.9982 8.59387
    0 -6 -8 30.8929 5.4452
    0 -6 8 33.8103 5.10807
    0 -6 8 25.9089 6.98621
    0 -6 -8 37.0828 3.81873
    0 6 8 51.1017 8.28229
    2 -6 8 94.3011 7.78546
    -2 -6 -8 87.527 7.26828
    2 -6 8 82.8789 9.36738
    -2 -6 -8 84.6754 5.76262
    2 6 8 97.1458 10.3376
    4 -6 8 77.2994 8.80143
    4 -6 8 60.4939 8.44807
    -4 -6 -8 62.8176 6.60316
    4 6 8 69.0889 9.47136
    -6 -6 -8 348.575 14.1592
    6 -6 8 386.295 17.6112
    6 -6 8 354.336 17.4964
    6 6 8 364.583 18.2901
    8 -6 8 152.951 13.3897
    8 -6 8 132.243 11.6769
    -8 -6 -8 127.533 10.024
    8 6 8 152.685 13.4383
    10 -6 8 71.288 12.0339
    -10 -6 -8 64.5771 9.44408
    10 6 8 55.2753 12.1138
    12 -6 8 126.382 15.6689
    12 6 8 135.71 15.7312
    -11 -7 8 51.7351 9.79386
    11 -7 -8 62.4541 12.628
    11 -7 -8 57.777 8.26723
    -11 -7 8 50.6942 7.79168
    9 -7 -8 34.7264 6.98041
    -9 -7 8 31.2151 7.73124
    -9 -7 8 38.4453 8.90383
    9 -7 -8 33.3385 10.5755
    -7 -7 8 0.41464 6.3397
    7 -7 -8 4.5101 8.35314
    -7 -7 8 9.7796 6.74289
    7 -7 -8 5.77146 5.61357
    -5 -7 8 42.3218 7.79885
    5 -7 -8 45.4495 6.8577
    -5 -7 8 55.1851 8.55211
    -5 7 8 35.782 9.3303
    3 -7 -8 21.6574 5.76543
    -3 -7 8 18.0395 7.18884
    -3 -7 8 22.7281 6.72813
    -3 7 8 16.3885 8.01391
    1 -7 -8 -0.2442 4.93967
    -1 -7 8 14.3306 6.42097
    -1 -7 8 3.17914 6.64365
    -1 7 8 5.86385 7.19525
    1 -7 8 89.943 10.0571
    -1 -7 -8 78.8267 7.64004
    -1 -7 -8 89.3018 6.51772
    1 -7 8 104.178 7.76003
    1 7 8 87.2008 10.5127
    -3 -7 -8 91.5563 6.62878
    3 -7 8 83.0007 8.51725
    -3 -7 -8 75.0513 7.50214
    3 -7 8 75.614 9.91042
    3 7 8 86.9592 10.6601
    -5 -7 -8 96.3512 8.65774
    5 -7 8 84.8369 10.1817
    5 -7 8 92.3936 10.0018
    -5 -7 -8 104.489 7.88938
    5 7 8 91.643 11.1822
    -7 -7 -8 126.97 9.95887
    7 -7 8 110.686 12.21
    7 -7 8 116.122 11.8077
    -7 -7 -8 115.105 9.14815
    7 7 8 114.129 12.5675
    9 -7 8 27.0363 9.02577
    9 -7 8 21.5345 10.0244
    -9 -7 -8 10.4746 6.83466
    -9 -7 -8 12.3058 7.60712
    9 7 8 16.9407 10.3625
    11 -7 8 56.689 12.9811
    -11 -7 -8 31.2187 8.79784
    11 7 8 42.8703 12.4976
    10 -8 -8 89.3865 14.6684
    -10 -8 8 123.832 12.6431
    -10 -8 8 106.021 9.56384
    10 -8 -8 122.64 10.5038
    8 -8 -8 158.747 16.1163
    -8 -8 8 161.49 13.0572
    -8 -8 8 160.464 12.7994
    8 -8 -8 147.93 10.9666
    -6 -8 8 58.4634 8.96337
    -6 -8 8 65.5643 9.07332
    6 -8 -8 62.6754 7.9379
    4 -8 -8 25.5338 6.6362
    -4 -8 8 16.7804 7.49476
    -4 -8 8 20.0372 7.31028
    -4 8 8 24.5749 9.37569
    -2 -8 8 424.213 18.4429
    -2 -8 8 300.653 16.7579
    2 -8 -8 355.483 14.9316
    -2 -8 8 385.111 16.7405
    -2 8 8 374.27 19.206
    0 -8 8 110.378 10.1226
    0 -8 8 106.669 11.351
    0 -8 -8 88.9703 8.35957
    0 8 8 93.6526 11.7173
    -2 -8 -8 18.4836 6.16927
    2 -8 8 8.55889 8.07106
    2 -8 8 34.4653 8.65165
    -2 -8 -8 18.1338 6.61756
    2 -8 8 24.0191 6.39254
    2 8 8 21.5364 9.16628
    -4 -8 -8 24.2462 5.62017
    4 -8 8 18.4895 7.51598
    -4 -8 -8 26.3145 6.89209
    4 -8 8 26.513 8.57322
    4 8 8 22.8823 9.33034
    -6 -8 -8 122.12 8.95964
    -6 -8 -8 98.0277 9.70453
    6 -8 8 121.232 11.9518
    6 -8 8 99.942 11.6763
    6 8 8 121.208 13.5526
    -8 -8 -8 167.902 12.5582
    8 -8 8 166.291 15.0598
    -8 -8 -8 161.176 12.3487
    8 -8 8 148.804 13.8209
    8 8 8 155.231 15.6715
    10 -8 8 53.9175 12.9608
    -10 -8 -8 41.6124 10.1508
    -10 -8 -8 41.6469 8.72128
    10 8 8 41.7316 12.3887
    9 -9 -8 191.571 18.8237
    -9 -9 8 168.517 14.1208
    9 -9 -8 167.504 12.4288
    -7 -9 8 158.141 12.7595
    -7 -9 8 169.884 13.2615
    7 -9 -8 152.67 11.4386
    5 -9 -8 25.32 7.32085
    -5 -9 8 35.7376 8.20454
    -5 -9 8 15.8724 8.07728
    -5 9 8 20.6583 10.3395
    -3 -9 8 11.3477 7.99084
    -3 -9 8 0.2281 7.32528
    3 -9 -8 -3.1615 6.47122
    -3 9 8 -4.7036 8.95487
    -1 -9 8 88.9765 10.3558
    -1 -9 8 97.6887 11.7284
    1 -9 -8 92.5811 9.28768
    -1 -9 8 74.5196 13.2396
    -1 9 8 98.3903 12.7782
    1 -9 8 344.27 17.7254
    1 -9 8 306.295 19.0876
    -1 -9 -8 326.875 15.1062
    1 9 8 317.514 19.807
    3 -9 8 119.564 9.52035
    -3 -9 -8 137.335 11.0821
    3 -9 8 123.369 12.7812
    3 -9 8 125.335 13.1368
    3 9 8 120.616 14.0222
    -5 -9 -8 13.9307 7.34927
    -5 -9 -8 22.1028 5.51637
    5 -9 8 9.00972 8.39229
    5 -9 8 18.235 10.0655
    5 -9 8 1.34198 8.64457
    5 9 8 -1.1532 10.0809
    -7 -9 -8 203.227 14.6916
    7 -9 8 236.434 21.2479
    7 -9 8 197.674 15.4277
    -7 -9 -8 221.995 13.7631
    7 -9 8 202.358 15.9483
    7 9 8 183.132 16.8301
    6 -10 -8 372.008 17.7556
    -6 -10 8 368.67 19.0844
    -6 -10 8 394.014 19.5515
    -6 10 8 348.614 22.7848
    -4 -10 8 24.0277 8.90091
    4 -10 -8 17.2659 7.59335
    -4 -10 8 12.3784 8.91135
    -4 10 8 18.3528 11.2548
    -2 -10 8 5.91725 8.14036
    2 -10 -8 12.1801 7.36625
    -2 -10 8 -0.9868 9.02191
    -2 10 8 13.841 11.1604
    0 -10 8 786.109 28.7784
    0 -10 -8 801.993 25.4442
    0 10 8 796.914 30.6435
    2 -10 8 35.1178 10.6442
    -2 -10 -8 34.088 8.14234
    2 -10 8 34.2462 9.53182
    2 10 8 17.0582 10.9821
    -4 -10 -8 4.92958 7.60101
    4 -10 8 -17.872 9.14439
    4 -10 8 5.17926 9.75704
    4 10 8 11.4898 10.5632
    6 -10 8 433.689 25.5065
    6 -10 8 423.357 20.3805
    -6 -10 -8 363.076 18.9508
    6 10 8 430.66 23.6983
    14 0 -9 -0.214 6.75949
    12 0 -9 3.59447 5.96423
    -12 0 9 -3.9531 4.4317
    -10 0 9 -1.7237 4.02035
    10 0 -9 9.35228 5.60593
    10 0 -9 -0.3298 3.21429
    8 0 -9 -5.1788 4.19638
    -8 0 9 0.94093 3.90773
    6 0 -9 -2.6327 3.81304
    -6 0 9 -1.2879 3.1404
    -6 0 9 2.78021 2.76103
    -4 0 9 1.73217 2.47867
    4 0 -9 3.58856 3.27859
    -2 0 9 0.16032 2.57961
    2 0 -9 4.01116 2.85101
    -2 0 9 1.20102 4.26952
    0 0 9 -2.8259 4.09189
    0 0 -9 3.38111 2.70812
    0 0 9 -0.5246 3.13352
    2 0 9 0.80017 4.23265
    -2 0 -9 2.70841 2.48433
    2 0 9 -1.8213 3.62728
    -4 0 -9 3.12489 2.36789
    4 0 9 4.9246 4.41638
    4 0 9 8.04737 4.83922
    6 0 9 -0.3616 5.78435
    6 0 9 3.66111 4.24519
    -6 0 -9 0.94696 2.70058
    8 0 9 11.5511 7.08767
    8 0 9 5.39396 4.51972
    10 0 9 2.31017 5.04466
    10 0 9 9.2092 8.28692
    12 0 9 3.43357 9.66284
    14 0 9 -10.203 10.2055
    15 -1 -9 70.0444 10.2896
    15 1 -9 68.7795 10.6601
    13 -1 -9 26.8316 7.4381
    -13 -1 9 27.7324 6.27857
    13 1 -9 16.4772 7.52336
    11 -1 -9 7.07351 5.55152
    -11 -1 9 0.31844 4.50047
    11 -1 -9 5.15774 4.40778
    11 1 -9 7.55023 6.33227
    9 -1 -9 133.395 7.77068
    -9 -1 9 139.792 8.89268
    9 -1 -9 152.852 9.99739
    -9 1 9 119.154 7.37934
    9 1 -9 137.134 10.486
    -7 -1 9 334.146 12.1264
    7 -1 -9 320.97 12.3347
    -7 1 9 328.76 10.7865
    -7 1 9 299.363 9.92267
    7 1 -9 316.931 13.3745
    5 -1 -9 174.525 8.57506
    -5 -1 9 160.93 8.37982
    5 1 -9 180.779 9.46653
    -5 1 9 166.916 7.525
    -3 -1 9 88.3169 7.60644
    3 -1 -9 72.1303 5.63786
    -3 -1 9 70.8391 4.44659
    3 1 -9 76.1628 5.9221
    -3 1 9 78.1861 5.75644
    -1 -1 9 894.297 25.0033
    1 -1 -9 899.019 22.2387
    -1 -1 9 913.649 21.6984
    1 1 -9 926.598 22.2324
    -1 1 9 882.295 22.6184
    1 -1 9 547.693 17.7174
    1 -1 9 544.907 15.3258
    -1 -1 -9 540.113 14.3922
    1 1 9 519.448 15.9125
    -1 1 -9 538.55 13.9428
    1 1 9 538.234 17.1094
    3 -1 9 404.013 14.9858
    -3 -1 -9 416.978 11.7054
    3 -1 9 416.848 13.9968
    3 1 9 416.206 14.5042
    -3 1 -9 400.657 10.7924
    3 1 9 439.617 14.5231
    -5 -1 -9 1206.49 27.68
    5 -1 9 1203.96 31.431
    5 -1 9 1192.9 30.6779
    5 1 9 1202.75 29.5647
    5 1 9 1195.53 31.7318
    -5 1 -9 1190.63 26.4559
    7 -1 9 219.536 10.6628
    -7 -1 -9 203.103 8.07905
    7 -1 9 187.029 12.9672
    7 1 9 200.808 9.18341
    7 1 9 212.774 13.4149
    9 -1 9 397.41 14.646
    9 -1 9 402.123 18.7004
    9 1 9 403.265 18.6782
    9 1 9 397.654 13.1588
    11 -1 9 862.948 30.4526
    11 1 9 875.747 30.2641
    13 -1 9 102.001 13.858
    13 1 9 96.6811 13.7381
    -14 -2 9 149.45 11.0339
    14 -2 -9 142.653 11.9898
    14 2 -9 146.438 13.1379
    12 -2 -9 79.3414 9.06175
    12 -2 -9 99.3664 8.9045
    -12 -2 9 90.1369 8.5646
    12 2 -9 82.3808 10.2971
    10 -2 -9 9.77697 5.04847
    -10 -2 9 13.193 5.31304
    10 -2 -9 13.9143 5.16044
    10 2 -9 12.8109 6.42478
    8 -2 -9 -0.8976 3.9517
    -8 -2 9 -2.3198 4.22474
    8 -2 -9 -5.5215 3.75071
    8 2 -9 1.33297 5.36123
    -6 -2 9 198.229 10.0703
    -6 -2 9 202.442 11.5981
    6 -2 -9 182.52 9.3503
    -6 2 9 192.94 9.08754
    6 2 -9 185.664 10.8384
    -4 -2 9 111.532 7.88623
    -4 -2 9 107.389 8.9057
    4 -2 -9 106.045 7.01993
    -4 2 9 133.74 7.5693
    4 2 -9 128.61 8.38615
    2 -2 -9 206.979 8.67507
    -2 -2 9 240.113 11.8048
    -2 -2 9 220.221 7.11213
    -2 2 9 226.117 9.46407
    2 2 -9 227.739 9.106
    0 -2 -9 120.924 6.53525
    0 -2 9 120.84 6.43184
    0 -2 9 128.747 9.89495
    0 2 -9 112.014 5.90064
    0 2 9 119.1 7.92128
    2 -2 9 1756 42.5201
    2 -2 9 1710.17 40.2246
    -2 -2 -9 1747.76 39.2775
    -2 2 -9 1721.98 37.9884
    2 2 9 1725.46 41.3588
    2 2 9 1739.27 41.2847
    4 -2 9 242.632 11.3685
    4 -2 9 221.629 11.643
    -4 -2 -9 218.614 8.42656
    4 2 9 218.073 11.8799
    4 2 9 214.352 10.0045
    -6 -2 -9 9.52019 3.82381
    6 -2 9 4.56883 5.71637
    6 -2 9 14.7488 5.675
    6 2 9 10.3464 3.94187
    6 2 9 6.70476 6.25051
    -8 -2 -9 205.394 9.512
    8 -2 9 222.457 11.9939
    8 -2 9 213.792 14.4515
    8 2 9 211.926 8.8042
    8 2 9 214.191 14.6383
    10 -2 9 718.049 26.5258
    10 -2 9 780.108 23.091
    10 2 9 792.657 27.5183
    12 -2 9 70.0842 12.2132
    12 2 9 88.2261 13.1549
    14 -2 9 53.3205 13.3152
    14 2 9 40.4006 13.0684
    15 -3 -9 33.3665 12.5612
    -15 -3 9 61.7351 9.13488
    15 -3 -9 47.6966 8.8276
    15 3 -9 35.9565 9.36808
    13 -3 -9 497.669 19.072
    13 -3 -9 481.76 18.925
    -13 -3 9 499.478 18.5684
    13 3 -9 481.168 20.9599
    11 -3 -9 59.9145 7.84699
    -11 -3 9 68.9345 8.18047
    11 -3 -9 69.2359 8.11371
    -11 -3 9 64.8882 8.83891
    11 3 -9 72.0414 9.56268
    9 -3 -9 121.193 9.21351
    -9 -3 9 127.674 9.33732
    -9 -3 9 134.248 10.8346
    9 -3 -9 117.139 9.13482
    9 3 -9 128.09 10.9436
    -7 -3 9 865.496 26.0653
    7 -3 -9 866.813 23.7948
    -7 -3 9 907.092 24.5862
    7 -3 -9 896.777 24.3711
    7 3 -9 865.53 26.1757
    -5 -3 9 70.2173 6.98656
    5 -3 -9 72.5352 6.46078
    -5 -3 9 48.3394 7.18575
    5 3 -9 64.2468 7.47127
    -5 3 9 68.6369 6.72024
    -3 -3 9 26.9174 6.50299
    3 -3 -9 30.2681 4.5146
    -3 -3 9 28.1273 5.33179
    -3 3 9 34.7017 5.49332
    3 3 -9 36.0777 5.4805
    1 -3 -9 2220.74 49.7546
    -1 -3 9 2278.74 52.8789
    -1 -3 9 2156.48 48.0455
    1 3 -9 2165.44 49.479
    -1 3 9 2207.5 50.945
    -1 -3 -9 122.454 6.89816
    1 -3 9 105.728 8.91262
    1 -3 9 123.491 7.22051
    -1 3 -9 98.2569 5.56706
    1 3 9 132.695 9.20006
    3 -3 9 128.496 8.88942
    -3 -3 -9 101.772 6.68611
    3 -3 9 123.034 9.56109
    3 3 9 103.562 8.51912
    3 3 9 115.587 9.23713
    5 -3 9 418.237 16.599
    -5 -3 -9 454.441 13.4547
    5 -3 9 439.007 16.4243
    5 3 9 431.948 13.2782
    5 3 9 441.874 17.4943
    -7 -3 -9 29.7263 5.21932
    7 -3 9 29.5635 7.41757
    7 -3 9 20.5757 6.47169
    7 3 9 24.7852 7.66972
    7 3 9 30.9803 3.89671
    -9 -3 -9 272.292 12.1332
    9 -3 9 275.35 13.9218
    9 -3 9 240.281 16.5135
    9 3 9 260.637 16.8635
    11 -3 9 20.8351 9.98493
    11 3 9 27.5683 10.3019
    13 -3 9 42.8862 12.4921
    13 3 9 9.65381 10.7897
    14 -4 -9 103.223 10.2498
    -14 -4 9 111.887 11.7704
    -14 -4 9 126.07 11.3563
    14 -4 -9 90.0786 11.2149
    14 4 -9 97.2306 11.5234
    -12 -4 9 83.8348 9.2812
    12 -4 -9 91.3205 10.1527
    -12 -4 9 98.1975 10.7406
    12 -4 -9 81.4223 8.73297
    12 4 -9 79.0313 10.2071
    10 -4 -9 9.69443 5.36407
    -10 -4 9 6.27811 6.05505
    -10 -4 9 16.2577 7.0391
    10 -4 -9 8.00913 6.08047
    8 -4 -9 568.505 18.3993
    8 -4 -9 603.89 20.0851
    -8 -4 9 599.872 21.0294
    -8 -4 9 593.504 19.3869
    6 -4 -9 903.589 24.2911
    -6 -4 9 889.331 26.8429
    -6 -4 9 907.094 25.3511
    -4 -4 9 249.745 11.7507
    4 -4 -9 224.863 10.2468
    -4 -4 9 247.285 13.3656
    -4 4 9 225.415 11.9221
    -2 -4 9 981.953 26.5155
    -2 -4 9 984.671 27.9676
    2 -4 -9 967.13 24.9828
    2 4 -9 966.128 25.5942
    -2 4 9 956.015 26.4373
    0 -4 -9 173.06 8.68682
    0 -4 9 194.365 12.2553
    0 -4 9 176.729 8.02808
    0 4 9 206.087 11.3147
    0 4 -9 181.646 8.34146
    2 -4 9 6.7599 5.92539
    2 -4 9 3.79766 4.47112
    -2 -4 -9 13.6563 4.10174
    2 4 9 13.5368 6.03709
    -2 4 -9 13.5309 2.85163
    2 4 9 12.8041 4.90446
    4 -4 9 383.282 16.3275
    -4 -4 -9 420.685 13.364
    4 -4 9 425.179 15.7948
    4 4 9 400.378 13.2747
    4 4 9 391.36 16.8554
    6 -4 9 125.924 10.8193
    -6 -4 -9 146.619 8.8187
    6 -4 9 157.545 12.1137
    6 4 9 130.662 11.3191
    8 -4 9 18.2109 8.1624
    -8 -4 -9 8.9405 5.23706
    8 -4 9 11.1956 6.72011
    8 4 9 3.81976 7.8848
    10 -4 9 33.5178 10.0408
    -10 -4 -9 54.1205 7.96987
    10 -4 9 42.5129 8.20997
    10 4 9 40.0481 10.4248
    12 -4 9 51.1185 12.3409
    12 4 9 75.8299 13.1047
    13 -5 -9 58.1731 10.6007
    -13 -5 9 35.9823 8.73838
    13 -5 -9 61.9368 8.69283
    -13 -5 9 62.9293 9.66745
    11 -5 -9 53.0825 7.84775
    -11 -5 9 46.7151 8.5442
    -11 -5 9 36.1331 8.20483
    11 -5 -9 50.3023 9.23456
    -9 -5 9 42.655 8.31764
    9 -5 -9 47.4378 8.57746
    9 -5 -9 44.2027 6.82566
    -9 -5 9 42.5241 7.54714
    7 -5 -9 572.058 18.4847
    -7 -5 9 585.133 19.7961
    7 -5 -9 605.129 21.092
    -7 -5 9 597.305 21.0411
    -5 -5 9 59.4349 8.04869
    -5 -5 9 67.9319 7.83503
    5 -5 -9 62.2093 6.59457
    -5 5 9 80.191 8.81254
    3 -5 -9 2.811 4.39547
    -3 -5 9 0.43789 5.49625
    -3 -5 9 0.4029 5.93678
    -3 5 9 6.4284 6.05773
    -1 -5 9 -3.6057 5.63927
    1 -5 -9 -0.8199 4.10899
    -1 5 9 -0.1696 5.917
    1 -5 9 3.49619 6.11303
    -1 -5 -9 14.1027 4.59349
    1 -5 9 10.0419 4.80006
    -1 5 -9 12.5182 3.86082
    1 5 9 6.70205 6.17474
    -3 -5 -9 805.271 21.9592
    3 -5 9 819.222 23.3032
    3 -5 9 801.69 25.3154
    3 5 9 819.568 25.3487
    3 5 9 769.888 21.454
    5 -5 9 84.4303 9.51813
    5 -5 9 97.3115 9.3931
    -5 -5 -9 83.817 7.29143
    5 5 9 94.8379 10.4165
    7 -5 9 -1.2558 6.81246
    -7 -5 -9 1.62823 5.17124
    7 -5 9 0.62631 7.30595
    7 5 9 8.14545 8.06868
    -9 -5 -9 390.488 15.7756
    9 -5 9 411.328 20.5764
    9 -5 9 349.783 17.7592
    9 5 9 394.571 20.6249
    11 -5 9 12.6183 10.3431
    11 5 9 1.00792 9.9129
    13 -5 9 -11.72 11.0614
    13 5 9 18.3313 12.008
    12 -6 -9 171.144 15.1989
    12 -6 -9 158.766 12.4273
    -12 -6 9 164.175 13.1127
    -12 -6 9 179.316 14.064
    -10 -6 9 23.8198 7.75696
    10 -6 -9 28.2357 9.50389
    -10 -6 9 30.374 8.1028
    10 -6 -9 28.6757 6.87148
    -8 -6 9 684.573 22.8737
    8 -6 -9 739.883 25.3139
    -8 -6 9 704.287 23.3903
    8 -6 -9 678.829 21.5205
    -6 -6 9 896.826 26.5751
    6 -6 -9 873.92 25.0821
    -6 -6 9 926.115 27.6224
    -6 6 9 885.215 28.0109
    -4 -6 9 -7.3884 5.49372
    -4 -6 9 1.99411 6.21138
    4 -6 -9 1.73754 4.76893
    -4 6 9 0.44715 6.62466
    -2 -6 9 879.096 26.1018
    -2 -6 9 938.729 27.6347
    2 -6 -9 896.096 24.7589
    -2 6 9 888.529 27.597
    0 -6 -9 524.985 17.4502
    0 -6 -9 665.941 19.0246
    0 -6 9 702.823 22.7411
    0 -6 9 626.777 17.1019
    0 6 9 605.596 21.948
    2 -6 9 31.0516 6.15225
    -2 -6 -9 30.61 5.79755
    2 -6 9 25.1618 7.47617
    2 6 9 31.6835 8.16106
    4 -6 9 83.6376 8.83816
    4 -6 9 42.6546 8.31317
    -4 -6 -9 44.9999 6.43734
    4 6 9 60.9762 9.45789
    6 -6 9 190.05 14.4773
    -6 -6 -9 185.182 11.3244
    6 -6 9 192.007 14.7202
    6 6 9 214.422 15.9714
    8 -6 9 138.738 12.627
    -8 -6 -9 158.313 11.5511
    8 -6 9 142.546 13.1657
    8 6 9 127.415 13.7249
    10 -6 9 -0.2778 8.11335
    -10 -6 -9 -5.1234 7.17182
    10 -6 9 -6.4098 9.17279
    10 6 9 4.33213 10.1538
    12 -6 9 22.9575 11.8603
    12 6 9 22.3874 12.1665
    -11 -7 9 142.62 11.6238
    -11 -7 9 142.607 12.9993
    11 -7 -9 154.93 15.6508
    11 -7 -9 130.064 10.7742
    9 -7 -9 273.996 18.6994
    -9 -7 9 268.569 15.7983
    -9 -7 9 253.564 15.6948
    9 -7 -9 269.886 13.9951
    -7 -7 9 429.894 18.4387
    7 -7 -9 434.219 16.8356
    -7 -7 9 454.61 18.4583
    5 -7 -9 603.315 19.8359
    -5 -7 9 609.289 21.9405
    -5 -7 9 629.323 21.3129
    -5 7 9 590.924 23.2179
    -3 -7 9 387.703 17.5883
    3 -7 -9 389.754 15.1221
    -3 -7 9 371.048 16.6379
    -3 7 9 378.259 18.8769
    -1 -7 9 181.798 14.095
    -1 -7 9 172.646 12.9013
    1 -7 -9 170.289 10.7585
    -1 7 9 168.206 13.3112
    1 -7 9 684.151 20.7683
    -1 -7 -9 824.904 23.023
    1 -7 9 772.428 26.0679
    1 7 9 848.324 27.0313
    -3 -7 -9 28.1199 6.33767
    -3 -7 -9 36.4813 5.20843
    3 -7 9 40.0839 8.61287
    3 -7 9 22.0781 6.93111
    3 7 9 31.9038 9.08772
    5 -7 9 79.0141 10.7845
    -5 -7 -9 82.6677 7.43387
    5 -7 9 74.8919 10.0127
    -5 -7 -9 84.1326 8.5386
    5 7 9 97.4826 11.9635
    7 -7 9 208.766 16.2912
    -7 -7 -9 203.145 12.8014
    -7 -7 -9 217.761 12.3077
    7 -7 9 199.315 16.1229
    7 7 9 235.041 18.1226
    9 -7 9 55.586 11.8565
    -9 -7 -9 54.3537 8.66319
    9 -7 9 56.1031 10.828
    -9 -7 -9 54.5052 9.19334
    9 7 9 55.951 12.5232
    -11 -7 -9 68.7263 11.1461
    11 -7 9 95.2399 14.4737
    -11 -7 -9 50.1344 9.5565
    11 7 9 47.3752 13.0933
    10 -8 -9 -3.5934 6.59857
    -10 -8 9 1.25794 7.92075
    10 -8 -9 -6.2056 10.222
    -10 -8 9 -4.8739 6.12065
    -8 -8 9 6.88328 7.27075
    -8 -8 9 7.45686 7.67664
    8 -8 -9 13.1633 10.4123
    8 -8 -9 4.57571 6.57678
    -6 -8 9 1.18468 7.13101
    6 -8 -9 7.94356 6.53113
    -6 -8 9 16.2626 7.78007
    -6 8 9 12.5699 9.39467
    -4 -8 9 11.7411 7.10599
    -4 -8 9 39.4743 8.88317
    4 -8 -9 15.5307 6.73297
    -4 8 9 7.51945 9.04078
    -2 -8 9 23.5852 8.61314
    -2 -8 9 13.285 7.31208
    2 -8 -9 10.0033 6.37703
    -2 8 9 11.561 8.50014
    0 -8 9 -4.7318 5.96546
    0 -8 9 1.85294 7.572
    0 -8 -9 1.81662 5.80161
    0 8 9 -4.0025 7.90219
    2 -8 9 41.3705 9.28483
    -2 -8 -9 38.2961 7.48783
    2 8 9 55.0555 10.4074
    -4 -8 -9 101.441 7.48327
    4 -8 9 120.029 10.5288
    4 -8 9 99.7296 11.7589
    -4 -8 -9 101.985 9.39629
    4 8 9 92.2424 12.5575
    -6 -8 -9 26.9145 6.44772
    6 -8 9 18.393 8.57093
    6 -8 9 -1.8309 8.52064
    -6 -8 -9 3.39901 6.998
    6 8 9 28.8669 10.679
    8 -8 9 74.2569 12.1434
    -8 -8 -9 68.3903 8.59568
    -8 -8 -9 47.5206 9.29908
    8 -8 9 72.0847 11.7569
    8 8 9 85.4245 13.7396
    7 -9 -9 91.5998 10.2208
    -7 -9 9 93.1269 11.0888
    -7 -9 9 102.787 11.6806
    -7 9 9 87.3675 13.7388
    -5 -9 9 271.29 16.985
    -5 -9 9 235.229 15.4926
    5 -9 -9 232.807 14.0629
    -5 9 9 212.373 17.3519
    3 -9 -9 356.003 16.3768
    -3 -9 9 348.002 17.6145
    -3 -9 9 355.446 19.2303
    -3 9 9 353.918 21.2601
    1 -9 -9 40.2191 7.87258
    -1 -9 9 62.7259 10.2584
    -1 9 9 62.6951 11.8527
    1 -9 9 167.86 14.8646
    1 -9 9 146.995 13.7572
    -1 -9 -9 158.713 12.3184
    1 9 9 142.399 14.8286
    -3 -9 -9 257.267 14.6411
    3 -9 9 287.163 18.7334
    3 -9 9 256.933 19.0872
    3 9 9 276.133 19.8351
    5 -9 9 54.3673 11.4335
    5 -9 9 9.63181 9.81225
    -5 -9 -9 39.7577 8.7148
    5 -9 9 43.7119 8.98699
    5 9 9 38.9047 11.5453
    -7 -9 -9 33.3262 7.37387
    7 -9 9 36.7768 10.7412
    -7 -9 -9 34.8742 9.01878
    7 -9 9 20.0448 11.279
    7 -9 9 40.5234 10.6505
    7 9 9 45.851 12.0593
    4 -10 -9 40.8751 8.92434
    -4 -10 9 29.7618 9.0678
    -4 -10 9 27.782 9.58894
    -4 10 9 14.4731 11.5853
    -2 -10 9 14.0821 9.18163
    2 -10 -9 30.6139 8.35993
    -2 -10 9 31.6196 10.1322
    -2 10 9 35.2117 12.3189
    0 -10 9 108.428 13.6136
    0 -10 -9 89.7356 10.1186
    0 10 9 89.4989 14.0688
    2 -10 9 52.7869 11.3383
    2 -10 9 63.6172 10.6987
    -2 -10 -9 44.0478 9.06394
    2 10 9 39.8814 12.2583
    4 -10 9 -13.352 9.56418
    -4 -10 -9 -12.077 7.52296
    4 -10 9 -9.9331 8.93346
    4 10 9 3.44036 11.0943
    14 0 -10 150.747 13.0889
    12 0 -10 240.166 14.5147
    -10 0 10 442.688 14.5876
    10 0 -10 428.502 17.4102
    -8 0 10 216.131 9.55943
    -8 0 10 192.375 7.60769
    8 0 -10 232.787 11.8725
    6 0 -10 579.413 18.2982
    -6 0 10 607.703 15.3412
    -6 0 10 582.932 16.4563
    4 0 -10 459.917 14.6671
    -4 0 10 459.565 12.7726
    2 0 -10 51.2627 5.11242
    -2 0 10 46.0996 6.56778
    -2 0 10 37.5109 4.30504
    0 0 -10 194.318 7.88136
    0 0 10 187.592 8.6783
    0 0 10 203.694 11.5453
    -2 0 -10 485.937 13.2622
    2 0 10 489.969 17.1949
    2 0 10 479.802 15.5249
    4 0 10 93.8884 8.07223
    4 0 10 78.9912 7.79139
    -4 0 -10 92.273 5.33571
    6 0 10 162.215 10.0696
    -6 0 -10 149.99 6.65918
    6 0 10 148.277 11.2995
    8 0 10 411.381 18.8666
    8 0 10 457.661 15.385
    10 0 10 776.636 27.8595
    10 0 10 771.455 22.0527
    12 0 10 157.779 15.4404
    14 0 10 52.1108 13.6152
    15 -1 -10 166.849 13.8163
    15 1 -10 149.226 14.605
    -13 -1 10 17.1446 5.9739
    13 -1 -10 20.6309 7.53578
    13 1 -10 17.81 7.84479
    -11 -1 10 27.8238 5.63282
    11 -1 -10 20.3213 6.378
    11 1 -10 31.3014 7.8931
    9 -1 -10 83.1134 8.09527
    -9 -1 10 110.808 8.58083
    -9 1 10 91.3027 6.39293
    9 1 -10 107.665 9.90731
    7 -1 -10 258.917 11.7225
    -7 -1 10 248.183 11.0137
    7 1 -10 260.791 12.8349
    -7 1 10 282.993 9.93081
    -5 -1 10 27.3229 6.50336
    -5 -1 10 20.143 4.57073
    5 -1 -10 22.5724 4.68729
    5 1 -10 19.3259 5.06505
    -5 1 10 25.7603 4.16419
    -3 -1 10 5.59404 5.17733
    3 -1 -10 5.97939 3.64299
    -3 -1 10 1.37147 2.61686
    3 1 -10 4.29707 3.76081
    -3 1 10 1.88812 3.4318
    1 -1 -10 70.1335 5.6286
    -1 -1 10 78.9639 5.7484
    -1 -1 10 88.9126 8.48059
    1 1 -10 82.9096 5.97771
    -1 1 10 78.8963 7.75824
    -1 1 10 73.7858 5.9962
    -1 -1 -10 26.3682 3.98645
    1 -1 10 18.0563 5.76551
    1 -1 10 14.8667 4.15584
    1 1 10 17.7715 5.61696
    -1 1 -10 23.5349 3.48519
    1 1 10 12.4027 4.7109
    3 -1 10 33.6432 6.59399
    3 -1 10 31.0413 5.79516
    -3 -1 -10 34.2844 4.0586
    -3 1 -10 32.6677 3.49507
    3 1 10 28.8431 6.02552
    3 1 10 25.102 5.87126
    5 -1 10 315.1 14.1748
    5 -1 10 297.327 13.4406
    -5 -1 -10 319.903 10.0869
    -5 1 -10 300.406 8.80295
    5 1 10 318.553 14.4407
    5 1 10 322.024 12.6774
    -7 -1 -10 37.2376 4.59888
    7 -1 10 35.0377 6.42842
    7 -1 10 17.0888 7.30095
    7 1 10 35.2923 5.54979
    7 1 10 28.7506 7.89975
    9 -1 10 140.668 10.5866
    9 -1 10 123.705 12.2764
    9 1 10 131.139 12.526
    9 1 10 135.052 8.82953
    11 -1 10 -0.4769 6.01511
    11 -1 10 9.42482 9.5692
    11 1 10 14.3877 9.4082
    13 -1 10 126.195 15.3478
    13 1 10 147.906 16.4787
    14 -2 -10 19.0428 7.61364
    -14 -2 10 10.3387 6.26105
    14 2 -10 34.7349 9.15759
    12 -2 -10 2.23362 5.23042
    12 -2 -10 -3.6166 5.38677
    -12 -2 10 3.81559 5.56221
    12 2 -10 2.4109 6.87346
    -10 -2 10 312.839 13.2125
    10 -2 -10 299.143 12.3589
    10 -2 -10 323.091 14.0028
    10 2 -10 284.451 15.8099
    8 -2 -10 0.1671 4.47375
    -8 -2 10 3.7054 4.78247
    -8 2 10 11.9371 4.42144
    8 2 -10 1.1633 5.5178
    -6 -2 10 -2.8045 4.24692
    -6 -2 10 3.29336 5.65927
    6 -2 -10 0.0198 3.90846
    6 2 -10 0.84403 5.11135
    -6 2 10 2.17138 3.86536
    -4 -2 10 799.639 24.3627
    4 -2 -10 783.482 21.6115
    -4 -2 10 789.46 22.1163
    -4 2 10 814.155 21.3996
    4 2 -10 824.945 22.7375
    -2 -2 10 4.16644 5.50897
    2 -2 -10 8.01831 3.63554
    -2 -2 10 7.80143 2.81621
    2 2 -10 14.5004 4.07475
    -2 2 10 15.9533 4.39896
    0 -2 10 18.1529 3.86338
    0 -2 10 14.7861 5.83531
    0 -2 -10 18.8975 3.88906
    0 2 10 11.2793 4.61265
    0 2 10 12.0734 5.04469
    0 2 -10 14.2503 3.50816
    2 -2 10 1935.52 47.513
    2 -2 10 1918.98 44.8231
    -2 -2 -10 1958.16 43.8599
    -2 2 -10 1934.49 42.4992
    2 2 10 1940.04 46.1506
    2 2 10 1921.49 46.1878
    4 -2 10 6.53517 5.15727
    4 -2 10 -1.2299 5.40211
    -4 -2 -10 2.01583 3.46283
    4 2 10 10.8316 5.08067
    4 2 10 2.29647 5.54746
    6 -2 10 40.8752 7.75122
    6 -2 10 50.8854 7.43952
    -6 -2 -10 49.4094 5.15511
    6 2 10 51.383 8.43622
    6 2 10 55.5493 5.92147
    8 -2 10 527.714 21.1769
    8 -2 10 553.799 18.8987
    -8 -2 -10 521.163 15.8548
    8 2 10 532.347 21.3199
    8 2 10 513.378 15.4135
    10 -2 10 -9.682 7.90727
    10 -2 10 -4.0027 6.19225
    10 2 10 29.6041 9.74964
    12 -2 10 -9.7722 9.22689
    12 2 10 12.7015 10.063
    14 -2 10 174.255 18.0244
    14 2 10 175.313 18.2477
    -13 -3 10 185.3 15.2014
    -13 -3 10 140.186 10.9972
    13 -3 -10 151.721 12.0027
    13 -3 -10 149.258 11.9232
    13 3 -10 152.263 13.4727
    11 -3 -10 73.4453 8.03759
    11 -3 -10 101.835 9.31679
    -11 -3 10 72.8908 8.22111
    -11 -3 10 83.8067 10.005
    11 3 -10 75.9529 10.0521
    9 -3 -10 394.748 15.3979
    -9 -3 10 420.657 15.6629
    -9 -3 10 427.887 17.9664
    9 -3 -10 411.133 15.3429
    9 3 -10 408.64 17.9568
    -7 -3 10 21.4444 7.00022
    7 -3 -10 13.0784 4.80567
    -7 -3 10 12.6441 5.44783
    7 3 -10 5.75946 5.85035
    -7 3 10 20.2644 5.22964
    5 -3 -10 105.92 7.86329
    -5 -3 10 99.2411 8.36541
    -5 -3 10 103.025 9.44034
    5 3 -10 113.505 9.28703
    -5 3 10 105.864 8.56452
    3 -3 -10 16.7019 4.3381
    -3 -3 10 22.9896 5.60285
    -3 -3 10 13.7667 6.21798
    3 3 -10 15.489 5.00536
    -3 3 10 19.1591 5.19404
    -1 -3 10 4.16025 2.92158
    1 -3 -10 4.57068 3.78321
    -1 -3 10 1.58455 5.61817
    -1 3 10 3.5925 4.80641
    1 3 -10 -3.7247 3.49097
    -1 -3 -10 3.12416 3.63639
    1 -3 10 0.43581 3.97366
    1 -3 10 7.9773 6.17296
    -1 3 -10 4.1515 3.08583
    1 3 10 9.94064 5.51281
    1 3 10 5.94081 5.15193
    3 -3 10 67.6683 6.99636
    3 -3 10 62.5153 8.44847
    -3 -3 -10 68.7349 5.94246
    3 3 10 64.2037 8.07856
    3 3 10 78.1449 7.64763
    5 -3 10 3.34762 6.01346
    5 -3 10 17.2738 6.34178
    -5 -3 -10 8.7475 4.06896
    5 3 10 11.8908 4.41354
    5 3 10 10.4641 6.66157
    7 -3 10 260.436 15.1932
    -7 -3 -10 272.013 11.0959
    7 -3 10 266.883 14.1024
    7 3 10 255.148 15.8082
    9 -3 10 12.2022 8.62541
    -9 -3 -10 14.2138 5.75113
    9 -3 10 22.0071 7.32902
    9 3 10 36.4205 9.77443
    11 -3 10 148.581 11.6599
    11 -3 10 136.609 14.3968
    11 3 10 120.347 13.7649
    13 -3 10 155.839 16.9344
    13 3 10 172.818 17.3801
    -12 -4 10 46.161 9.46538
    -12 -4 10 41.414 8.0296
    12 -4 -10 36.7694 7.93381
    12 -4 -10 38.5909 7.59357
    12 4 -10 39.5823 8.71078
    -10 -4 10 185.735 11.9989
    10 -4 -10 174.005 12.2224
    10 -4 -10 183.707 11.5749
    -10 -4 10 205.02 13.9903
    10 4 -10 179.76 13.6146
    8 -4 -10 407.8 15.2269
    -8 -4 10 430.739 18.3869
    -8 -4 10 392.499 16.0344
    8 4 -10 430.985 17.9229
    6 -4 -10 103.355 8.18562
    -6 -4 10 131.348 11.0823
    -6 -4 10 118.186 9.18487
    -6 4 10 123.976 10.0835
    6 4 -10 106.16 9.61297
    4 -4 -10 654.157 19.4171
    -4 -4 10 674.463 22.7154
    -4 -4 10 714.815 21.1178
    4 4 -10 651.437 20.853
    -4 4 10 660.437 20.693
    -2 -4 10 17.0063 6.61786
    2 -4 -10 9.75871 4.52914
    -2 4 10 16.6914 5.84351
    2 4 -10 8.67965 4.83263
    0 -4 10 27.7541 4.50418
    0 -4 -10 17.3606 4.65978
    0 -4 10 29.1592 7.35354
    0 4 -10 27.4019 4.5881
    0 4 10 24.6858 6.61021
    -2 -4 -10 1002.45 26.1191
    2 -4 10 1073.36 26.9402
    2 -4 10 1047.54 29.9627
    2 4 10 1010.68 27.1853
    2 4 10 1010.46 28.9689
    -2 4 -10 1026.13 23.9798
    -4 -4 -10 83.294 6.90453
    4 -4 10 92.7403 9.56255
    4 -4 10 97.5657 8.87656
    4 4 10 93.4666 9.83244
    4 4 10 94.6501 7.58603
    -6 -4 -10 144.477 9.19745
    6 -4 10 158.229 13.0546
    6 -4 10 157.908 12.9907
    6 4 10 138.392 12.0569
    8 -4 10 535.44 20.4518
    -8 -4 -10 548.701 17.4708
    8 -4 10 538.594 22.2322
    8 4 10 527.759 22.3945
    10 -4 10 80.2171 10.2791
    -10 -4 -10 105.761 9.56903
    10 -4 10 105.677 13.2152
    10 4 10 84.5358 12.9163
    12 -4 10 277.143 20.7218
    12 4 10 272.994 21.5315
    -13 -5 10 33.5683 8.56233
    13 -5 -10 27.406 8.00191
    13 -5 -10 24.1945 8.87735
    -13 -5 10 22.8901 8.7983
    13 5 -10 33.5574 8.72434
    -11 -5 10 411.451 17.78
    11 -5 -10 419.881 18.8519
    11 -5 -10 414.725 17.0627
    -11 -5 10 415.307 19.2937
    9 -5 -10 74.0318 8.16314
    -9 -5 10 53.8741 8.01805
    9 -5 -10 86.151 9.80759
    -9 -5 10 71.1874 9.71926
    7 -5 -10 279.567 12.9456
    -7 -5 10 265.349 15.2065
    -7 -5 10 301.245 14.3219
    -7 5 10 290.509 14.542
    -5 -5 10 880.649 25.3684
    -5 -5 10 855.131 26.6698
    5 -5 -10 838.912 23.8387
    -5 5 10 841.826 25.7872
    -3 -5 10 683.095 23.0603
    -3 -5 10 682.518 21.6856
    3 -5 -10 653.565 19.7995
    -3 5 10 668.222 21.9261
    -1 -5 10 57.0112 8.67888
    1 -5 -10 63.09 6.59304
    1 5 -10 72.1211 6.72565
    -1 5 10 66.7386 8.44294
    -1 -5 -10 1194.96 30.1067
    1 -5 10 1210.03 33.7841
    1 -5 10 1199.66 29.4365
    1 5 10 1172.08 32.8819
    -1 5 -10 1150.03 28.2672
    -3 -5 -10 873.829 24.4858
    3 -5 10 968.772 26.0114
    3 -5 10 927.596 28.6198
    3 5 10 902.071 24.7053
    3 5 10 927.975 28.2699
    5 -5 10 70.2518 9.51678
    5 -5 10 80.2513 9.23977
    -5 -5 -10 82.0884 7.41797
    5 5 10 72.3458 10.0711
    -7 -5 -10 543.523 17.8204
    7 -5 10 524.877 21.3862
    7 -5 10 528.7 21.4304
    7 5 10 498.975 22.1487
    -9 -5 -10 668.207 21.5999
    9 -5 10 676.424 26.0972
    9 -5 10 650.304 24.6904
    9 5 10 669.662 26.9625
    -11 -5 -10 39.5256 9.06799
    11 -5 10 13.216 10.5736
    11 5 10 38.527 11.9645
    12 -6 -10 47.8099 8.37797
    -12 -6 10 68.5732 10.2371
    12 -6 -10 49.6984 10.8838
    -12 -6 10 53.926 9.87319
    10 -6 -10 21.685 8.85682
    -10 -6 10 25.5348 8.10809
    -10 -6 10 26.0454 7.79304
    10 -6 -10 17.8231 6.64724
    -8 -6 10 132.87 11.2264
    8 -6 -10 127.615 10.0444
    -8 -6 10 143.475 11.8842
    -6 -6 10 246.51 15.0148
    -6 -6 10 223.007 13.3205
    6 -6 -10 231.845 12.2057
    -6 6 10 232.516 14.7857
    -4 -6 10 36.0429 7.98018
    4 -6 -10 45.6727 6.53284
    -4 -6 10 28.2541 7.38724
    -4 6 10 32.1419 8.00763
    2 -6 -10 198.818 10.9983
    -2 -6 10 217.97 14.1751
    -2 -6 10 195.725 13.2872
    -2 6 10 203.994 13.8512
    0 -6 10 372.948 17.8295
    0 -6 -10 354.856 13.7763
    0 6 10 340.309 16.9617
    0 6 -10 347.444 12.8711
    -2 -6 -10 226.662 11.4276
    2 -6 10 216.036 11.4248
    2 -6 10 213.676 14.898
    2 6 10 261.826 15.8647
    4 -6 10 131.342 10.6254
    4 -6 10 121.192 11.6948
    -4 -6 -10 123.954 9.722
    4 6 10 130.195 12.3541
    6 -6 10 576.318 23.2509
    -6 -6 -10 593.318 19.5084
    6 -6 10 625.562 22.494
    6 6 10 605.618 24.5279
    -8 -6 -10 -0.1912 6.20678
    8 -6 10 7.95179 8.74762
    8 -6 10 7.87486 8.33084
    8 6 10 6.74926 9.44465
    10 -6 10 48.1268 10.636
    10 -6 10 69.6835 12.7326
    -10 -6 -10 51.538 9.4747
    10 6 10 58.4303 13.0713
    11 -7 -10 55.3777 8.92898
    -11 -7 10 53.5632 10.0425
    -9 -7 10 44.5716 9.07966
    9 -7 -10 44.9092 11.1965
    -9 -7 10 57.411 9.36976
    9 -7 -10 49.5973 8.29211
    -7 -7 10 21.2516 7.75903
    -7 -7 10 11.8406 7.68182
    7 -7 -10 19.7954 6.82361
    -7 7 10 8.39652 8.50368
    -5 -7 10 174.374 13.8882
    5 -7 -10 162.769 11.4048
    -5 -7 10 157.491 11.954
    -5 7 10 159.256 13.6079
    -3 -7 10 190.245 14.466
    3 -7 -10 176.223 11.2701
    -3 -7 10 188.561 13.0806
    -3 7 10 202.369 15.2656
    -1 -7 10 17.9682 8.23664
    1 -7 -10 23.3905 6.38271
    -1 7 10 22.8591 8.53139
    -1 -7 -10 203.61 11.8514
    1 -7 10 233.3 15.7684
    1 7 10 232.137 16.2038
    -3 -7 -10 317.257 12.0474
    3 -7 10 364.614 14.9514
    3 -7 10 429.071 19.521
    -3 -7 -10 393.273 15.3704
    3 7 10 416.728 19.7647
    5 -7 10 10.5919 7.65627
    -5 -7 -10 4.24647 5.0844
    5 -7 10 14.0763 8.63985
    -5 -7 -10 8.94445 6.3801
    5 7 10 9.18606 9.43052
    -7 -7 -10 72.9605 9.00597
    7 -7 10 61.5386 10.755
    7 -7 10 82.4144 11.6253
    7 7 10 63.0732 12.1012
    -9 -7 -10 92.8787 10.5315
    9 -7 10 95.0262 12.5284
    9 -7 10 109.846 14.1721
    9 7 10 95.7917 13.9802
    -8 -8 10 21.0417 8.37008
    -8 -8 10 14.6336 7.9382
    8 -8 -10 7.09103 7.14009
    -8 8 10 9.11516 9.55366
    -6 -8 10 310.707 17.3793
    -6 -8 10 323.713 16.7577
    6 -8 -10 288.082 15.277
    -6 8 10 326.673 19.7253
    -4 -8 10 315.118 16.6459
    4 -8 -10 324.376 15.4814
    -4 -8 10 361.181 18.5193
    -4 8 10 306.314 19.1614
    2 -8 -10 492.093 18.4314
    -2 -8 10 492.676 20.104
    -2 -8 10 485.605 21.511
    -2 8 10 505.246 22.4185
    0 -8 -10 812.979 25.115
    0 -8 10 856.323 28.9904
    0 8 10 817.73 29.1564
    2 -8 10 450.879 21.0638
    -2 -8 -10 372.639 16.2301
    2 8 10 417.649 21.245
    -4 -8 -10 432.017 17.1632
    4 -8 10 458.157 22.1334
    4 -8 10 337.477 15.955
    4 8 10 378.537 21.2028
    -6 -8 -10 223.81 12.1974
    6 -8 10 222.606 16.0414
    -6 -8 -10 215.13 14.1542
    6 -8 10 216.877 18.1843
    6 8 10 218.381 17.4765
    -8 -8 -10 300.68 16.8155
    -8 -8 -10 280.142 15.0511
    8 -8 10 307.311 20.6125
    8 -8 10 312.879 20.4118
    8 8 10 355.88 22.6958
    -7 -9 10 92.8643 11.6373
    -5 -9 10 175.739 14.4622
    -5 -9 10 160.967 13.1052
    5 -9 -10 203.927 13.8804
    -5 9 10 173.111 16.6443
    3 -9 -10 8.65206 7.12395
    -3 -9 10 14.637 8.80833
    -3 -9 10 15.9622 8.64801
    -3 9 10 26.5121 10.8802
    1 -9 -10 61.8785 8.94802
    -1 -9 10 70.5347 11.1697
    -1 9 10 89.1924 12.9177
    1 -9 10 195.057 14.5153
    1 -9 10 176.011 15.361
    -1 -9 -10 197.052 13.4479
    1 9 10 188.93 16.7862
    -3 -9 -10 36.1562 8.28408
    3 -9 10 33.2954 11.0436
    3 -9 10 56.5174 10.5641
    3 9 10 27.9723 11.5709
    -5 -9 -10 8.37112 7.87864
    5 -9 10 -3.5759 9.91756
    5 9 10 11.6325 11.0678
    -2 10 10 154 16.4353
    0 -10 10 9.12787 10.3086
    0 -10 -10 14.1242 7.86697
    0 10 10 10.4563 11.7078
    14 0 -11 -8.5301 7.46913
    12 0 -11 -8.0706 5.95153
    -10 0 11 1.04125 4.33256
    10 0 -11 3.59149 5.92518
    -8 0 11 -5.9111 3.6463
    8 0 -11 -7.0146 4.77223
    6 0 -11 2.15551 4.40803
    -6 0 11 2.25845 2.90977
    -4 0 11 -1.7772 3.0209
    4 0 -11 6.22693 4.27478
    2 0 -11 0.92148 3.57632
    -2 0 11 -2.0514 3.38667
    -2 0 11 -2.0691 5.22527
    0 0 11 -0.9851 3.78325
    0 0 11 5.68965 5.63616
    0 0 -11 4.59902 3.37148
    2 0 11 5.3147 4.63499
    -2 0 -11 -3.9917 3.01288
    2 0 11 1.97772 5.89424
    -4 0 -11 1.62616 2.94091
    4 0 11 9.27916 5.52365
    4 0 11 -0.2886 5.47682
    6 0 11 1.53925 5.3097
    -6 0 -11 2.47017 3.21039
    6 0 11 -2.7968 6.36102
    8 0 11 -6.5593 6.99793
    8 0 11 3.9918 5.53992
    10 0 11 -5.1323 8.2963
    10 0 11 0.04743 5.47817
    12 0 11 -2.4511 9.77785
    13 -1 -11 309.303 16.6592
    13 1 -11 312.271 17.607
    -11 -1 11 131.712 9.82283
    11 -1 -11 128.701 11.1072
    11 1 -11 127.606 11.8185
    -9 -1 11 223.28 10.8697
    9 -1 -11 221.01 12.2613
    -9 1 11 171.787 8.19763
    9 1 -11 227.672 13.3839
    -7 -1 11 817.886 22.9634
    7 -1 -11 837.506 24.2947
    -7 1 11 860.427 21.774
    7 1 -11 889.423 25.5824
    5 -1 -11 707.517 20.9682
    -5 -1 11 759.09 23.4019
    -5 1 11 710.301 19.1542
    5 1 -11 740.894 21.6406
    -3 -1 11 525.63 19.075
    3 -1 -11 522.44 16.0619
    -3 -1 11 532.894 14.0713
    -3 1 11 509.757 15.3261
    3 1 -11 519.328 16.2572
    -1 -1 11 1340.16 36.1312
    -1 -1 11 1380.63 31.9377
    1 -1 -11 1353.3 32.6481
    -1 1 11 1367.11 33.0361
    1 1 -11 1360.14 32.5105
    -1 1 11 1354.04 35.4738
    1 -1 11 420.158 13.7807
    -1 -1 -11 413.795 12.7854
    1 -1 11 421.705 17.0814
    1 1 11 388.495 14.4878
    -1 1 -11 405.534 12.2304
    1 1 11 402.067 16.1007
    -3 -1 -11 256.236 9.39671
    3 -1 11 268.492 13.6754
    3 -1 11 245.533 12.01
    -3 1 -11 257.945 8.62637
    3 1 11 255.228 12.7374
    3 1 11 236.158 13.0361
    5 -1 11 389.138 16.0571
    5 -1 11 391.414 15.9362
    -5 -1 -11 369.987 11.6541
    5 1 11 367.644 14.5242
    5 1 11 374.014 16.1573
    -5 1 -11 352.7 10.5116
    7 -1 11 -2.2287 6.83963
    -7 -1 -11 -3.8939 3.7437
    7 -1 11 3.5519 5.82101
    7 1 11 -2.1309 7.09663
    7 1 11 18.5982 5.45404
    9 -1 11 137.127 10.2323
    9 -1 11 138.175 12.8278
    9 1 11 120.102 9.62012
    9 1 11 133.353 12.9121
    11 -1 11 9.15294 6.58097
    11 -1 11 18.7 10.2595
    11 1 11 17.0707 10.055
    13 -1 11 31.0991 12.2739
    13 1 11 48.0492 13.3136
    -14 -2 11 179.872 13.0232
    14 -2 -11 180.87 14.2032
    14 2 -11 189.146 15.6929
    -12 -2 11 489.954 17.377
    12 -2 -11 461.539 18.9014
    12 2 -11 467.016 20.9213
    -10 -2 11 45.8343 6.76605
    10 -2 -11 42.1235 7.30825
    -10 2 11 24.1594 4.72367
    10 2 -11 49.8637 9.0311
    -8 -2 11 25.9952 7.5188
    -8 -2 11 17.9871 5.5284
    8 -2 -11 21.1818 5.87084
    -8 2 11 26.7964 5.03734
    8 2 -11 26.5226 7.19167
    -6 -2 11 735.591 21.3412
    -6 -2 11 737.675 23.8185
    6 -2 -11 721.891 21.3125
    -6 2 11 758.525 20.3113
    6 2 -11 687.515 22.6308
    -4 -2 11 954.026 28.0476
    4 -2 -11 897.924 24.9845
    -4 2 11 979.445 24.7827
    4 2 -11 959.832 26.0207
    -2 -2 11 23.2825 3.65966
    -2 -2 11 14.9035 6.35363
    2 -2 -11 30.2632 5.03802
    2 2 -11 37.2345 5.23538
    -2 2 11 41.5276 5.74875
    0 -2 -11 264.315 10.3662
    0 -2 11 261.685 10.0931
    0 -2 11 256.545 14.0178
    0 2 -11 273.256 10.0743
    0 2 11 262.785 11.8781
    0 2 11 254.149 12.8631
    -2 -2 -11 459.551 14.0793
    2 -2 11 481.622 15.566
    2 -2 11 459.154 18.2299
    2 2 11 478.176 17.0415
    2 2 11 457.05 17.4602
    -2 2 -11 451.359 12.7391
    -4 -2 -11 388.39 12.6908
    4 -2 11 392.164 16.6896
    4 -2 11 390.55 15.6253
    4 2 11 406.381 16.6924
    4 2 11 415.589 15.3167
    6 -2 11 75.149 8.70511
    6 -2 11 82.1076 9.27843
    -6 -2 -11 73.0206 6.16954
    6 2 11 77.7601 9.7759
    6 2 11 84.1592 7.36452
    -8 -2 -11 129.448 8.48377
    8 -2 11 111.175 11.8312
    8 -2 11 107.87 9.84627
    8 2 11 122.989 12.0065
    10 -2 11 19.7354 9.02524
    10 -2 11 31.8042 7.57351
    10 2 11 24.6337 10.0396
    12 -2 11 55.572 12.8102
    12 2 11 60.4938 12.7
    -13 -3 11 -3.1537 8.13269
    -13 -3 11 4.17449 6.20052
    13 -3 -11 3.81085 6.58323
    13 3 -11 -1.1936 7.71292
    -11 -3 11 203.622 12.4236
    11 -3 -11 191.367 11.6026
    -11 -3 11 215.054 15.6613
    11 -3 -11 177.681 12.4093
    11 3 -11 175.447 14.1064
    9 -3 -11 122.804 9.72238
    -9 -3 11 144.024 10.1854
    -9 -3 11 155.897 12.1811
    9 3 -11 144.295 12.5318
    -9 3 11 136.353 9.59951
    7 -3 -11 27.5993 5.67512
    -7 -3 11 29.7154 7.36978
    -7 -3 11 24.2909 6.10319
    7 3 -11 22.9327 7.21553
    -7 3 11 26.3882 5.6703
    -5 -3 11 22.2154 6.04768
    -5 -3 11 31.9159 7.61648
    5 -3 -11 28.1345 5.42363
    -5 3 11 36.5086 5.88554
    5 3 -11 33.7456 6.76573
    -3 -3 11 32.1814 7.53281
    3 -3 -11 43.1269 5.62835
    -3 3 11 43.862 6.2181
    3 3 -11 40.1609 6.19576
    1 -3 -11 788.651 22.0512
    -1 -3 11 825.12 25.7756
    -1 -3 11 822.798 20.3962
    1 3 -11 833.25 21.9139
    -1 3 11 829.911 23.5819
    -1 -3 -11 350.951 12.2549
    1 -3 11 337.385 16.1575
    1 -3 11 337.6 12.3649
    1 3 11 331.837 14.3978
    -1 3 -11 331.769 10.9852
    1 3 11 339.327 14.4972
    3 -3 11 72.6348 9.07664
    3 -3 11 60.7687 7.24548
    -3 -3 -11 62.8393 6.0038
    3 3 11 51.2532 8.09535
    3 3 11 61.9854 7.70268
    -5 -3 -11 493.552 15.2908
    5 -3 11 525.67 18.7489
    5 -3 11 493.024 19.5455
    5 3 11 506.88 16.1749
    5 3 11 481.699 19.6031
    7 -3 11 -7.1085 6.87429
    7 -3 11 11.581 6.97532
    -7 -3 -11 5.43856 4.77429
    7 3 11 0.50316 7.6143
    -9 -3 -11 -1.6926 5.56817
    9 -3 11 -8.3035 6.60629
    9 -3 11 3.23647 8.3775
    9 3 11 -1.3393 8.39051
    11 -3 11 495.921 24.3983
    11 -3 11 520.217 20.8457
    11 3 11 479.868 24.5721
    12 -4 -11 27.3556 7.50043
    -12 -4 11 33.2149 9.37022
    12 -4 -11 35.8432 7.87229
    -12 -4 11 43.947 8.08034
    12 4 -11 32.3933 8.68617
    -10 -4 11 92.4884 10.7692
    -10 -4 11 99.6968 9.56607
    10 -4 -11 94.036 9.09732
    10 4 -11 113.152 11.3835
    -8 -4 11 55.3297 7.73991
    -8 -4 11 53.031 9.07596
    8 -4 -11 59.1957 7.38051
    -8 4 11 60.5004 7.64846
    8 4 -11 61.3449 8.74996
    -6 -4 11 145.195 11.9244
    -6 -4 11 140.658 10.5068
    6 -4 -11 128.868 9.58555
    6 4 -11 165.267 12.0236
    -6 4 11 153.82 10.8343
    -4 -4 11 -0.6149 6.30998
    4 -4 -11 0.32356 4.38572
    -4 -4 11 4.77874 5.70179
    -4 4 11 10.3983 5.55177
    4 4 -11 4.83484 5.50151
    -2 -4 11 41.5892 7.91223
    2 -4 -11 34.4946 5.59527
    -2 4 11 36.5236 6.79176
    2 4 -11 35.9189 6.17355
    0 -4 11 354.866 16.7141
    0 -4 -11 337.148 12.7649
    0 -4 11 335.914 11.484
    0 4 11 332.709 15.0961
    0 4 -11 331.848 11.8618
    2 -4 11 38.5801 6.18239
    2 -4 11 42.854 8.17821
    -2 -4 -11 34.6913 5.38393
    2 4 11 27.9313 7.11183
    -2 4 -11 40.5905 6.7447
    2 4 11 49.2441 7.1177
    4 -4 11 242.71 15.1718
    4 -4 11 261.987 13.2526
    -4 -4 -11 256.078 11.1184
    4 4 11 242.628 11.9271
    4 4 11 254.733 15.3913
    6 -4 11 178.944 13.926
    -6 -4 -11 188.172 10.3512
    6 -4 11 195.455 13.8783
    6 4 11 199.145 15.1666
    8 -4 11 36.7603 8.91028
    -8 -4 -11 34.0705 6.54919
    8 -4 11 38.8383 9.90289
    8 4 11 33.1286 9.98055
    -10 -4 -11 80.0209 9.32242
    10 -4 11 84.6364 12.9518
    10 -4 11 84.8567 10.8975
    10 4 11 101.01 13.6184
    12 -4 11 263.008 20.8111
    12 4 11 230.747 19.5219
    11 -5 -11 98.0255 10.1528
    -11 -5 11 116.34 10.9759
    -11 -5 11 111.143 11.9481
    11 -5 -11 117.221 11.728
    11 5 -11 122.703 12.022
    -9 -5 11 -14.619 6.74338
    9 -5 -11 5.69614 5.6691
    -9 -5 11 -0.1621 6.30565
    9 5 -11 9.01379 6.8494
    -9 5 11 1.62147 6.32856
    -7 -5 11 70.8684 9.68634
    7 -5 -11 61.8761 7.49157
    -7 -5 11 71.9039 8.54948
    -7 5 11 67.1236 8.87956
    7 5 -11 84.5312 9.57057
    -5 -5 11 831.225 24.7546
    5 -5 -11 775.689 23.0971
    -5 -5 11 815.765 26.3828
    -5 5 11 763.439 24.5681
    5 5 -11 811.069 24.8094
    3 -5 -11 19.9767 5.52269
    -3 -5 11 18.3842 7.43822
    -3 -5 11 10.6724 6.78096
    3 5 -11 18.108 5.80645
    -3 5 11 15.7575 6.62109
    -1 -5 11 -2.0633 6.49249
    1 -5 -11 -2.404 4.6518
    1 5 -11 3.69596 4.69609
    -1 5 11 2.82029 6.21079
    1 -5 11 34.808 8.40104
    -1 -5 -11 36.1673 6.04074
    1 -5 11 42.6715 5.36728
    1 5 11 35.7509 7.89563
    -1 5 -11 39.2477 5.26438
    -3 -5 -11 12.0797 5.22596
    3 -5 11 3.35261 5.98322
    3 -5 11 6.95624 7.37491
    3 5 11 7.97761 7.35762
    3 5 11 9.20785 5.76285
    5 -5 11 190.837 13.2405
    -5 -5 -11 184.659 10.4498
    5 -5 11 192.83 15.121
    5 5 11 151.129 13.2578
    -7 -5 -11 42.7388 7.24503
    7 -5 11 42.4812 9.32897
    7 -5 11 46.5471 9.35063
    7 5 11 53.0209 10.458
    9 -5 11 77.4778 11.6009
    -9 -5 -11 82.9008 9.3202
    9 -5 11 75.1191 11.0654
    9 5 11 64.3707 12.1548
    11 -5 11 159.453 16.2368
    11 -5 11 151.919 14.0745
    -11 -5 -11 125.053 11.6892
    11 5 11 150.831 16.5975
    -10 -6 11 15.1586 7.71791
    -10 -6 11 7.42355 7.76784
    10 -6 -11 11.9785 6.96979
    -8 -6 11 -3.3149 6.46677
    -8 -6 11 5.71316 7.65041
    8 -6 -11 5.93431 6.07974
    -8 6 11 1.35133 7.30482
    -6 -6 11 1.66706 6.73409
    -6 -6 11 -2.2343 6.83579
    6 -6 -11 -0.1141 5.37893
    -6 6 11 3.11206 6.98293
    -4 -6 11 36.7242 7.89441
    -4 -6 11 21.6681 7.8451
    4 -6 -11 24.4602 6.1029
    4 6 -11 25.8493 6.68126
    -4 6 11 14.9018 7.49072
    -2 -6 11 251.863 15.7022
    2 -6 -11 247.038 12.4584
    -2 6 11 227.458 14.8412
    2 6 -11 268.739 12.4246
    0 -6 -11 180.566 10.9108
    0 -6 11 204.76 14.9875
    0 6 -11 178.679 9.93858
    0 6 11 171.803 14.2209
    2 -6 11 32.639 8.81542
    2 -6 11 19.8689 7.65303
    -2 -6 -11 31.2589 6.44808
    2 6 11 26.6861 8.68056
    2 6 11 22.9654 6.65481
    4 -6 11 517.906 18.9057
    -4 -6 -11 463.949 16.9366
    4 -6 11 481.232 21.6091
    4 6 11 494.876 21.832
    6 -6 11 367.414 17.9745
    6 -6 11 325.706 19.6238
    -6 -6 -11 332.2 14.982
    6 6 11 341.519 19.7272
    -8 -6 -11 1.76093 6.38437
    8 -6 11 -2.8203 8.23378
    8 -6 11 17.5403 9.42109
    8 6 11 25.625 11.0987
    10 -6 11 233.595 19.2733
    10 -6 11 211.059 16.4071
    -10 -6 -11 217.921 15.1165
    10 6 11 198.53 18.3202
    9 -7 -11 -1.2032 6.64455
    -9 -7 11 -14.174 6.72227
    -9 -7 11 0.73135 7.84884
    -9 7 11 12.175 8.7304
    -7 -7 11 39.8143 8.51445
    -7 -7 11 29.4527 8.5578
    7 -7 -11 34.2948 7.32578
    -7 7 11 51.6431 9.9203
    -5 -7 11 21.1589 7.67203
    -5 -7 11 6.22112 7.53421
    5 -7 -11 8.10285 6.22851
    -5 7 11 20.2696 8.70137
    -3 -7 11 232.219 15.6459
    3 -7 -11 225.838 12.7868
    -3 -7 11 205.831 14.3038
    -3 7 11 231.733 15.9142
    -1 -7 11 14.5217 8.57829
    1 -7 -11 12.5674 6.21208
    -1 7 11 17.7707 8.5167
    1 7 -11 16.6259 5.3318
    -1 -7 -11 92.1874 8.97359
    1 -7 11 84.8431 10.9886
    1 7 11 92.9666 11.5075
    -3 -7 -11 689.067 21.7586
    3 -7 11 677.863 26.0638
    3 7 11 674.869 26.1254
    5 -7 11 162.205 14.5334
    5 -7 11 215.134 14.2897
    -5 -7 -11 214.35 13.065
    5 7 11 220.272 17.5517
    -7 -7 -11 67.7725 9.20622
    7 -7 11 48.9788 10.9779
    7 -7 11 56.4087 11.1255
    7 7 11 47.7601 12.1036
    9 -7 11 423.668 23.3308
    9 7 11 454.476 25.3097
    8 -8 -11 6.03879 7.46415
    -8 -8 11 10.11 8.03123
    -8 8 11 -0.9411 9.16152
    -6 -8 11 237.544 16.8752
    -6 -8 11 246.829 15.9631
    6 -8 -11 216.378 14.2324
    -6 8 11 227.709 17.8849
    -4 -8 11 104.64 11.9695
    -4 -8 11 90.6733 10.7563
    4 -8 -11 71.967 9.23709
    -4 8 11 102.365 12.5911
    -2 -8 11 29.1829 9.3885
    2 -8 -11 35.0202 7.77537
    -2 8 11 37.5615 10.3975
    0 -8 -11 116.924 10.3743
    0 -8 11 121.912 12.9924
    0 8 11 130.566 13.9844
    -2 -8 -11 62.5892 8.5546
    2 -8 11 40.5723 10.1879
    2 8 11 53.7974 11.4496
    4 -8 11 4.92787 9.30415
    -4 -8 -11 18.9299 7.41405
    4 8 11 1.0112 10.0401
    6 -8 11 11.5059 10.0897
    -6 -8 -11 25.7715 8.31054
    6 -8 11 22.39 8.44268
    6 8 11 16.3077 11.0862
    5 -9 -11 173.799 13.375
    -5 -9 11 223.088 16.0347
    -5 9 11 186.86 17.2443
    -3 -9 11 82.5644 12.0658
    3 -9 -11 61.8449 9.67002
    -3 9 11 74.636 12.738
    -1 -9 11 97.6586 12.7444
    1 -9 -11 96.2622 10.4205
    -1 9 11 93.6571 13.6005
    -1 -9 -11 322.074 16.2655
    1 -9 11 312.814 20.1651
    1 9 11 311.186 21.1834
    3 -9 11 280.665 20.9896
    -3 -9 -11 284.102 16.0077
    3 9 11 267.086 20.8526
    12 0 -12 33.6343 8.34074
    10 0 -12 713.492 24.2347
    8 0 -12 303.799 14.5414
    6 0 -12 10.9058 5.32559
    -4 0 12 2227.7 54.1715
    4 0 -12 2191.96 51.9697
    -4 0 12 2227.26 49.4162
    -2 0 12 695.657 23.5295
    -2 0 12 734.684 19.5392
    2 0 -12 722.142 20.2654
    0 0 -12 344.787 11.9429
    0 0 12 356.147 12.9727
    0 0 12 329.836 16.1473
    -2 0 -12 1536.78 35.3658
    2 0 12 1529.65 39.8173
    2 0 12 1488.69 37.4749
    4 0 12 1185.3 32.2218
    -4 0 -12 1151.75 27.6741
    4 0 12 1176.52 31.6326
    6 0 12 546.092 20.6305
    6 0 12 533.304 19.1667
    8 0 12 435.904 16.7364
    8 0 12 472.033 20.6762
    10 0 12 187.958 12.2791
    10 0 12 192.61 15.6407
    12 0 12 427.489 24.1171
    13 -1 -12 8.01708 7.23965
    13 1 -12 0.90348 7.66618
    11 -1 -12 62.4709 9.17977
    -11 -1 12 58.4442 8.97366
    11 1 -12 67.5781 10.0354
    9 -1 -12 231.699 13.0901
    -9 -1 12 230.826 11.3369
    9 1 -12 220.708 14.1341
    7 -1 -12 11.0637 5.19089
    -7 -1 12 20.1891 6.97298
    -7 1 12 6.99098 3.20307
    7 1 -12 -2.552 5.42643
    -5 -1 12 201.198 13.4712
    5 -1 -12 207.9 11.0398
    -5 1 12 214.99 9.36588
    5 1 -12 205.697 11.4828
    3 -1 -12 288.482 12.2263
    -3 -1 12 307.729 10.1221
    -3 -1 12 315.975 15.4757
    -3 1 12 313.862 11.6376
    3 1 -12 320.323 12.6293
    -3 1 12 328.286 15.1198
    -1 -1 12 224.651 9.49842
    -1 -1 12 238.072 13.9837
    1 -1 -12 210.561 9.79404
    -1 1 12 229.742 13.2905
    1 1 -12 215.178 9.77338
    -1 1 12 206.949 10.3682
    1 -1 12 77.794 9.31153
    1 -1 12 89.525 7.34883
    -1 -1 -12 94.6642 7.2195
    1 1 12 100.818 9.91096
    -1 1 -12 95.4424 6.67585
    1 1 12 85.8722 8.00348
    3 -1 12 307.269 13.6058
    3 -1 12 308.104 15.6851
    -3 -1 -12 307.84 10.9066
    3 1 12 312.144 14.8478
    3 1 12 310.309 14.3
    -3 1 -12 296.098 10.0149
    5 -1 12 298.895 15.0369
    5 -1 12 294.887 14.747
    -5 -1 -12 294.264 10.5948
    5 1 12 299.688 15.3243
    5 1 12 293.768 13.8038
    7 -1 12 93.8069 9.48456
    7 -1 12 91.1002 10.6433
    7 1 12 94.1008 8.55618
    7 1 12 68.0236 9.83927
    9 -1 12 326.062 15.6147
    9 -1 12 318.479 18.7031
    9 1 12 310.898 18.8728
    11 -1 12 191.273 16.5324
    11 -1 12 173.011 13.4529
    11 1 12 164.013 15.6357
    12 -2 -12 179.158 13.8541
    -12 -2 12 186.267 15.8766
    -12 -2 12 196.83 12.0223
    12 2 -12 193.575 15.2015
    10 -2 -12 207.271 13.0168
    -10 -2 12 197.563 11.5461
    -10 -2 12 210.882 15.1261
    10 2 -12 171.134 14.0024
    8 -2 -12 40.2817 7.01642
    -8 -2 12 44.7325 6.76027
    -8 -2 12 35.4216 8.04293
    8 2 -12 44.3422 8.33214
    -8 2 12 40.6258 5.44933
    -6 -2 12 213.977 11.6633
    -6 -2 12 236.746 14.5422
    6 -2 -12 224.675 11.5305
    6 2 -12 221.111 12.8032
    -6 2 12 230.52 10.3409
    -4 -2 12 254.791 14.6812
    4 -2 -12 256.979 11.517
    4 2 -12 251.663 12.3734
    -4 2 12 272.414 11.3912
    -2 -2 12 128.374 11.0835
    -2 -2 12 123.829 6.24159
    2 -2 -12 117.188 8.33069
    -2 2 12 106.74 8.87089
    2 2 -12 135.62 8.80763
    0 -2 -12 235.907 10.4054
    0 -2 12 245.444 10.2533
    0 -2 12 251.172 14.7021
    0 2 12 228.616 11.7643
    0 2 -12 245.012 9.91688
    0 2 12 237.409 13.7452
    2 -2 12 541.48 17.1766
    -2 -2 -12 520.151 15.716
    2 -2 12 566.121 20.5048
    -2 2 -12 523.567 14.3747
    2 2 12 484.359 18.281
    2 2 12 493.286 19.2107
    -4 -2 -12 15.9992 4.42073
    4 -2 12 8.42998 6.98079
    4 -2 12 18.9915 6.6423
    4 2 12 12.8034 6.08564
    4 2 12 -1.0934 6.56821
    6 -2 12 175.521 13.4745
    6 -2 12 130.204 11.1687
    -6 -2 -12 151.158 8.80542
    6 2 12 160.839 10.7225
    6 2 12 186.865 14.1593
    8 -2 12 198.702 13.8346
    8 -2 12 214.01 16.0895
    8 2 12 169.243 14.0212
    10 -2 12 18.3312 7.78521
    10 -2 12 19.5892 9.74148
    10 2 12 3.94619 9.8755
    12 -2 12 9.61664 10.9405
    12 2 12 42.3677 12.5291
    -11 -3 12 81.3461 11.2944
    -11 -3 12 60.1794 8.1675
    11 -3 -12 70.0746 8.94934
    11 3 -12 82.0134 11.0107
    9 -3 -12 337.659 14.915
    -9 -3 12 299.579 17.4263
    -9 -3 12 315.464 14.297
    9 3 -12 324.814 16.8444
    -9 3 12 296.89 13.0909
    -7 -3 12 56.8292 7.58432
    7 -3 -12 50.596 6.90639
    -7 -3 12 37.519 8.66404
    7 3 -12 52.9178 8.46758
    -7 3 12 47.6314 6.50739
    -5 -3 12 119.996 11.3886
    5 -3 -12 120.148 9.14263
    5 3 -12 149.374 11.1417
    -5 3 12 134.517 9.42531
    -3 -3 12 464.573 19.2336
    3 -3 -12 445.458 15.2918
    -3 3 12 445.01 15.8563
    3 3 -12 440.422 15.9568
    -1 -3 12 606.041 21.6733
    1 -3 -12 554.718 17.5877
    -1 3 12 561.432 18.9206
    1 3 -12 583.553 17.3835
    -1 -3 -12 0.29691 4.17502
    1 -3 12 4.0644 4.60648
    1 -3 12 3.2896 6.76227
    1 3 12 3.51789 5.7337
    -1 3 -12 3.43581 3.48891
    1 3 12 0.33345 6.05569
    -3 -3 -12 1059.18 27.8011
    3 -3 12 1088.97 32.2129
    3 -3 12 1143.69 29.7233
    3 3 12 1117.56 30.4911
    3 3 12 1092.09 31.4003
    5 -3 12 643.03 23.5327
    -5 -3 -12 641.056 18.6421
    5 -3 12 668.749 21.9959
    5 3 12 633.53 23.1989
    5 3 12 630.902 19.7018
    7 -3 12 25.4827 8.21534
    7 -3 12 28.6057 8.65671
    -7 -3 -12 18.0238 5.56186
    7 3 12 22.7912 9.27322
    9 -3 12 348.999 19.6138
    9 -3 12 378.615 18.3856
    -9 -3 -12 321.677 17.6851
    9 3 12 384.011 20.877
    11 -3 12 129.25 14.5967
    11 -3 12 119.176 12.0586
    11 3 12 124.893 14.9195
    12 -4 -12 291.967 15.9363
    -12 -4 12 308.879 15.6123
    -12 -4 12 314.422 19.0967
    12 4 -12 310.744 18.7131
    10 -4 -12 9.37904 6.39904
    -10 -4 12 0.19629 5.90062
    -10 -4 12 -2.0887 7.69748
    -10 4 12 5.77532 5.62705
    10 4 -12 3.07606 7.42586
    -8 -4 12 21.468 6.66221
    -8 -4 12 9.16115 7.93611
    8 -4 -12 19.9182 6.23916
    8 4 -12 24.7111 7.73726
    -8 4 12 16.2301 6.36171
    6 -4 -12 216.505 11.6969
    -6 -4 12 212.014 14.8302
    -6 -4 12 207.602 12.57
    6 4 -12 213.293 13.6408
    -6 4 12 211.646 12.1357
    -4 -4 12 20.7094 7.211
    4 -4 -12 17.7532 5.45454
    4 4 -12 11.9084 5.95367
    -4 4 12 14.6481 5.9054
    2 -4 -12 599.719 18.9316
    -2 -4 12 630.895 22.9516
    2 4 -12 609.913 19.1537
    -2 4 12 625.287 20.6257
    0 -4 12 142.7 11.9468
    0 -4 -12 134.253 9.18058
    0 4 12 146.115 11.2491
    0 4 -12 150.258 8.53996
    -2 -4 -12 78.7786 7.24519
    2 -4 12 75.743 7.62824
    2 -4 12 71.2716 9.93052
    2 4 12 67.0929 9.35265
    2 4 12 81.5134 8.87125
    4 -4 12 231.863 15.7072
    4 -4 12 254.565 13.5443
    -4 -4 -12 215.223 10.8321
    4 4 12 208.563 12.0525
    4 4 12 231.043 15.3641
    6 -4 12 1.56941 7.73947
    -6 -4 -12 8.0268 5.27296
    6 -4 12 7.34459 7.33297
    6 4 12 4.80257 8.05383
    -8 -4 -12 98.341 8.82505
    8 -4 12 98.7097 12.1533
    8 -4 12 91.3664 11.5156
    8 4 12 96.4663 12.6064
    10 -4 12 140.804 13.361
    -10 -4 -12 177.591 15.2501
    10 -4 12 172.253 15.6252
    10 4 12 137.715 15.5817
    11 -5 -12 40.0674 8.41068
    -11 -5 12 39.0935 9.84002
    -11 -5 12 43.9361 8.48402
    -11 5 12 36.79 8.37191
    11 5 -12 67.9779 10.2444
    9 -5 -12 21.161 6.88371
    -9 -5 12 8.44009 8.05364
    -9 -5 12 4.78109 6.72714
    -9 5 12 15.8741 6.95852
    9 5 -12 17.8864 7.89069
    7 -5 -12 258.694 13.5885
    -7 -5 12 304.328 17.1419
    -7 -5 12 281.339 14.8852
    7 5 -12 271.489 15.3076
    -7 5 12 268.48 14.5179
    5 -5 -12 157.336 10.8595
    -5 -5 12 164.637 13.7161
    -5 -5 12 179.196 12.9118
    -5 5 12 172.814 12.3811
    5 5 -12 165.293 12.2603
    -3 -5 12 27.6995 8.25798
    3 -5 -12 41.5177 6.60648
    -3 5 12 40.332 7.91595
    3 5 -12 45.7229 7.22716
    1 -5 -12 94.2884 8.16559
    -1 -5 12 77.6271 9.76012
    1 5 -12 81.4287 7.69366
    -1 5 12 85.3704 9.54059
    -1 -5 -12 28.0382 6.01547
    1 -5 12 36.1286 8.37551
    1 5 12 28.6836 8.01128
    1 5 12 22.2473 7.11483
    3 -5 12 28.9838 8.73468
    3 -5 12 40.0147 6.55075
    -3 -5 -12 30.9644 6.22254
    3 5 12 48.0867 9.32856
    3 5 12 40.1019 8.16079
    5 -5 12 55.7296 8.82406
    -5 -5 -12 38.7256 6.7682
    5 -5 12 44.1209 9.6377
    5 5 12 40.7843 9.44315
    -7 -5 -12 122.431 9.73126
    7 -5 12 98.9142 12.1812
    7 -5 12 113.629 12.0892
    7 5 12 109.841 13.271
    9 -5 12 70.2383 11.8502
    9 -5 12 87.638 12.8475
    -9 -5 -12 102.927 9.93043
    9 5 12 122.109 14.7758
    10 -6 -12 33.1497 8.1529
    -10 -6 12 36.2847 8.539
    -10 -6 12 50.05 10.1269
    -10 6 12 32.9072 8.76034
    10 6 -12 41.0904 9.0389
    8 -6 -12 364.961 16.347
    -8 -6 12 369.908 19.0751
    -8 -6 12 374.15 17.3224
    8 6 -12 397.43 18.2865
    -8 6 12 356.555 18.1648
    -6 -6 12 11.0321 7.72451
    6 -6 -12 -2.1678 5.75534
    -6 -6 12 -3.2654 6.75794
    6 6 -12 17.1875 6.76121
    -6 6 12 3.00906 7.30125
    -4 -6 12 29.5236 8.10958
    4 -6 -12 32.4214 6.91367
    -4 -6 12 37.6433 8.93056
    4 6 -12 28.185 6.86051
    -4 6 12 22.2214 7.77127
    2 -6 -12 178.695 11.7413
    -2 -6 12 208.61 15.5136
    -2 6 12 219.122 14.744
    2 6 -12 187.634 11.5458
    0 -6 12 18.1279 8.44742
    0 -6 -12 15.1835 5.91571
    0 6 12 26.0868 8.49477
    2 -6 12 8.95861 8.01487
    -2 -6 -12 -3.1924 5.44488
    2 6 12 7.84164 8.04238
    4 -6 12 65.5065 8.14702
    4 -6 12 74.2877 11.5696
    -4 -6 -12 66.2742 7.83369
    4 6 12 68.5562 11.1578
    -6 -6 -12 114.778 10.0246
    6 -6 12 127.05 13.6967
    6 -6 12 109.661 11.5804
    6 6 12 142.39 14.1924
    8 -6 12 0.93243 8.9941
    -8 -6 -12 -4.389 6.71205
    8 -6 12 -9.9968 8.77646
    8 6 12 -3.1699 10.4299
    -7 -7 12 11.2529 8.60096
    -7 -7 12 23.2725 8.23809
    7 -7 -12 16.8497 7.06743
    7 7 -12 38.1289 8.16932
    -7 7 12 20.8312 9.09706
    -5 -7 12 5.74433 7.53551
    5 -7 -12 4.65801 6.43157
    -5 -7 12 -4.8013 7.57266
    -5 7 12 -2.9669 7.82837
    5 7 -12 3.31522 6.0731
    3 -7 -12 8.04039 6.53114
    -3 -7 12 0.4063 7.92155
    -3 7 12 -1.5484 7.76039
    3 7 -12 0.86757 5.3487
    1 -7 -12 22.4571 6.9419
    -1 -7 12 20.0654 8.8901
    -1 7 12 12.3246 8.57255
    -1 -7 -12 6.86233 6.37556
    1 -7 12 3.73167 8.56157
    1 7 12 8.50995 9.05463
    -3 -7 -12 32.3886 7.4872
    3 -7 12 19.1321 9.3712
    3 7 12 21.0339 9.57343
    5 -7 12 37.8097 11.0269
    -5 -7 -12 48.0248 8.24953
    5 7 12 24.8482 10.5121
    7 -7 12 24.206 10.0441
    -7 -7 -12 15.9352 7.61774
    7 -7 12 5.11082 9.87984
    7 7 12 10.972 10.9903
    -6 -8 12 51.2693 10.3445
    6 -8 -12 58.8754 9.46366
    -6 -8 12 68.1543 10.2271
    -6 8 12 56.5788 11.5738
    4 -8 -12 20.5539 7.67784
    -4 -8 12 14.1322 8.8405
    -4 -8 12 11.4088 8.77464
    -4 8 12 3.49151 9.21367
    2 -8 -12 72.3731 9.43241
    -2 -8 12 84.4445 11.9866
    -2 8 12 78.1484 12.3195
    0 -8 12 42.549 10.7175
    0 -8 -12 60.3236 8.94314
    0 8 12 50.6522 11.6702
    2 -8 12 45.6153 10.8752
    -2 -8 -12 42.6575 8.50825
    2 8 12 35.1858 11.1116
    4 -8 12 104.06 13.7972
    -4 -8 -12 78.5947 9.68223
    4 8 12 93.3029 13.975
    12 0 -13 -10.455 6.76593
    10 0 -13 -1.0214 6.33822
    8 0 -13 1.44331 5.79644
    -6 0 13 1.65668 6.64629
    6 0 -13 -0.9723 4.91815
    4 0 -13 2.1568 4.74673
    -4 0 13 4.43979 6.53275
    -4 0 13 2.08572 2.9225
    2 0 -13 3.2538 4.37959
    -2 0 13 9.81207 4.22011
    -2 0 13 7.52361 6.51623
    0 0 13 -1.97 4.40466
    0 0 13 -8.6836 6.10098
    0 0 -13 -1.9195 3.88187
    2 0 13 1.74956 5.29642
    2 0 13 4.76491 6.91508
    -2 0 -13 -0.7946 3.5837
    4 0 13 -3.0014 6.43629
    4 0 13 -4.2132 6.18306
    -4 0 -13 2.46418 3.57551
    6 0 13 4.81406 6.3407
    6 0 13 4.49223 7.52112
    8 0 13 0.90919 8.23185
    8 0 13 8.84717 6.69415
    10 0 13 -1.7041 9.10661
    11 -1 -13 63.6711 9.5029
    11 1 -13 84.5148 11.0621
    9 -1 -13 98.4114 10.1143
    -9 -1 13 99.955 8.57795
    -9 -1 13 125.27 12.2967
    9 1 -13 103.232 11.0171
    -7 -1 13 80.6056 10.1542
    7 -1 -13 105.018 9.74776
    7 1 -13 116.536 10.3347
    5 -1 -13 13.501 5.37355
    -5 -1 13 7.73066 6.75331
    5 1 -13 14.1723 5.79035
    -5 1 13 20.881 4.32432
    -3 -1 13 83.6049 9.80483
    3 -1 -13 102.198 8.24521
    3 1 -13 108.313 8.57325
    -3 1 13 99.0115 8.12935
    -3 1 13 102.401 10.4212
    1 -1 -13 719.541 20.7936
    -1 -1 13 744.34 25.1131
    -1 -1 13 774.252 20.3127
    -1 1 13 744.698 21.3478
    1 1 -13 756.923 20.9467
    -1 1 13 702.242 24.4019
    -1 -1 -13 107.931 7.87707
    1 -1 13 109.574 8.92697
    1 -1 13 92.3583 10.1049
    1 1 13 99.0274 10.3968
    -1 1 -13 92.97 7.17235
    1 1 13 96.6473 8.55832
    -3 -1 -13 67.0877 6.11723
    3 -1 13 57.8395 7.60911
    3 -1 13 69.5358 9.57141
    3 1 13 65.4773 8.3992
    3 1 13 61.7871 8.73009
    -3 1 -13 69.4334 5.55481
    5 -1 13 612.713 21.5116
    5 -1 13 614.111 22.1154
    -5 -1 -13 610.574 17.1623
    5 1 13 579.379 21.7586
    5 1 13 579.263 20.6546
    7 -1 13 78.5246 9.65156
    7 -1 13 87.7289 10.791
    7 1 13 91.8518 11.0655
    7 1 13 71.9779 8.57228
    9 -1 13 188.242 14.2875
    9 -1 13 224.419 17.2986
    9 1 13 199.466 16.2068
    11 -1 13 179.469 17.0147
    11 -1 13 190.436 17.3269
    11 1 13 169.859 16.5911
    12 -2 -13 90.0462 10.8996
    -12 -2 13 101.508 12.999
    12 2 -13 79.33 11.9697
    10 -2 -13 105.449 11.0325
    -10 -2 13 116.912 12.7529
    -10 -2 13 118.846 9.56748
    10 2 -13 145.989 13.2776
    8 -2 -13 -1.4611 5.07597
    -8 -2 13 -6.4945 4.98429
    -8 -2 13 -7.5355 7.29344
    8 2 -13 -1.4654 6.43667
    6 -2 -13 5.51888 5.25631
    -6 -2 13 -0.3854 6.75501
    -6 2 13 -0.5611 4.12168
    6 2 -13 -3.6877 5.56815
    -4 -2 13 7.9687 6.86529
    4 -2 -13 16.1548 5.34302
    -4 2 13 14.4214 5.06541
    4 2 -13 15.0117 5.75748
    2 -2 -13 152.899 9.58572
    -2 -2 13 171.361 13.9355
    -2 2 13 187.321 13.106
    -2 2 13 187.339 10.5178
    2 2 -13 180.241 10.1178
    0 -2 13 206.52 9.6668
    0 -2 13 196.937 14.2787
    0 -2 -13 206.027 10.2537
    0 2 -13 209.451 9.75233
    0 2 13 201.638 11.8576
    0 2 13 226.444 14.1917
    2 -2 13 99.0683 10.7191
    2 -2 13 107.7 8.59122
    -2 -2 -13 102.206 7.99514
    2 2 13 109.46 10.4721
    2 2 13 104.191 9.52837
    -2 2 -13 104.882 6.84296
    -4 -2 -13 272.997 11.379
    4 -2 13 285.726 16.2572
    4 -2 13 296.698 14.7379
    4 2 13 272.77 14.7995
    4 2 13 311.418 15.812
    -6 -2 -13 707.813 20.2106
    6 -2 13 773.755 25.0267
    6 -2 13 732.861 25.369
    6 2 13 741.499 25.5295
    6 2 13 677.295 22.0759
    8 -2 13 44.9073 9.06433
    8 -2 13 40.2478 9.9708
    8 2 13 31.7437 10.0774
    10 -2 13 28.5579 10.4032
    10 -2 13 8.77651 7.83703
    10 2 13 51.3109 11.8792
    -11 -3 13 99.4208 9.65054
    -11 -3 13 110.702 12.8935
    11 -3 -13 95.4882 10.6687
    11 3 -13 107.981 12.7301
    -9 -3 13 302.698 14.0228
    9 -3 -13 285.035 14.5363
    -9 -3 13 293.843 17.9208
    9 3 -13 252.198 16.6569
    -9 3 13 225.424 11.3959
    -7 -3 13 85.6247 10.7381
    7 -3 -13 80.882 8.72042
    -7 -3 13 100.632 9.57293
    -7 3 13 81.7434 7.90239
    7 3 -13 91.9053 10.6059
    5 -3 -13 56.14 7.36062
    -5 -3 13 70.4285 10.0991
    -5 3 13 69.8886 7.55742
    5 3 -13 71.0232 8.71492
    3 -3 -13 773.478 23.0359
    -3 -3 13 785.228 26.8561
    3 3 -13 834.233 23.891
    -3 3 13 823.501 23.7362
    1 -3 -13 5.86874 4.74572
    -1 -3 13 -2.6069 6.65468
    -1 3 13 -1.0443 6.48151
    1 3 -13 -4.2542 4.28171
    -1 3 13 9.97597 6.016
    -1 -3 -13 10.3337 4.8419
    1 -3 13 -2.9064 6.98646
    1 -3 13 13.4562 4.3545
    -1 3 -13 13.4627 4.23688
    1 3 13 4.3704 6.77713
    1 3 13 6.61187 6.2629
    -3 -3 -13 727.365 20.908
    3 -3 13 726.037 25.6763
    3 -3 13 729.599 22.5121
    3 3 13 747.423 23.7953
    3 3 13 727.31 24.3917
    5 -3 13 4.33671 7.79917
    -5 -3 -13 -1.6004 4.67301
    5 -3 13 11.7328 7.01565
    5 3 13 4.38491 7.69215
    5 3 13 3.67154 5.85716
    7 -3 13 62.6871 9.9762
    7 -3 13 63.2153 10.1928
    -7 -3 -13 62.7715 7.4987
    7 3 13 49.7398 10.0235
    9 -3 13 141.777 13.021
    9 -3 13 120.88 13.6404
    9 3 13 146.915 14.868
    -10 -4 13 124.971 13.0937
    10 -4 -13 140.835 12.0043
    -10 -4 13 129.963 10.9836
    10 4 -13 143.079 13.666
    -10 4 13 108.097 9.28276
    -8 -4 13 36.7981 7.56656
    8 -4 -13 30.3076 7.30061
    -8 -4 13 22.4868 8.6485
    -8 4 13 34.9501 6.95843
    8 4 -13 23.5262 8.1645
    -6 -4 13 72.4297 9.03894
    -6 -4 13 79.814 10.7596
    6 -4 -13 64.7133 7.86856
    -6 4 13 71.3281 8.25733
    6 4 -13 78.5308 9.90817
    -4 -4 13 417.632 19.3184
    4 -4 -13 434.632 16.032
    -4 4 13 402.859 16.3223
    4 4 -13 428.159 17.0985
    2 -4 -13 77.8686 7.68564
    -2 -4 13 97.4569 10.7449
    2 4 -13 94.5637 8.18258
    -2 4 13 78.3062 8.84195
    0 -4 13 252.787 16.2795
    0 -4 -13 243.14 11.9393
    0 4 -13 279.913 11.2632
    0 4 13 256.566 14.6147
    0 4 13 249.014 14.2553
    2 -4 13 355.885 18.3283
    2 -4 13 254.657 15.0253
    -2 -4 -13 325.305 13.229
    2 4 13 354.415 16.1755
    2 4 13 349.75 16.7226
    4 -4 13 13.9893 8.44121
    4 -4 13 24.7421 7.08399
    -4 -4 -13 22.3943 5.7597
    4 4 13 40.1391 9.0339
    4 4 13 17.7224 10.0052
    6 -4 13 113.737 11.446
    -6 -4 -13 124.326 9.33774
    6 -4 13 125.936 13.1657
    6 4 13 156.045 13.818
    8 -4 13 142.116 13.7963
    -8 -4 -13 154.666 11.6163
    8 -4 13 142.392 13.9088
    8 4 13 132.645 14.1345
    -9 -5 13 76.7296 9.55845
    9 -5 -13 86.7706 9.83853
    -9 -5 13 67.7884 11.1878
    -9 5 13 59.0914 8.94659
    9 5 -13 79.7407 11.2838
    -7 -5 13 12.2652 8.0445
    7 -5 -13 16.235 6.54326
    -7 -5 13 19.3082 7.44234
    7 5 -13 12.8086 7.66784
    -7 5 13 8.25784 6.38028
    -5 -5 13 26.173 8.7177
    5 -5 -13 33.4048 7.02452
    -5 5 13 27.9628 7.52557
    5 5 -13 30.9148 7.53293
    -3 -5 13 320.055 18.0174
    3 -5 -13 335.703 14.3615
    -3 5 13 314.171 15.6065
    3 5 -13 315.383 14.7099
    1 -5 -13 3.4269 5.45275
    -1 -5 13 7.49643 7.78059
    -1 5 13 8.87758 7.09313
    1 5 -13 5.72356 5.07064
    -1 -5 -13 87.0038 8.39855
    1 -5 13 71.1944 10.5568
    1 5 13 85.2812 10.2629
    1 5 13 86.835 9.75955
    -3 -5 -13 110.418 9.03322
    3 -5 13 112.981 12.6192
    3 5 13 112.356 11.9507
    5 -5 13 57.5621 10.7249
    5 -5 13 48.9967 8.89063
    -5 -5 -13 48.2589 7.41204
    5 5 13 51.2461 10.7365
    -7 -5 -13 106.698 9.81385
    7 -5 13 121.811 14.0142
    7 -5 13 117.374 12.5765
    7 5 13 124.726 14.3498
    -8 -6 13 145.853 13.4593
    8 -6 -13 141.966 11.6964
    -8 -6 13 145.267 11.9058
    -8 6 13 146.585 12.6151
    8 6 -13 164.823 13.208
    6 -6 -13 55.9589 8.51547
    -6 -6 13 59.2927 9.60311
    -6 -6 13 73.2512 10.802
    -6 6 13 66.3536 9.79052
    6 6 -13 77.4844 9.80887
    4 -6 -13 831.843 25.8495
    -4 -6 13 888.181 29.2774
    4 6 -13 880.173 26.4626
    -4 6 13 845.496 27.8198
    -2 -6 13 401.548 20.2612
    2 -6 -13 360.856 16.0006
    -2 6 13 387.67 18.5249
    2 6 -13 370.193 15.4803
    0 -6 -13 161.196 11.5087
    0 -6 13 135.211 13.3616
    0 6 13 163.207 13.5023
    2 -6 13 307.032 18.8796
    -2 -6 -13 274.091 13.9248
    2 6 13 279.382 17.7343
    -4 -6 -13 67.4078 8.42324
    4 -6 13 65.7542 11.3496
    4 6 13 63.6809 11.1253
    6 -6 13 42.1906 8.23913
    -6 -6 -13 37.0078 7.9058
    6 -6 13 14.6835 10.1032
    6 6 13 51.1816 11.6392
    5 -7 -13 510.875 19.8565
    -5 -7 13 484.835 22.3282
    5 7 -13 546.494 19.9677
    -5 7 13 489.104 21.9183
    3 -7 -13 139.902 11.2352
    -3 -7 13 126.719 13.1587
    3 7 -13 128.609 11.1843
    -3 7 13 143.01 13.2196
    1 -7 -13 53.1854 8.5839
    -1 -7 13 47.3814 10.7685
    -1 7 13 54.5369 10.7162
    -1 -7 -13 228.789 13.7294
    1 -7 13 241.561 18.5224
    1 7 13 207.311 17.3571
    -3 -7 -13 8.59214 6.72442
    3 -7 13 11.736 9.72054
    3 7 13 11.4989 9.95059
    5 -7 13 94.8682 13.4297
    -5 -7 -13 95.6647 10.3451
    5 7 13 112.634 14.3692
    2 -8 -13 -0.7131 7.03847
    -2 -8 13 3.73417 9.04235
    -2 8 13 13.1727 9.71327
    0 -8 -13 5.56618 7.40544
    0 -8 13 3.84986 9.63937
    0 8 13 14.2809 10.4851
    2 8 13 32.6878 11.3439
    10 0 -14 71.9658 10.2439
    8 0 -14 17.5293 6.9619
    -8 0 14 16.7613 8.33843
    6 0 -14 399.948 16.6877
    -6 0 14 381.146 18.837
    -4 0 14 22.8855 8.10777
    4 0 -14 33.1758 6.46779
    2 0 -14 206.382 10.6921
    -2 0 14 190.809 14.8938
    -2 0 14 157.802 8.70615
    0 0 14 245.562 16.1193
    0 0 14 249.214 11.8558
    0 0 -14 241.704 10.9553
    2 0 14 2.35683 5.89612
    -2 0 -14 1.43984 4.10315
    2 0 14 4.99006 7.18468
    4 0 14 10.2049 7.03875
    4 0 14 14.9679 7.8176
    6 0 14 179.178 14.2662
    6 0 14 197.557 15.1819
    8 0 14 251.792 14.7554
    8 0 14 235.897 17.2745
    10 0 14 25.7518 11.1208
    11 -1 -14 47.0249 9.8199
    -11 -1 14 49.2936 10.8903
    11 1 -14 43.4483 10.2679
    -9 -1 14 94.8653 12.122
    9 -1 -14 104.183 10.9824
    9 1 -14 107.983 11.9569
    7 -1 -14 16.9909 6.53437
    -7 -1 14 19.5118 8.24737
    7 1 -14 22.3443 7.28972
    -5 -1 14 208.903 15.3035
    5 -1 -14 201.159 11.9192
    -5 1 14 184.92 15.1156
    5 1 -14 202.639 12.3071
    3 -1 -14 95.5637 8.35953
    -3 -1 14 87.4637 10.5307
    -3 1 14 87.86 10.4189
    -3 1 14 87.0866 7.22434
    3 1 -14 102.896 8.77048
    -1 -1 14 0.66627 7.24863
    1 -1 -14 7.80971 4.7803
    -1 -1 14 9.86412 3.6652
    1 1 -14 1.89596 4.33469
    -1 1 14 7.44304 5.23688
    -1 1 14 -1.563 6.8333
    1 -1 14 4.0857 7.40307
    1 -1 14 4.80209 5.1961
    -1 -1 -14 2.66271 4.50402
    1 1 14 5.01476 7.25701
    -1 1 -14 7.96477 4.34965
    1 1 14 5.4466 6.01758
    3 -1 14 11.5507 7.58564
    -3 -1 -14 13.5144 4.69169
    3 -1 14 7.2667 6.08079
    3 1 14 -0.6011 6.16276
    3 1 14 7.301 7.06646
    5 -1 14 14.1203 7.23469
    5 -1 14 9.90639 7.72773
    5 1 14 9.58334 7.11457
    5 1 14 11.2006 7.55982
    7 -1 14 22.5882 8.45465
    7 -1 14 31.7898 9.16882
    7 1 14 43.003 10.1217
    7 1 14 27.6549 7.74161
    9 -1 14 45.424 10.611
    9 -1 14 51.7504 9.49145
    9 1 14 65.1519 11.8647
    10 -2 -14 20.1467 7.25319
    -10 -2 14 9.242 6.553
    -10 -2 14 13.801 9.08673
    10 2 -14 4.2381 8.11658
    8 -2 -14 1.77847 6.04691
    -8 -2 14 9.21776 8.4963
    8 2 -14 -1.9754 7.08255
    6 -2 -14 425.659 16.6021
    -6 -2 14 441.201 20.0733
    6 2 -14 442.501 17.9197
    -6 2 14 330.777 14.0928
    4 -2 -14 63.4264 7.57539
    -4 -2 14 75.5248 10.3512
    -4 2 14 59.8144 9.29584
    -4 2 14 61.132 7.1859
    4 2 -14 86.8931 8.89697
    2 -2 -14 39.4268 6.52912
    -2 -2 14 43.7196 9.05331
    2 2 -14 51.3453 7.0668
    -2 2 14 52.8159 9.04292
    -2 2 14 39.3201 6.54859
    0 -2 -14 376.724 14.1907
    0 -2 14 392.667 18.8649
    0 2 14 365.371 18.0081
    0 2 14 370.815 15.7433
    0 2 -14 384.763 13.6531
    2 -2 14 25.1715 8.25004
    2 -2 14 25.2105 6.19278
    -2 -2 -14 22.057 5.54891
    2 2 14 9.7925 7.54147
    2 2 14 24.9117 7.16634
    4 -2 14 10.5652 6.85247
    4 -2 14 0.8657 7.64444
    -4 -2 -14 -0.8797 4.50426
    4 2 14 2.60799 6.95043
    4 2 14 7.11649 7.01858
    6 -2 14 572.615 23.2863
    6 -2 14 595.422 22.6679
    6 2 14 544.339 20.3617
    6 2 14 605.76 23.5712
    8 -2 14 -0.9826 8.32184
    8 -2 14 6.07666 8.89579
    8 2 14 11.0421 9.50431
    -9 -3 14 14.0294 8.81974
    9 -3 -14 4.65131 6.976
    -9 -3 14 9.03541 6.51321
    9 3 -14 4.59915 8.00976
    -7 -3 14 79.0148 11.1292
    7 -3 -14 83.8014 9.01365
    -7 3 14 54.3019 6.67927
    7 3 -14 67.3468 9.93109
    5 -3 -14 146.899 11.0933
    -5 -3 14 186.25 15.31
    5 3 -14 152.201 11.9727
    -5 3 14 162.08 10.7615
    3 -3 -14 15.9555 5.49803
    -3 -3 14 10.5455 7.75824
    3 3 -14 17.252 6.08853
    -3 3 14 10.9733 5.8886
    -1 -3 14 71.4723 10.2927
    1 -3 -14 83.284 7.9211
    -1 3 14 86.5027 10.1706
    -1 3 14 86.2477 8.93113
    1 3 -14 63.7067 7.1391
    -1 -3 -14 39.6011 6.49286
    1 -3 14 52.7909 9.84861
    1 3 14 65.9799 8.96154
    1 3 14 35.4868 8.59105
    3 -3 14 -1.7708 4.97201
    3 -3 14 11.8299 8.179
    -3 -3 -14 -2.8589 4.85407
    3 3 14 17.0467 7.64204
    3 3 14 -2.5358 6.59567
    5 -3 14 80.9563 9.94925
    5 -3 14 68.633 10.7918
    -5 -3 -14 75.7948 7.4024
    5 3 14 79.3964 10.967
    7 -3 14 -4.8864 8.63366
    7 -3 14 -6.4863 7.93631
    7 3 14 12.7605 9.19889
    9 -3 14 98.2864 12.4207
    9 -3 14 126.214 13.9976
    9 3 14 118.782 14.6287
    -8 -4 14 49.3595 10.3398
    8 -4 -14 55.376 8.54536
    -8 -4 14 38.3824 8.16371
    8 4 -14 60.9676 10.255
    -8 4 14 36.0846 6.64458
    6 -4 -14 31.1216 7.10665
    -6 -4 14 30.8024 9.33475
    6 4 -14 15.9227 7.64891
    -6 4 14 25.5713 6.66881
    4 -4 -14 226.951 12.6629
    -4 -4 14 230.568 16.2574
    4 4 -14 224.096 13.7136
    -4 4 14 250.015 13.4011
    2 -4 -14 26.1816 6.28335
    -2 -4 14 24.3741 8.687
    -2 4 14 15.6898 6.67274
    2 4 -14 12.7464 5.51351
    0 -4 -14 593.929 19.7171
    0 -4 14 663.063 24.5924
    0 4 14 606.048 22.7653
    0 4 14 602.072 21.9539
    2 -4 14 18.9502 8.99504
    -2 -4 -14 20.9467 5.93392
    2 4 14 14.5246 7.50141
    2 4 14 13.6784 7.78547
    4 -4 14 43.9192 7.0594
    4 -4 14 55.1649 10.7614
    -4 -4 -14 35.6693 6.61277
    4 4 14 51.8348 9.96769
    -6 -4 -14 459.948 16.9549
    6 -4 14 450.52 22.2123
    6 -4 14 471.12 20.4289
    6 4 14 443.977 22.3215
    8 -4 14 -1.1069 9.39208
    8 -4 14 14.3116 10.1992
    8 4 14 26.8363 10.9096
    7 -5 -14 450.545 19.0076
    -7 -5 14 485.436 19.9228
    -7 -5 14 451.16 21.8968
    -7 5 14 467.881 19.0075
    7 5 -14 492.796 20.7561
    -5 -5 14 19.0383 8.52344
    5 -5 -14 15.9839 6.72175
    5 5 -14 10.6496 7.22927
    -5 5 14 8.26289 6.95674
    -3 -5 14 320.856 18.4955
    3 -5 -14 311.6 14.6025
    3 5 -14 316.091 14.901
    -3 5 14 293.625 16.0667
    -1 -5 14 606.778 24.0353
    1 -5 -14 523.895 18.9664
    -1 5 14 517.401 20.8863
    -1 5 14 511.198 20.9791
    -1 -5 -14 259.796 13.3944
    1 -5 14 305.137 19.0151
    1 5 14 277.2 15.9389
    1 5 14 280.971 17.1344
    -3 -5 -14 98.2434 9.27073
    3 -5 14 91.9995 12.8444
    3 5 14 105.406 12.2724
    5 -5 14 693.649 27.8458
    -5 -5 -14 651.461 21.5428
    5 5 14 675.069 26.5902
    7 -5 14 194.813 16.4979
    7 -5 14 232.737 16.9915
    -7 -5 -14 212.947 13.513
    7 5 14 246.161 19.8179
    -6 -6 14 8.51852 8.94262
    6 -6 -14 4.49326 6.76395
    6 6 -14 -5.93 6.70862
    -6 6 14 -8.1793 7.10518
    4 -6 -14 61.1168 8.50537
    -4 -6 14 50.9747 10.4741
    -4 6 14 65.8344 9.86247
    4 6 -14 86.0776 9.96072
    -2 -6 14 284.061 18.4432
    2 -6 -14 282.985 14.8163
    -2 6 14 299.678 17.5879
    0 -6 -14 10.6958 6.51478
    0 -6 14 14.7457 8.93606
    0 6 14 -4.9697 7.7152
    0 6 14 14.8877 8.59913
    -2 -6 -14 13.9723 6.71072
    2 -6 14 15.5979 9.62673
    2 6 14 9.39975 9.06121
    -4 -6 -14 199.468 12.7359
    4 -6 14 180.122 15.8492
    4 6 14 172.974 15.8522
    3 -7 -14 50.6915 8.83125
    -3 -7 14 25.321 9.70699
    -3 7 14 43.5574 10.293
    -1 -7 14 193.255 16.0352
    1 -7 -14 210.643 13.9111
    -1 7 14 209.357 17.1541
    -1 -7 -14 67.1345 9.38135
    1 -7 14 62.0644 11.722
    1 7 14 67.608 12.0084
    -8 0 15 2.11248 8.44625
    8 0 -15 -7.4025 6.60154
    6 0 -15 6.54925 6.10096
    -6 0 15 -2.0596 7.63683
    -4 0 15 1.19248 7.79553
    4 0 -15 0.66608 5.56869
    2 0 -15 0.06362 5.02047
    -2 0 15 5.41958 7.98696
    0 0 -15 21.0853 5.55339
    0 0 15 19.149 5.15477
    0 0 15 14.7194 8.02308
    2 0 15 -2.1791 7.75192
    -2 0 -15 -0.175 4.27074
    2 0 15 7.17472 6.16441
    4 0 15 2.98528 6.84691
    4 0 15 0.59434 7.68943
    6 0 15 -0.1428 7.88064
    6 0 15 7.09936 7.78453
    8 0 15 0.58088 7.43443
    8 0 15 3.90765 9.14094
    -9 -1 15 606.913 25.2518
    9 -1 -15 519.213 21.975
    9 1 -15 571.915 23.3477
    7 -1 -15 22.5061 7.39293
    -7 -1 15 50.9885 10.3428
    7 1 -15 39.1978 8.24733
    -7 1 15 35.1183 9.32676
    5 -1 -15 10.5506 6.28265
    -5 -1 15 19.8976 8.65065
    5 1 -15 17.7319 6.73068
    -5 1 15 6.8936 7.8928
    -3 -1 15 875.514 29.9431
    3 -1 -15 885.502 25.8968
    -3 1 15 890.026 29.8076
    3 1 -15 916.662 26.3255
    -1 -1 15 231.011 16.0893
    1 -1 -15 208.663 11.4747
    -1 1 15 201.696 11.6088
    1 1 -15 202.252 11.3062
    -1 1 15 206.716 15.5846
    1 -1 15 20.2437 5.07664
    -1 -1 -15 0.50486 4.6457
    1 -1 15 8.78568 7.75228
    1 1 15 14.7358 8.15225
    1 1 15 14.3995 6.58493
    -1 1 -15 18.3148 5.00671
    3 -1 15 655.822 22.0479
    -3 -1 -15 629.498 19.2782
    3 -1 15 647.606 24.5913
    3 1 15 643.879 22.6064
    3 1 15 678.72 24.6892
    5 -1 15 7.05023 8.53206
    5 -1 15 28.0749 8.46769
    5 1 15 16.6179 8.24023
    5 1 15 4.48188 7.72083
    7 -1 15 51.8158 10.3957
    7 -1 15 41.3132 9.69619
    7 1 15 24.3855 10.2762
    7 1 15 41.7962 10.4191
    8 -2 -15 393.884 17.9101
    -8 -2 15 423.169 21.4781
    8 2 -15 375.866 19.2616
    6 -2 -15 20.2198 6.86044
    -6 -2 15 28.8919 9.0886
    6 2 -15 25.8166 7.78592
    -4 -2 15 169.186 14.0187
    4 -2 -15 195.139 11.846
    -4 2 15 150.182 9.41349
    -4 2 15 170.875 13.8904
    4 2 -15 181.711 12.4282
    2 -2 -15 519.399 18.0887
    -2 -2 15 486.668 21.974
    -2 2 15 533.488 18.2924
    2 2 -15 523.664 18.1204
    -2 2 15 512.861 22.0695
    0 -2 15 111.533 12.2488
    0 -2 -15 102.149 8.58869
    0 2 15 98.2633 9.49631
    0 2 15 99.5238 11.3676
    0 2 -15 110.571 8.366
    2 -2 15 62.5104 8.93676
    -2 -2 -15 50.7195 6.84991
    2 -2 15 51.6533 10.1593
    2 2 15 71.7258 9.4072
    2 2 15 69.993 10.0938
    -4 -2 -15 93.982 8.41814
    4 -2 15 109.678 10.4486
    4 -2 15 102.903 12.2385
    4 2 15 100.804 11.1109
    4 2 15 107.289 11.0654
    6 -2 15 98.6822 12.0707
    6 -2 15 105.29 11.9163
    6 2 15 93.1485 11.8163
    8 -2 15 7.00615 9.16509
    8 -2 15 7.30735 9.29408
    8 2 15 4.86131 9.35741
    -7 -3 15 2.31439 8.69837
    7 -3 -15 23.6087 7.47292
    7 3 -15 6.34176 7.56763
    -5 -3 15 21.4809 8.92262
    5 -3 -15 20.9726 6.6195
    -5 3 15 16.2815 5.30834
    5 3 -15 18.62 7.15417
    -3 -3 15 143.684 13.3033
    3 -3 -15 154.491 11.1368
    -3 3 15 152.803 13.211
    3 3 -15 157.336 11.5125
    -3 3 15 154.9 11.4558
    1 -3 -15 176.366 11.2986
    -1 -3 15 189.734 16.2118
    -1 3 15 198.694 12.9364
    1 3 -15 194.406 11.0514
    -1 3 15 160.043 13.3635
    -1 -3 -15 44.4768 6.8201
    1 -3 15 30.5918 9.16645
    1 3 15 38.2405 8.32356
    1 3 15 37.2278 9.3251
    3 -3 15 169.678 14.5732
    -3 -3 -15 184.725 11.1495
    3 3 15 217.422 15.2717
    3 3 15 193.53 14.7828
    5 -3 15 94.4488 10.2882
    5 -3 15 96.4092 12.5866
    -5 -3 -15 89.4008 8.17582
    5 3 15 83.0941 11.7074
    7 -3 15 12.0627 9.73638
    7 -3 15 20.9752 9.34764
    7 3 15 9.76677 9.70256
    -6 -4 15 3.80164 8.58781
    6 -4 -15 5.74767 6.66914
    -6 4 15 9.52044 6.19454
    6 4 -15 -1.4406 6.95621
    -4 -4 15 81.3345 11.5081
    4 -4 -15 72.0337 8.839
    -4 4 15 60.9266 8.5931
    4 4 -15 49.9641 8.50238
    -2 -4 15 211.89 16.8705
    2 -4 -15 190.318 12.2871
    -2 4 15 201.629 15.7997
    2 4 -15 190.99 11.9834
    -2 4 15 207.223 13.6559
    0 -4 15 14.9763 9.06424
    0 -4 -15 17.1964 6.35759
    0 4 15 7.66545 7.80015
    0 4 15 10.6824 7.4644
    2 -4 15 396.454 21.0572
    -2 -4 -15 392.317 15.8105
    2 4 15 390.626 18.8431
    2 4 15 398.042 19.3785
    4 -4 15 44.0844 10.9901
    -4 -4 -15 74.5124 8.4333
    4 4 15 60.365 10.5887
    -6 -4 -15 73.0649 8.56407
    6 -4 15 68.1795 9.45709
    6 -4 15 72.2373 12.4044
    6 4 15 85.8664 12.6418
    5 -5 -15 58.6504 8.67515
    -5 -5 15 44.4789 10.436
    -5 5 15 62.4511 9.25825
    5 5 -15 56.4227 9.19347
    3 -5 -15 8.25168 6.39208
    -3 -5 15 0.97108 8.36634
    -3 5 15 7.31084 7.44674
    3 5 -15 -11.237 5.76375
    -1 -5 15 96.851 12.1467
    1 -5 -15 79.4373 9.29992
    -1 5 15 101.178 11.173
    -1 5 15 71.4678 10.6295
    1 -5 15 80.1954 12.0574
    -1 -5 -15 79.9918 8.88475
    1 5 15 69.553 10.5699
    1 5 15 82.2481 10.9875
    -3 -5 -15 75.3904 9.0387
    3 -5 15 73.3818 12.012
    3 5 15 83.2459 11.651
    2 -6 -15 3.34504 6.96788
    -2 -6 15 11.49 9.21267
    -2 6 15 -6.5995 7.71247
    0 -6 -15 164.867 12.6417
    0 -6 15 133.714 14.1804
    0 6 15 162.43 14.4368
    2 6 15 94.2869 12.4502
    6 0 -16 939.082 29.2369
    -6 0 16 928.334 32.2807
    4 0 -16 31.4203 7.55965
    -4 0 16 31.3159 9.69894
    2 0 -16 15.5704 5.95742
    -2 0 16 16.7234 8.73734
    0 0 16 1011.89 32.717
    0 0 -16 1019.7 28.0355
    2 0 16 268.412 14.3021
    2 0 16 257.216 18.0832
    4 0 16 15.6941 8.2881
    4 0 16 17.8403 9.03698
    6 0 16 584.48 23.9291
    6 0 16 552.859 23.2668
    7 -1 -16 116.024 11.2479
    -7 -1 16 93.8879 12.7381
    -7 1 16 113.501 13.7006
    7 1 -16 76.7956 10.5707
    5 -1 -16 126.887 11.1898
    -5 -1 16 109.125 12.8391
    -5 1 16 169.36 14.8656
    5 1 -16 148.217 12.1322
    3 -1 -16 19.4202 6.51324
    -3 -1 16 30.4278 9.34702
    3 1 -16 20.1803 6.59709
    -3 1 16 36.6424 9.63947
    -1 -1 16 156.399 14.1781
    1 -1 -16 157.376 11.069
    -1 1 16 166.344 14.544
    -1 1 16 129.163 10.3494
    1 1 -16 156.653 10.6668
    -1 -1 -16 85.7913 8.38124
    1 -1 16 71.7419 11.0013
    1 1 16 63.2586 10.7697
    1 1 16 89.0657 9.18311
    3 -1 16 54.4322 7.8955
    3 -1 16 50.0421 10.6314
    3 1 16 66.1543 10.5112
    3 1 16 59.452 9.2872
    5 -1 16 19.9865 9.46083
    5 -1 16 21.903 8.56876
    5 1 16 -3.2244 8.08497
    5 1 16 37.4269 9.54692
    6 -2 -16 254.414 14.7434
    -6 -2 16 237.775 18.2835
    6 2 -16 191.251 14.6065
    -6 2 16 218.425 18.3725
    4 -2 -16 14.3671 6.58541
    -4 -2 16 9.90891 9.07217
    4 2 -16 6.22671 6.57296
    -4 2 16 14.1217 8.93131
    2 -2 -16 43.2637 7.28719
    -2 -2 16 42.4979 9.76924
    -2 2 16 46.8921 6.81824
    2 2 -16 40.6658 7.30042
    -2 2 16 33.8478 9.66864
    0 -2 16 196.888 16.9709
    0 -2 -16 186.677 11.7154
    0 2 16 201.214 16.5761
    0 2 16 211.676 13.6267
    -2 -2 -16 8.22591 5.67041
    2 -2 16 10.9134 9.15038
    2 2 16 12.1864 7.7121
    2 2 16 11.7804 8.42379
    4 -2 16 102.014 12.9866
    4 -2 16 91.6713 10.5771
    4 2 16 120.54 12.1333
    4 2 16 88.0243 10.9359
    -5 -3 16 161.715 15.0819
    5 -3 -16 162.292 12.6313
    5 3 -16 166.699 13.2173
    -5 3 16 151.293 14.0111
    -3 -3 16 11.9542 8.8415
    3 -3 -16 7.5431 6.18783
    -3 3 16 14.0401 6.57218
    -3 3 16 7.14241 8.45395
    3 3 -16 8.86974 6.53543
    1 -3 -16 56.788 7.9413
    -1 -3 16 61.5978 11.4985
    -1 3 16 75.4863 9.41709
    -1 3 16 70.2537 11.03
    -1 -3 -16 380.679 16.0102
    1 -3 16 390.339 21.1319
    1 3 16 413.306 18.7222
    1 3 16 397.949 20.4915
    -3 -3 -16 126.628 9.90463
    3 -3 16 110.874 13.5444
    3 3 16 122.259 11.9225
    3 3 16 120.776 12.42
    5 3 16 182.1 15.1505
    -4 -4 16 11.2834 9.06942
    4 -4 -16 5.11212 6.49679
    4 4 -16 4.3785 6.66447
    -4 4 16 12.1521 7.28507
    -4 4 16 -5.0466 8.78814
    -2 -4 16 165.958 14.7307
    2 -4 -16 196.362 12.9909
    -2 4 16 191.909 14.4435
    -2 4 16 199.934 15.5086
    0 -4 16 -4.5589 8.78036
    0 -4 -16 0.7526 5.92554
    0 4 16 -3.1716 7.64819
    0 4 16 -1.3674 7.85541
    2 -4 16 107.834 13.5755
    -2 -4 -16 130.131 10.6062
    2 4 16 107.5 13.5572
    2 4 16 134.895 12.9934
    4 0 -17 -2.4613 6.17468
    -4 0 17 1.50954 9.14714
    -2 0 17 3.33043 8.81807
    2 0 -17 4.52789 5.92945
    0 0 -17 8.68479 5.97733
    0 0 17 3.36554 8.81068
    2 0 17 -5.0943 8.85157
    -3 -1 17 319.169 20.1451
    3 -1 -17 321.841 15.6111
    -3 1 17 338.13 20.8283
    3 1 -17 316.099 15.7345
    1 -1 -17 29.4772 7.32002
    -1 -1 17 15.6334 9.26381
    -1 1 17 20.2831 9.88805
    1 1 -17 15.3444 6.16942
    1 -1 17 -10.442 8.40176
    -1 -1 -17 3.25139 5.56975
    1 1 17 7.93779 8.64414
    1 1 17 -1.0167 5.27059
    3 1 17 422.564 19.3152
    -2 -2 17 64.5492 11.7451
    2 -2 -17 49.7479 8.19092
    2 2 -17 56.301 8.10253
    -2 2 17 43.257 10.5151
    0 -2 17 2.85799 8.7743
    0 -2 -17 4.24409 6.04509
    0 2 17 13.8059 6.40995
    0 2 17 10.1347 9.05779
    2 2 17 274.881 16.5229
_refine_special_details     ?
_reflns_number_total     2023
_reflns_number_gt     1799
_reflns_threshold_expression     'I > 2\s(I)'
_refine_ls_structure_factor_coef     Fsqd
_refine_ls_matrix_type     full
_refine_ls_R_factor_all     0.0309
_refine_ls_R_factor_gt     0.0255
_refine_ls_wR_factor_gt     0.0604
_refine_ls_wR_factor_ref     0.0626
_refine_ls_goodness_of_fit_ref     1.044
_refine_ls_restrained_S_all     1.044
_refine_ls_number_reflns     2023
_refine_ls_number_parameters     115
_refine_ls_number_restraints     0
_refine_ls_hydrogen_treatment     constr
_refine_ls_weighting_scheme     calc
_refine_ls_weighting_details
              'w=1/[\s^2^(Fo^2^)+(0.0308P)^2^+4.9236P] where P=(Fo^2^+2Fc^2^)/3'
_atom_sites_solution_hydrogens     geom
_atom_sites_solution_primary     direct
_atom_sites_solution_secondary     difmap
_refine_ls_shift/su_max     0.001
_refine_ls_shift/su_mean     0.000
_refine_diff_density_max     1.076
_refine_diff_density_min     -0.759
_refine_ls_extinction_method     none
_refine_ls_extinction_coef     .
loop_
    _atom_type_symbol
    _atom_type_description
    _atom_type_scat_dispersion_real
    _atom_type_scat_dispersion_imag
    _atom_type_scat_source
    'C' 'C' 0.0033 0.0016
                         'International Tables Vol C Tables 4.2.6.8 and 6.1.1.4'
    'H' 'H' 0.0000 0.0000
                         'International Tables Vol C Tables 4.2.6.8 and 6.1.1.4'
    'Br' 'Br' -0.2901 2.4595
                         'International Tables Vol C Tables 4.2.6.8 and 6.1.1.4'
    'Cu' 'Cu' 0.3201 1.2651
                         'International Tables Vol C Tables 4.2.6.8 and 6.1.1.4'
    'Fe' 'Fe' 0.3463 0.8444
                         'International Tables Vol C Tables 4.2.6.8 and 6.1.1.4'
    'N' 'N' 0.0061 0.0033
                         'International Tables Vol C Tables 4.2.6.8 and 6.1.1.4'
_computing_data_collection
;
APEX2 (Bruker, 2013)
;
_computing_cell_refinement
;
SAINT (Bruker, 2013)
;
_computing_data_reduction
;
SAINT (Bruker, 2013)
;
_computing_structure_solution
;
ShelXS (Sheldrick, 2008)
;
_computing_structure_refinement
;
ShelXL (Sheldrick, 2015)
;
_computing_molecular_graphics
;
<i>OLEX2</i> (Dolomanov <i>et al.</i>,  2009) and DIAMOND (Brandenburg,
1999)
;
_computing_publication_material
;
<i>OLEX2</i> (Dolomanov <i>et al.</i>,  2009)
;
loop_
    _atom_site_type_symbol
    _atom_site_label
    _atom_site_fract_x
    _atom_site_fract_y
    _atom_site_fract_z
    _atom_site_U_iso_or_equiv
    _atom_site_adp_type
    _atom_site_calc_flag
    _atom_site_occupancy
    _atom_site_disorder_assembly
    _atom_site_disorder_group
    Br Br1 0.58637(3) 0.80466(3) 0.43290(2) 0.02782(10) Uani d 1 . .
    Cu Cu1 0.56339(2) -0.11583(4) 0.68710(2) 0.01446(10) Uani d 1 . .
    Fe Fe1 0.750000 0.250000 0.500000 0.00911(12) Uani d 1 . .
    N N2 0.64165(17) 0.2082(2) 0.40313(17) 0.0125(4) Uani d 1 . .
    N N4 0.61897(18) 0.6878(3) 0.62526(18) 0.0167(5) Uani d 1 . .
    N N3 0.68414(17) 0.4233(2) 0.55166(16) 0.0131(4) Uani d 1 . .
    N N1 0.68406(17) 0.1288(2) 0.59751(17) 0.0133(4) Uani d 1 . .
    C C6 0.6791(2) 0.4482(3) 0.6517(2) 0.0179(6) Uani d 1 . .
    H H6 0.697279 0.376181 0.697551 0.022 Uiso calc 1 . .
    C C2 0.5807(2) 0.1643(3) 0.3484(2) 0.0144(5) Uani d 1 . .
    C C3 0.6541(2) 0.5292(3) 0.4890(2) 0.0167(5) Uani d 1 . .
    H H3 0.654572 0.515097 0.419324 0.020 Uiso calc 1 . .
    C C5 0.6474(2) 0.5785(3) 0.6873(2) 0.0205(6) Uani d 1 . .
    H H5 0.645476 0.591957 0.756995 0.025 Uiso calc 1 . .
    C C1 0.6393(2) 0.0431(3) 0.63961(19) 0.0129(5) Uani d 1 . .
    C C4 0.6224(2) 0.6594(3) 0.5265(2) 0.0164(5) Uani d 1 . .
loop_
    _atom_site_aniso_label
    _atom_site_aniso_U_11
    _atom_site_aniso_U_22
    _atom_site_aniso_U_33
    _atom_site_aniso_U_12
    _atom_site_aniso_U_13
    _atom_site_aniso_U_23
    Br1 0.0441(2) 0.02245(17) 0.01682(15) 0.01597(14) 0.00049(13) 0.00483(11)
    Cu1 0.01237(17) 0.01466(17) 0.01645(17) -0.00143(13) 0.00172(13) 0.00342(13)
    Fe1 0.0097(3) 0.0095(2) 0.0081(2) -0.00185(19) -0.00025(19) 0.00029(18)
    N2 0.0139(12) 0.0124(10) 0.0114(10) 0.0000(9) 0.0031(9) 0.0019(8)
    N4 0.0199(13) 0.0148(11) 0.0154(11) 0.0042(9) 0.0019(10) 0.0007(9)
    N3 0.0124(11) 0.0152(11) 0.0118(10) -0.0003(9) 0.0006(9) -0.0006(9)
    N1 0.0133(11) 0.0142(11) 0.0122(10) 0.0002(9) -0.0011(9) -0.0018(9)
    C6 0.0245(16) 0.0162(13) 0.0130(12) 0.0054(11) -0.0003(11) 0.0026(10)
    C2 0.0162(14) 0.0109(11) 0.0158(12) 0.0015(10) -0.0011(10) 0.0019(10)
    C3 0.0193(14) 0.0181(13) 0.0126(12) 0.0047(11) 0.0005(10) -0.0022(10)
    C5 0.0302(17) 0.0198(14) 0.0115(12) 0.0071(12) 0.0019(11) 0.0004(11)
    C1 0.0142(13) 0.0144(13) 0.0101(11) 0.0008(10) -0.0001(10) 0.0014(9)
    C4 0.0166(14) 0.0173(13) 0.0151(13) 0.0054(11) -0.0003(10) 0.0041(10)
_geom_special_details
;
 All esds (except the esd in the dihedral angle between two l.s. planes)
 are estimated using the full covariance matrix.  The cell esds are taken
 into account individually in the estimation of esds in distances, angles
 and torsion angles; correlations between esds in cell parameters are only
 used when they are defined by crystal symmetry.  An approximate (isotropic)
 treatment of cell esds is used for estimating esds involving l.s. planes.
;
loop_
    _geom_bond_atom_site_label_1
    _geom_bond_atom_site_label_2
    _geom_bond_site_symmetry_2
    _geom_bond_distance
    _geom_bond_publ_flag
    Br1 C4 . 1.884(3) ?
    Cu1 Cu1 2_656 2.4450(7) y
    Cu1 N4 1_545 2.152(2) y
    Cu1 C1 . 1.924(3) y
    Cu1 C2 5_656 2.049(3) y
    Cu1 C2 6_556 2.181(3) y
    Fe1 N1 . 1.958(2) y
    Fe1 N2 7_656 1.952(2) ?
    Fe1 N2 . 1.952(2) y
    Fe1 N3 . 1.980(2) y
    Fe1 N3 7_656 1.980(2) ?
    Fe1 N1 7_656 1.958(2) ?
    N2 C2 . 1.153(4) ?
    N4 C5 . 1.353(4) ?
    N4 C4 . 1.334(4) ?
    N3 C6 . 1.347(3) ?
    N3 C3 . 1.340(4) ?
    N1 C1 . 1.160(4) ?
    C6 H6 . 0.9300 ?
    C6 C5 . 1.376(4) ?
    C3 H3 . 0.9300 ?
    C3 C4 . 1.385(4) ?
    C5 H5 . 0.9300 ?
loop_
    _geom_angle_atom_site_label_1
    _geom_angle_atom_site_label_2
    _geom_angle_atom_site_label_3
    _geom_angle_site_symmetry_1
    _geom_angle_site_symmetry_3
    _geom_angle
    _geom_angle_publ_flag
    N4 Cu1 Cu1 1_545 2_656 121.81(7) ?
    N4 Cu1 C2 1_545 6_556 99.77(10) y
    C2 Cu1 Cu1 5_656 2_656 57.25(8) ?
    C2 Cu1 Cu1 6_556 2_656 52.20(8) ?
    C2 Cu1 N4 5_656 1_545 94.29(10) y
    C2 Cu1 C2 5_656 6_556 104.00(10) y
    C1 Cu1 Cu1 . 2_656 128.71(8) ?
    C1 Cu1 N4 . 1_545 109.09(10) y
    C1 Cu1 C2 . 6_556 116.07(11) y
    C1 Cu1 C2 . 5_656 128.08(11) y
    N1 Fe1 N1 . 7_656 180 y
    N2 Fe1 N2 . 7_656 180 y
    N3 Fe1 N3 . 7_656 180 y
    N2 Fe1 N3 7_656 . 87.27(9) y
    N2 Fe1 N3 7_656 7_656 92.73(9) ?
    N2 Fe1 N3 . . 92.73(9) y
    N2 Fe1 N3 . 7_656 87.27(9) ?
    N2 Fe1 N1 7_656 . 92.19(9) y
    N2 Fe1 N1 . . 87.81(9) y
    N2 Fe1 N1 . 7_656 92.19(9) ?
    N2 Fe1 N1 7_656 7_656 87.81(9) ?
    N1 Fe1 N3 . . 90.92(9) y
    N1 Fe1 N3 7_656 7_656 90.92(9) ?
    N1 Fe1 N3 7_656 . 89.08(9) y
    N1 Fe1 N3 . 7_656 89.08(9) ?
    C2 N2 Fe1 . . 170.7(2) ?
    C5 N4 Cu1 . 1_565 120.31(19) ?
    C4 N4 Cu1 . 1_565 124.53(19) ?
    C4 N4 C5 . . 115.0(2) ?
    C6 N3 Fe1 . . 121.39(19) ?
    C3 N3 Fe1 . . 121.14(18) ?
    C3 N3 C6 . . 116.9(2) ?
    C1 N1 Fe1 . . 167.4(2) ?
    N3 C6 H6 . . 119.4 ?
    N3 C6 C5 . . 121.1(3) ?
    C5 C6 H6 . . 119.4 ?
    Cu1 C2 Cu1 5_656 6 70.56(9) ?
    N2 C2 Cu1 . 5_656 151.5(2) ?
    N2 C2 Cu1 . 6 137.1(2) ?
    N3 C3 H3 . . 119.5 ?
    N3 C3 C4 . . 120.9(3) ?
    C4 C3 H3 . . 119.5 ?
    N4 C5 C6 . . 122.7(3) ?
    N4 C5 H5 . . 118.6 ?
    C6 C5 H5 . . 118.6 ?
    N1 C1 Cu1 . . 170.1(2) ?
    N4 C4 Br1 . . 118.8(2) ?
    N4 C4 C3 . . 123.2(3) ?
    C3 C4 Br1 . . 118.0(2) ?
loop_
    _geom_torsion_atom_site_label_1
    _geom_torsion_atom_site_label_2
    _geom_torsion_atom_site_label_3
    _geom_torsion_atom_site_label_4
    _geom_torsion_site_symmetry_1
    _geom_torsion_site_symmetry_2
    _geom_torsion_site_symmetry_3
    _geom_torsion_site_symmetry_4
    _geom_torsion
    _geom_torsion_publ_flag
    Cu1 N4 C5 C6 1_565 . . . 176.8(2) ?
    Cu1 N4 C4 Br1 1_565 . . . 5.2(3) ?
    Cu1 N4 C4 C3 1_565 . . . -176.7(2) ?
    Fe1 N3 C6 C5 . . . . 169.6(2) ?
    Fe1 N3 C3 C4 . . . . -169.7(2) ?
    N3 C6 C5 N4 . . . . 0.6(5) ?
    N3 C3 C4 Br1 . . . . 177.6(2) ?
    N3 C3 C4 N4 . . . . -0.5(5) ?
    C6 N3 C3 C4 . . . . 2.0(4) ?
    C3 N3 C6 C5 . . . . -2.0(4) ?
    C5 N4 C4 Br1 . . . . -179.1(2) ?
    C5 N4 C4 C3 . . . . -1.0(4) ?
    C4 N4 C5 C6 . . . . 1.0(5) ?
_shelx_space_group_comment
;
The symmetry employed for this shelxl refinement is uniquely defined
by the following loop, which should always be used as a source of
symmetry information in preference to the above space-group names.
They are only intended as comments.
;
_shelx_estimated_absorpt_T_min     ?
_shelx_estimated_absorpt_T_max     ?
_iucr_refine_instructions_details
;
TITL ig_a.res in C2/c
    ig_a.res
    created by SHELXL-2017/1 at 14:19:28 on 30-Oct-2018
REM Old TITL ig in C2/c
REM SHELXT solution in C2/c
REM R1 0.130, Rweak 0.010, Alpha 0.049, Orientation as input
REM Formula found by SHELXT: C18 N2 Cu3 Br2
CELL 0.71073 13.6143 9.3067 13.2101 90 92.369 90
ZERR 4 0.0017 0.0011 0.0015 0 0.004 0
LATT 7
SYMM -X,+Y,0.5-Z
SFAC C H Br Cu Fe N
UNIT 48 24 8 8 4 32
L.S. 10
PLAN  20
TEMP 23
BOND $H
LIST 6
MORE -1
CONF
fmap 2
acta
REM <olex2.extras>
REM <HklSrc "%.\\IG_775_0m.hkl">
REM </olex2.extras>
WGHT    0.030800    4.923600
FVAR       0.21318
BR1   3    0.586371    0.804663    0.432903    11.00000    0.04413    0.02245 =
         0.01682    0.00483    0.00049    0.01597
CU1   4    0.563386   -0.115825    0.687096    11.00000    0.01237    0.01466 =
         0.01645    0.00342    0.00172   -0.00143
FE1   5    0.750000    0.250000    0.500000    10.50000    0.00971    0.00952 =
         0.00806    0.00029   -0.00025   -0.00185
N2    6    0.641647    0.208191    0.403132    11.00000    0.01388    0.01243 =
         0.01136    0.00192    0.00308    0.00002
N4    6    0.618965    0.687796    0.625261    11.00000    0.01987    0.01482 =
         0.01540    0.00065    0.00191    0.00417
N3    6    0.684139    0.423293    0.551661    11.00000    0.01243    0.01523 =
         0.01178   -0.00057    0.00056   -0.00030
N1    6    0.684063    0.128774    0.597515    11.00000    0.01330    0.01417 =
         0.01224   -0.00179   -0.00112    0.00023
C6    1    0.679070    0.448225    0.651736    11.00000    0.02452    0.01621 =
         0.01297    0.00259   -0.00028    0.00538
AFIX  43
H6    2    0.697279    0.376181    0.697551    11.00000   -1.20000
AFIX   0
C2    1    0.580745    0.164250    0.348358    11.00000    0.01622    0.01093 =
         0.01581    0.00186   -0.00105    0.00145
C3    1    0.654121    0.529225    0.488996    11.00000    0.01930    0.01811 =
         0.01264   -0.00225    0.00054    0.00470
AFIX  43
H3    2    0.654572    0.515097    0.419324    11.00000   -1.20000
AFIX   0
C5    1    0.647409    0.578481    0.687348    11.00000    0.03025    0.01979 =
         0.01145    0.00036    0.00188    0.00712
AFIX  43
H5    2    0.645476    0.591957    0.756995    11.00000   -1.20000
AFIX   0
C1    1    0.639273    0.043058    0.639612    11.00000    0.01415    0.01441 =
         0.01015    0.00143   -0.00013    0.00080
C4    1    0.622448    0.659400    0.526527    11.00000    0.01658    0.01735 =
         0.01512    0.00407   -0.00033    0.00542
HKLF 4
REM  ig_a.res in C2/c
REM R1 =  0.0255 for    1799 Fo > 4sig(Fo)  and  0.0309 for all    2023 data
REM    115 parameters refined using      0 restraints
END
WGHT      0.0308      4.9234
REM Highest difference peak  1.076,  deepest hole -0.759,  1-sigma level  0.109
Q1    1   0.5396  0.7505  0.4362  11.00000  0.05    1.08
Q2    1   0.5490 -0.1242  0.6328  11.00000  0.05    0.78
Q3    1   0.5398 -0.0525  0.7041  11.00000  0.05    0.61
Q4    1   0.6877  0.2114  0.5134  11.00000  0.05    0.47
Q5    1   0.5365 -0.1812  0.6984  11.00000  0.05    0.46
Q6    1   0.5991  0.7078  0.4795  11.00000  0.05    0.44
Q7    1   0.7965  0.2013  0.4986  11.00000  0.05    0.43
Q8    1   0.5621  0.7559  0.3757  11.00000  0.05    0.43
Q9    1   0.6333  0.7326  0.4115  11.00000  0.05    0.41
Q10   1   0.6629  0.4370  0.5973  11.00000  0.05    0.41
Q11   1   0.6125  0.1452  0.3957  11.00000  0.05    0.40
Q12   1   0.7443  0.2571  0.5506  11.00000  0.05    0.40
Q13   1   0.6828  0.5294  0.6581  11.00000  0.05    0.39
Q14   1   0.6413  0.1537  0.3601  11.00000  0.05    0.39
Q15   1   0.6740  0.5010  0.5400  11.00000  0.05    0.38
Q16   1   0.5249  0.1200  0.3276  11.00000  0.05    0.38
Q17   1   0.6975  0.0745  0.6160  11.00000  0.05    0.36
Q18   1   0.6283  0.7997  0.4796  11.00000  0.05    0.35
Q19   1   0.6612  0.1065  0.6552  11.00000  0.05    0.35
Q20   1   0.5662 -0.2382  0.6806  11.00000  0.05    0.34
  REM The information below was added by Olex2.
  REM
  REM R1 = 0.0255 for 1799 Fo > 4sig(Fo) and 0.0309 for all 8981 data
  REM n/a parameters refined using n/a restraints
  REM Highest difference peak 1.08, deepest hole -0.76
  REM Mean Shift 0, Max Shift 0.001.
  REM +++ Tabular Listing of Refinement Information +++
  REM R1_all = 0.0309
  REM R1_gt = 0.0255
  REM wR_ref = 0.0626
  REM GOOF = 1.044
  REM Shift_max = 0.001
  REM Shift_mean = 0
  REM Reflections_all = 8981
  REM Reflections_gt = 1799
  REM Parameters = n/a
  REM Hole = -0.76
  REM Peak = 1.08
  REM Flack = n/a
;
data_Global
_journal_date_recd_electronic     2018-11-10
_journal_date_accepted     2018-11-22
_journal_name_full     'Acta Crystallographica, Section E'
_journal_year     2018
_journal_volume     74
_journal_issue     12
_journal_page_first     1895
_journal_page_last     1898
_journal_paper_category     GM
_journal_paper_doi     10.1107/S2056989018016638
_journal_coeditor_code     SU5461
_publ_contact_author_name     'Olesia I. Kucheriv'
_publ_contact_author_address
;
Department of Chemistry,
Taras Shevchenko National University of Kyiv,
Volodymyrska St. 64,
Kyiv 01601, Ukraine
UkrOrgSyntez Ltd., Chervonotkatska St. 67, Kyiv 02094, Ukraine
;
_publ_contact_author_email     'lesya.kucheriv@gmail.com'
_publ_contact_author_fax     ?
_publ_contact_author_phone     ?
_publ_section_title
;
Crystal structure of
poly[bis(\m-2-bromopyrazine)tetra-\m~2~-cyanido-dicopper(I)iron(II)]: a
bimetallic metal-organic framework
;
loop_
    _publ_author_name
    _publ_author_address
    'Kucheriv, Olesia I.'
;
Department of Chemistry,
Taras Shevchenko National University of Kyiv,
Volodymyrska St 64, Kyiv 01601,
Ukraine
UkrOrgSyntez Ltd, Chervonotkatska St 67, Kyiv 02094,
Ukraine
;
    'Tokmenko, Inna I.'
;
Department of Chemistry,
Taras Shevchenko National University of Kyiv,
Volodymyrska St 64, Kyiv 01601,
Ukraine
;
    'Matushko, Igor P.'
;
Department of Chemistry,
Taras Shevchenko National University of Kyiv,
Volodymyrska St 64, Kyiv 01601,
Ukraine
;
    'Tsapyuk, Galyna G.'
;
Department of Chemistry,
Taras Shevchenko National University of Kyiv,
Volodymyrska St 64, Kyiv 01601,
Ukraine
;
    'Gural'skiy, Il'ya A.'
;
Department of Chemistry,
Taras Shevchenko National University of Kyiv,
Volodymyrska St 64, Kyiv 01601,
Ukraine
UkrOrgSyntez Ltd, Chervonotkatska St 67, Kyiv 02094,
Ukraine
;
_publ_section_synopsis
;
In the title bimetallic metal--organic framework,
{Fe(Brpz)~2~[Cu(CN)~2~]~2~}<i>~n~</i>, where Brpz is 2-bromopyrazine, the
Fe^II^ cation is located on an inversion centre and has a slightly elongated
octahedral FeN~6~ coordination environment. The Cu^I^ center has a fourfold
CuC~3~N coordination environment with an almost perfect trigonal--pyramidal
geometry. Copper(I) centers related by a twofold rotation axis are bridged by
two carbon atoms from a pair of \m-CN groups, resulting in Cu~2~(CN)~2~ units
that build up the coordination framework.
;
