# Supplementary material for: Crystal structure of poly[bis­(μ-2-bromo­pyrazine)­tetra-μ2-cyanido-dicopper(I)iron(II)]: a bimetallic metal-organic framework
Source: Acta Crystallogr E Crystallogr Commun. 2018 Nov 30;74(Pt 12):1895–8. doi: 10.1107/S2056989018016638 (PMC6281090; doi:10.1107/S2056989018016638)
Supplement: Supplementary file 2 [file e-74-01895-Isup2.hkl]

data_I


_space_group_crystal_system        monoclinic
_space_group_IT_number             15
_space_group_name_H-M_alt          'C 1 2/c 1'
_space_group_name_Hall             '-C 2yc'
loop_
  _space_group_symop_operation_xyz
 'x, y, z'
 '-x, y, -z+1/2'
 'x+1/2, y+1/2, z'
 '-x+1/2, y+1/2, -z+1/2'
 '-x, -y, -z'
 'x, -y, z-1/2'
 '-x+1/2, -y+1/2, -z'
 'x+1/2, -y+1/2, z-1/2'

_cell_length_a                     13.6143(17)
_cell_length_b                     9.3067(11)
_cell_length_c                     13.2101(15)
_cell_angle_alpha                  90
_cell_angle_beta                   92.369(4)
_cell_angle_gamma                  90

loop_
  _refln_index_h
  _refln_index_k
  _refln_index_l
  _refln_F_squared_meas
  _refln_F_squared_sigma
  _refln_scale_group_code
 2 0 0 151.523 4.96221 1
 -2 0 0 152.561 4.75605 1
 4 0 0 3762.7 80.5751 1
 6 0 0 3052.71 67.5556 1
 8 0 0 752.913 22.0015 1
 10 0 0 359.761 15.6677 1
 12 0 0 751.55 25.707 1
 14 0 0 77.7506 11.5968 1
 16 0 0 423.933 16.1592 2
 16 0 0 371.631 16.8681 5
 16 0 0 373.715 21.5691 1
 1 -1 0 1521.62 33.0142 5
 1 -1 0 1419.1 32.8941 1
 -1 -1 0 1508.93 32.2098 2
 -1 -1 0 1505.67 31.8923 4
 1 -1 0 1581.21 31.9287 2
 -1 -1 0 1495.54 32.1825 3
 1 1 0 1553.78 32.2645 1
 1 1 0 1613.97 32.1415 4
 3 -1 0 1104.7 26.0115 1
 3 -1 0 1134.75 23.9371 2
 3 1 0 1092.69 24.8226 1
 5 -1 0 1022.26 25.9396 1
 5 -1 0 1048.47 23.0921 2
 5 1 0 1040.31 24.7 1
 7 -1 0 1465.96 37.1727 1
 7 -1 0 1534.52 33.5959 2
 7 1 0 1505.42 36.0705 1
 9 -1 0 179.606 11.7872 1
 9 -1 0 194.616 7.74468 2
 9 1 0 186.144 10.7858 1
 11 -1 0 0.31697 7.02433 1
 11 -1 0 2.52445 3.69988 2
 11 1 0 3.8083 6.35239 1
 13 -1 0 123.118 8.57625 2
 13 -1 0 137.976 13.734 1
 13 1 0 133.31 12.0497 1
 15 -1 0 145.019 12.7036 5
 15 -1 0 151.799 10.0361 2
 15 -1 0 145.19 15.5371 1
 15 1 0 147.36 14.2016 1
 17 -1 0 16.7225 11.2594 1
 17 -1 0 17.7806 7.71674 5
 -17 -1 0 22.7595 7.28602 3
 17 1 0 12.597 9.99255 1
 17 1 0 0.85455 7.0846 2
 0 -2 0 2350.91 48.0157 4
 0 -2 0 2283.23 47.905 2
 0 -2 0 2294.81 48.3627 3
 0 -2 0 2254.31 48.8125 5
 0 -2 0 2188.82 48.6785 1
 -2 -2 0 76.061 3.39028 3
 -2 -2 0 75.7163 3.46227 2
 2 -2 0 68.2446 5.41412 1
 2 -2 0 80.5313 5.24469 5
 -2 -2 0 72.0131 2.77638 4
 2 -2 0 81.1068 2.8681 2
 2 2 0 73.9697 3.73331 1
 4 -2 0 4.78608 1.5704 2
 4 -2 0 5.70297 3.76571 1
 -4 -2 0 3.59962 1.98275 3
 4 2 0 1.54773 2.38067 1
 6 -2 0 3146.48 64.1141 2
 6 -2 0 2933.67 68.2375 1
 6 2 0 2967.64 65.9852 1
 8 -2 0 230.543 12.3346 1
 8 -2 0 225.265 7.50641 2
 8 2 0 224.192 10.2397 1
 10 -2 0 19.1403 7.72411 1
 10 -2 0 20.6955 3.71454 2
 10 2 0 22.1333 6.11882 1
 12 -2 0 312.522 11.0525 2
 12 -2 0 285.819 17.9133 1
 12 2 0 324.342 15.5016 1
 14 -2 0 34.1354 5.4095 2
 14 -2 0 23.1989 10.4941 1
 14 -2 0 23.901 7.70602 5
 -14 -2 0 26.8141 6.228 3
 14 2 0 30.7312 8.44723 1
 16 -2 0 13.0681 11.5633 1
 -16 -2 0 9.75379 6.55026 3
 16 -2 0 4.96457 7.72645 5
 16 2 0 8.72309 9.09215 1
 1 -3 0 3840.6 81.0373 3
 -1 -3 0 3923.81 81.8554 5
 1 -3 0 3963.78 80.7694 2
 -1 -3 0 3850.32 81.4166 3
 -1 -3 0 3770.1 80.9843 2
 1 -3 0 3771.31 82.4562 1
 -1 -3 0 3891.14 80.7137 4
 -1 -3 0 3797.94 81.6701 1
 1 -3 0 3811.2 82.8138 5
 -3 -3 0 12.8485 1.81428 4
 -3 -3 0 14.1496 2.5158 3
 3 -3 0 10.367 1.85635 2
 3 -3 0 4.79675 3.83434 1
 -3 -3 0 11.3265 2.47523 2
 3 -3 0 11.2164 3.87352 5
 3 3 0 11.9365 2.7593 1
 5 -3 0 735.428 16.5394 2
 5 -3 0 675.351 21.1423 5
 -5 -3 0 711.06 16.428 4
 -5 -3 0 719.25 17.8073 3
 5 -3 0 677.53 20.9421 1
 5 3 0 726.7 18.4747 1
 7 -3 0 1681.4 42.1229 5
 -7 -3 0 1644.98 38.2681 3
 7 -3 0 1635.05 42.3595 1
 7 -3 0 1764.13 36.9077 2
 7 3 0 1660.96 39.0607 1
 9 -3 0 389.209 17.1452 5
 9 -3 0 399.042 17.9521 1
 9 -3 0 422.069 11.6319 2
 -9 -3 0 422.251 13.4408 3
 9 3 0 429.74 14.8797 1
 -11 -3 0 363.315 13.2977 3
 11 -3 0 349.635 11.0655 2
 11 -3 0 350.403 17.2954 5
 11 -3 0 328.966 18.5626 1
 11 3 0 347.273 15.0986 1
 13 -3 0 281.662 16.9956 5
 13 -3 0 336.587 11.3147 2
 13 -3 0 266.123 19.9162 1
 -13 -3 0 308.459 13.6367 3
 13 3 0 332.053 16.0896 1
 -15 -3 0 14.7193 6.47317 3
 15 -3 0 -4.6394 10.5858 1
 15 -3 0 25.7198 8.89136 5
 15 3 0 19.4732 8.80736 1
 17 -3 0 4.11218 8.41834 5
 -17 -3 0 25.6623 7.8996 3
 17 -3 0 -3.0698 12.7422 1
 17 3 0 2.73466 9.04493 1
 0 -4 0 350.619 11.8136 5
 0 -4 0 361.533 9.59784 2
 0 -4 0 352.534 9.77727 4
 0 -4 0 351.277 11.4912 1
 0 -4 0 339.517 10.6601 3
 2 -4 0 1196.22 25.5807 2
 -2 -4 0 1131.41 26.1979 2
 -2 -4 0 1121.58 26.5335 3
 -2 -4 0 1141.27 25.3697 4
 2 -4 0 1138.68 29.0978 5
 2 -4 0 1092.66 28.3356 1
 2 -4 0 1158.61 25.6795 3
 2 4 0 1147.47 26.9968 1
 -4 -4 0 142.043 7.15346 2
 -4 -4 0 142.74 6.99149 3
 4 -4 0 144.564 5.48283 2
 4 -4 0 146.42 10.1791 5
 -4 -4 0 151.862 5.25017 4
 4 -4 0 148.742 10.1238 1
 4 4 0 149.892 7.5829 1
 6 -4 0 13.8243 2.53305 2
 6 -4 0 12.2226 5.60687 5
 -6 -4 0 15.3652 2.38754 4
 6 -4 0 11.3026 5.87181 1
 -6 -4 0 8.03101 3.38831 3
 6 4 0 13.5821 4.12417 1
 8 -4 0 1493.68 39.6528 5
 8 -4 0 1443.24 39.6469 1
 -8 -4 0 1457.66 32.5677 4
 -8 -4 0 1505.75 35.1936 3
 8 -4 0 1476.86 32.922 2
 8 4 0 1460.16 35.5223 1
 -10 -4 0 9.72757 4.66907 3
 10 -4 0 -1.1495 7.89554 1
 10 -4 0 0.25541 6.84892 5
 10 -4 0 2.91799 3.18954 2
 -10 -4 0 6.08827 3.0359 4
 10 4 0 7.09665 5.59208 1
 -12 -4 0 96.1148 8.34713 3
 12 -4 0 102.322 13.5421 1
 12 -4 0 90.1949 6.70749 2
 12 -4 0 74.6223 10.9074 5
 12 4 0 100.928 9.57818 1
 14 -4 0 125.749 13.2182 5
 -14 -4 0 139.517 10.5714 3
 14 -4 0 141.117 16.6595 1
 14 4 0 118.772 11.2327 1
 16 -4 0 93.0001 13.0805 5
 16 -4 0 70.2501 15.7522 1
 -16 -4 0 83.861 9.91594 3
 16 4 0 77.17 11.0414 1
 -1 -5 0 45.4108 5.59111 5
 -1 -5 0 46.7628 4.89196 3
 1 -5 0 44.7783 4.47381 3
 -1 -5 0 42.3604 4.00047 2
 1 -5 0 41.7372 3.63498 2
 1 -5 0 44.8643 6.17872 5
 1 -5 0 36.0219 5.80944 1
 -1 -5 0 39.3596 3.61075 4
 -1 -5 0 50.1056 5.45493 1
 -3 -5 0 215.972 8.40096 2
 -3 -5 0 210.599 8.67665 3
 3 -5 0 218.668 7.19992 2
 3 -5 0 201.881 11.7975 5
 3 -5 0 219.126 11.146 1
 -3 -5 0 222.774 6.92835 4
 3 5 0 212.397 8.95613 1
 5 -5 0 230.764 13.1931 5
 5 -5 0 231.448 7.54525 2
 -5 -5 0 246.065 7.18477 4
 -5 -5 0 236.661 9.27612 3
 5 -5 0 232.503 12.2625 1
 -5 -5 0 239.44 9.6161 2
 5 5 0 233.94 9.65349 1
 7 -5 0 13.4285 6.89314 5
 -7 -5 0 6.36849 4.17665 3
 7 -5 0 -2.0279 6.42463 1
 7 -5 0 6.69352 2.76279 2
 7 5 0 11.2727 4.69016 1
 9 -5 0 275.531 17.0671 1
 9 -5 0 297.982 17.4131 5
 9 -5 0 296.851 9.57396 2
 -9 -5 0 308.083 12.6318 3
 9 5 0 309.923 13.011 1
 11 -5 0 437.386 22.2907 1
 -11 -5 0 430.113 16.1331 3
 11 -5 0 415.825 20.9934 5
 11 -5 0 414.206 12.4247 2
 11 5 0 414.914 16.4257 1
 -13 -5 0 34.5434 7.2719 3
 13 -5 0 25.2611 11.9561 1
 13 -5 0 47.7232 10.7783 5
 13 5 0 42.7384 7.93295 1
 -15 -5 0 135.675 11.4372 3
 15 -5 0 138.682 15.1556 5
 15 -5 0 141.449 17.8021 1
 15 5 0 174.071 14.113 1
 0 -6 0 22.5138 5.41663 5
 0 -6 0 18.3353 3.53198 2
 0 -6 0 19.4772 4.27915 3
 0 -6 0 26.484 5.44862 1
 2 -6 0 266.031 13.5648 5
 -2 -6 0 287.943 10.0589 2
 -2 -6 0 283.467 9.13016 4
 2 -6 0 291.197 9.67662 3
 2 -6 0 286.088 12.7873 1
 2 -6 0 286.805 9.14949 2
 -2 -6 0 290.226 10.8651 3
 2 6 0 286.894 11.3278 1
 -4 -6 0 733.241 20.1257 2
 4 -6 0 732.041 24.3216 5
 4 -6 0 742.537 23.0587 1
 -4 -6 0 727.827 20.2297 3
 4 -6 0 748.781 18.3741 2
 -4 -6 0 773.081 18.0627 4
 4 6 0 755.344 20.3814 1
 6 -6 0 13.1792 3.17328 2
 6 -6 0 -2.5597 6.38588 1
 6 -6 0 5.83786 6.7892 5
 -6 -6 0 1.89558 4.2128 3
 -6 -6 0 4.15832 2.3275 4
 6 6 0 11.0228 4.83363 1
 8 -6 0 11.5364 7.75814 1
 -8 -6 0 13.1846 5.30299 3
 8 -6 0 1.51753 7.85876 5
 8 -6 0 8.02804 3.39514 2
 8 6 0 7.5555 5.38746 1
 10 -6 0 532.208 24.5716 5
 10 -6 0 571.054 24.8451 1
 -10 -6 0 563.931 19.0219 3
 10 -6 0 531.771 14.8543 2
 10 6 0 559.469 18.7457 1
 -12 -6 0 17.3284 6.8569 3
 12 -6 0 22.326 10.253 5
 12 -6 0 8.30083 10.8148 1
 12 6 0 19.9344 7.22314 1
 14 -6 0 -3.1669 11.7752 1
 -14 -6 0 15.8655 7.21748 3
 14 -6 0 7.93364 10.6464 5
 14 6 0 3.36872 6.95665 1
 1 -7 0 29.1426 6.3907 1
 1 -7 0 25.372 6.92961 5
 -1 -7 0 37.3864 5.7173 3
 -1 -7 0 29.9604 6.55844 5
 -1 -7 0 31.7171 4.82805 2
 1 -7 0 30.7043 5.08648 3
 1 -7 0 34.5279 4.54488 2
 1 7 0 22.1407 5.8044 1
 3 -7 0 10.3859 6.40117 1
 3 -7 0 7.29804 3.61694 2
 -3 -7 0 8.76841 4.74056 3
 -3 -7 0 5.93526 4.49368 2
 3 -7 0 5.10672 6.67792 5
 3 7 0 3.6143 5.15798 1
 5 -7 0 253.859 9.26717 2
 5 -7 0 239.892 14.7593 1
 -5 -7 0 254.426 11.9415 2
 5 -7 0 254.141 16.5852 5
 -5 -7 0 245.624 11.873 3
 5 7 0 258.549 11.7038 1
 -7 -7 0 1.89436 5.48022 3
 7 -7 0 4.62176 8.35194 5
 7 -7 0 11.7986 8.116 1
 7 -7 0 0.69145 3.416 2
 7 7 0 -1.1219 5.15394 1
 9 -7 0 61.4154 11.2852 1
 -9 -7 0 67.458 7.91893 3
 9 -7 0 72.2065 5.60052 2
 9 -7 0 60.4488 11.5751 5
 9 7 0 70.3165 8.11359 1
 -11 -7 0 5.12161 6.63736 3
 11 -7 0 -0.3701 10.1484 5
 11 -7 0 9.18783 10.4911 1
 11 7 0 2.62413 6.48996 1
 -13 -7 0 42.4765 8.68104 3
 13 -7 0 42.5322 13.1685 5
 13 -7 0 42.7936 13.6412 1
 13 7 0 41.2864 8.5507 1
 0 -8 0 7.05383 6.77648 5
 0 -8 0 5.17577 6.33991 1
 0 -8 0 5.72104 4.52413 2
 0 -8 0 3.19929 5.05182 3
 2 -8 0 32.6959 7.8373 1
 2 -8 0 26.1466 4.97082 2
 -2 -8 0 27.5443 5.82825 2
 -2 -8 0 29.7658 6.20702 3
 2 -8 0 26.3774 5.26785 3
 2 -8 0 22.2208 8.24485 5
 2 8 0 23.5764 6.59936 1
 4 -8 0 853.686 21.9472 2
 4 -8 0 890.73 27.3838 1
 4 -8 0 802.181 29.1058 5
 -4 -8 0 864.435 24.7917 3
 -4 -8 0 863.79 24.3904 2
 4 8 0 839.668 24.1619 1
 6 -8 0 30.0062 8.81632 1
 6 -8 0 21.5673 9.69606 5
 6 -8 0 28.0483 4.8145 2
 -6 -8 0 29.1347 6.9097 3
 6 8 0 44.4318 7.0914 1
 -8 -8 0 45.5264 8.06549 3
 8 -8 0 44.8918 11.2033 5
 8 -8 0 37.6023 10.1179 1
 8 -8 0 44.7452 5.21908 2
 8 8 0 62.6356 8.12617 1
 10 -8 0 638.822 29.385 5
 10 -8 0 621.117 27.345 1
 -10 -8 0 630.128 22.4957 3
 10 8 0 620.292 20.937 1
 -12 -8 0 13.5013 8.03904 3
 12 -8 0 4.78333 11.633 1
 12 -8 0 18.1905 12.0368 5
 1 -9 0 436.865 18.0999 1
 -1 -9 0 430.866 15.699 2
 1 -9 0 442.389 15.0281 2
 -1 -9 0 419.141 16.1742 3
 1 -9 0 434.466 20.6264 5
 1 -9 0 442.987 15.5577 3
 1 9 0 449.247 17.4908 1
 3 -9 0 2.24432 7.42353 1
 3 -9 0 8.07345 5.05341 2
 -3 -9 0 5.52008 6.0524 2
 -3 -9 0 9.32196 6.19126 3
 3 -9 0 18.2988 9.18535 5
 3 9 0 -3.0085 5.97501 1
 5 -9 0 -1.4781 8.9312 5
 -5 -9 0 9.23238 6.62848 3
 5 -9 0 7.07167 4.83137 2
 5 -9 0 8.71798 8.59233 1
 5 9 0 -1.6516 5.96833 1
 7 -9 0 213.948 9.82038 2
 7 -9 0 202.487 16.0528 1
 7 -9 0 197.441 17.8129 5
 -7 -9 0 189.754 13.8904 3
 7 9 0 198.399 12.4773 1
 9 -9 0 399.426 22.1623 1
 -9 -9 0 309.026 16.8962 3
 9 -9 0 316.86 24.2376 5
 9 9 0 315.149 15.3997 1
 11 -9 0 22.6495 12.9208 5
 11 -9 0 4.24738 11.4406 1
 -11 -9 0 21.4417 8.80458 3
 0 -10 0 206.344 12.3478 3
 0 -10 0 220.204 12.4197 2
 0 10 0 227.468 14.6173 1
 2 -10 0 520.514 17.1976 3
 -2 -10 0 502.058 18.5209 3
 2 -10 0 504.602 17.0637 2
 2 -10 0 509.233 21.29 1
 2 -10 0 474.668 23.9988 5
 -2 -10 0 518.572 18.6397 2
 2 10 0 470.535 19.0227 1
 4 -10 0 225.077 11.4843 2
 -4 -10 0 240.333 14.517 2
 -4 -10 0 219.035 13.9548 3
 4 -10 0 252.99 16.9212 1
 4 -10 0 244.177 19.6739 5
 4 10 0 184.432 13.1057 1
 6 -10 0 189.576 15.2959 1
 6 -10 0 176.245 17.4531 5
 -6 -10 0 190.529 14.7166 3
 6 -10 0 156.281 9.98975 2
 6 10 0 158.012 12.4653 1
 8 -10 0 281.04 23.874 5
 8 -10 0 288.637 20.4291 1
 -8 -10 0 284.096 17.903 3
 8 10 0 301.501 15.221 1
 -10 -10 0 36.1184 10.2045 3
 10 -10 0 29.3078 12.8579 1
 10 -10 0 30.2993 14.3687 5
 -1 -11 0 18.9529 7.18436 3
 1 -11 0 0.29824 6.29725 3
 1 -11 0 11.0388 7.23937 2
 -1 -11 0 -8.7187 7.03669 2
 -1 11 0 15.591 8.53265 1
 1 11 0 1.09267 7.77248 1
 3 -11 0 9.78576 10.6857 5
 -3 -11 0 2.01186 7.12137 3
 -3 -11 0 8.83074 8.36388 2
 3 -11 0 9.22889 9.46748 1
 3 -11 0 16.2456 6.92406 2
 3 11 0 4.9328 7.54813 1
 5 -11 0 32.7089 12.8345 5
 -5 -11 0 35.7606 8.85001 3
 5 -11 0 37.9402 7.28326 2
 5 -11 0 73.2914 12.024 1
 5 11 0 40.0753 8.66723 1
 -7 -11 0 31.0332 9.58922 3
 7 -11 0 3.04047 12.9466 5
 7 -11 0 31.2195 11.7169 1
 0 -12 0 143.049 12.3465 2
 0 -12 0 102.987 9.40763 3
 0 12 0 134.368 13.4059 1
 -2 -12 0 215.562 14.868 3
 2 -12 0 195.489 13.8542 2
 -2 -12 0 184.982 14.3951 2
 -2 12 0 208.665 16.5716 1
 2 12 0 205.122 15.1432 1
 -16 0 1 9.59111 5.89003 3
 16 0 -1 -2.9951 8.86008 1
 16 0 -1 -1.3723 6.2004 2
 16 0 -1 -1.1753 6.80227 5
 14 0 -1 3.31711 8.16333 1
 14 0 -1 -0.2161 5.21918 5
 14 0 -1 2.09876 5.48535 2
 12 0 -1 -2.2348 6.7925 1
 10 0 -1 4.4682 5.62582 1
 8 0 -1 -4.109 4.3052 1
 6 0 -1 1.55721 4.15534 1
 4 0 -1 0.42569 2.56121 1
 2 0 -1 1.25608 1.22743 5
 -2 0 1 1.99092 0.94332 3
 2 0 -1 1.94142 1.73866 1
 -2 0 1 0.97503 1.53435 1
 0 0 1 -2.2566 0.34962 1
 -2 0 -1 -0.5918 1.72414 1
 2 0 1 0.0847 1.01502 4
 2 0 1 -1.6268 1.76275 1
 4 0 1 1.36997 2.48059 1
 6 0 1 0.81885 4.47646 1
 8 0 1 -8.4259 4.49368 1
 10 0 1 0.53965 5.82101 1
 12 0 1 -0.1502 7.07809 1
 14 0 1 7.55506 9.11024 1
 16 0 1 7.47006 10.2776 1
 16 0 1 -13.495 5.14529 2
 17 -1 -1 194.905 17.8534 1
 17 -1 -1 171.099 14.2503 5
 -17 -1 1 187.979 12.9131 3
 17 -1 -1 187.369 11.9614 2
 17 1 -1 213.377 14.4176 2
 17 1 -1 217.044 16.7361 1
 -15 -1 1 -4.0195 4.96021 3
 15 -1 -1 -9.221 4.84437 2
 15 -1 -1 0.25295 5.84242 5
 15 -1 -1 14.0734 9.57442 1
 15 1 -1 6.73125 8.21505 1
 13 -1 -1 111.996 12.3484 1
 13 -1 -1 124.233 9.02644 2
 13 -1 -1 95.6634 9.1755 5
 13 1 -1 121.607 11.4839 1
 11 -1 -1 373.729 12.5641 2
 11 -1 -1 347.732 17.2504 1
 11 -1 -1 374.013 14.7477 5
 11 1 -1 371.335 15.8727 1
 9 -1 -1 319.082 10.4543 2
 9 -1 -1 314.818 14.391 1
 9 1 -1 326.313 13.1317 1
 7 -1 -1 36.2753 3.755 2
 7 -1 -1 36.1748 5.99684 1
 7 1 -1 30.5452 5.06078 1
 5 -1 -1 421.79 10.45 2
 5 -1 -1 428.381 12.3135 5
 5 -1 -1 372.078 12.8318 1
 5 1 -1 388.778 11.5749 1
 3 -1 -1 5554.39 114.091 2
 -3 -1 1 5499.76 114.263 3
 -3 -1 1 5571.03 114.085 1
 3 -1 -1 5591.91 115.271 5
 3 -1 -1 5153.42 115.637 1
 3 1 -1 5439.59 114.332 1
 -1 -1 1 644.892 14.6978 4
 1 -1 -1 630.813 15.0016 1
 1 -1 -1 679.783 14.3073 2
 -1 -1 1 669.761 14.7329 3
 1 -1 -1 634.464 14.8998 5
 -1 1 1 649.675 15.0976 1
 1 1 -1 647.716 13.8963 1
 1 -1 1 419.362 10.315 1
 -1 -1 -1 422.588 9.96273 1
 -1 -1 -1 417.461 9.40641 2
 1 -1 1 407.946 9.65722 4
 1 1 1 414.784 9.96161 1
 -3 -1 -1 7891.45 162.728 2
 3 -1 1 7793.69 160.261 2
 3 -1 1 7632.88 162.529 1
 3 1 1 7630.8 161.766 1
 5 -1 1 -0.8053 3.54787 1
 5 1 1 6.83447 3.40269 1
 7 -1 1 198.413 11.0453 1
 7 1 1 205.738 10.0799 1
 9 -1 1 1972.1 49.2431 1
 9 1 1 2036.89 48.1781 1
 11 -1 1 156.973 7.89698 2
 11 -1 1 153.676 12.7297 1
 11 1 1 159.041 12.6367 1
 13 -1 1 6.02493 4.41443 2
 13 -1 1 15.1588 9.00287 1
 13 1 1 6.09562 7.72007 1
 15 -1 1 560.921 17.6525 2
 15 -1 1 594.995 26.5387 1
 15 1 1 605.151 24.8392 1
 17 -1 1 14.6524 11.8134 1
 17 -1 1 -1.1186 7.30981 5
 17 1 1 11.8759 10.4369 1
 16 -2 -1 177.952 17.5766 1
 -16 -2 1 182.155 12.5901 3
 16 -2 -1 175.443 14.1862 5
 16 -2 -1 146.023 10.001 2
 16 2 -1 178.634 14.3776 1
 14 -2 -1 72.9604 6.74539 2
 14 -2 -1 48.0474 8.37659 5
 14 -2 -1 72.3328 12.1854 1
 -14 -2 1 68.1387 7.57793 3
 14 2 -1 57.1833 9.41108 1
 -12 -2 1 11.4454 4.76714 3
 12 -2 -1 4.94005 8.3125 1
 12 -2 -1 6.85245 4.22611 2
 12 -2 -1 6.5239 6.10605 5
 12 2 -1 15.9686 6.89101 1
 10 -2 -1 1.08422 3.15805 2
 10 -2 -1 4.73386 6.68397 1
 -10 -2 1 3.24842 3.72422 3
 10 -2 -1 8.31296 5.3824 5
 10 2 -1 6.81963 5.38138 1
 8 -2 -1 202.076 10.6428 5
 8 -2 -1 185.508 11.6278 1
 -8 -2 1 202.019 8.12197 3
 8 -2 -1 188.718 7.12363 2
 8 2 -1 186.87 9.22584 1
 6 -2 -1 1463.14 32.7743 2
 -6 -2 1 1515.55 33.602 3
 6 -2 -1 1509.19 35.958 5
 6 -2 -1 1416.06 36.7142 1
 6 2 -1 1508.91 34.2541 1
 4 -2 -1 434.147 12.8601 5
 -4 -2 1 422.609 11.1199 3
 4 -2 -1 449.158 10.6115 2
 4 -2 -1 380.348 13.1668 1
 4 2 -1 448.464 11.1703 1
 2 -2 -1 184.2 6.87932 5
 -2 -2 1 188.558 5.88552 3
 -2 -2 1 178.222 5.8072 4
 -2 -2 1 187.198 5.17862 1
 2 -2 -1 190.811 7.4128 1
 2 -2 -1 189.835 5.25773 2
 2 2 -1 185.195 5.29397 1
 0 -2 -1 542.745 13.8739 1
 0 -2 -1 593.223 13.0384 2
 0 -2 -1 572.24 12.8086 3
 0 -2 1 573.092 13.6712 3
 0 -2 1 567.986 13.2902 4
 0 -2 1 563.824 12.8382 2
 0 -2 -1 570.149 13.9943 5
 0 -2 1 561.153 13.6912 1
 0 -2 1 573.897 14.2412 5
 2 -2 1 1639.91 35.5374 4
 2 -2 1 1692.68 34.442 2
 2 -2 1 1599.06 36.7218 1
 -2 -2 -1 1621.28 35.2175 2
 2 2 1 1627.4 35.8343 1
 4 -2 1 2338.36 47.5634 2
 -4 -2 -1 2310.92 48.9837 2
 4 -2 1 2198.26 50.9035 1
 4 2 1 2189.61 49.4419 1
 6 -2 1 1.0122 1.88055 2
 6 -2 1 -2.423 5.03577 1
 6 2 1 -1.487 3.98986 1
 8 -2 1 2391.64 58.2479 1
 8 -2 1 2478.48 52.7197 2
 8 2 1 2484.16 56.313 1
 10 -2 1 1431.07 32.4545 2
 10 -2 1 1426.22 39.5135 1
 10 2 1 1450.34 36.9884 1
 12 -2 1 0.52453 3.47797 2
 12 -2 1 -3.7446 8.327 1
 12 2 1 -3.893 6.68488 1
 14 -2 1 235.35 19.0485 1
 14 -2 1 239.765 9.94064 2
 14 2 1 275.393 16.9746 1
 -16 -2 -1 200.576 13.2595 3
 16 -2 1 228.196 19.628 1
 16 -2 1 225.245 16.5684 5
 16 2 1 230.537 17.6585 1
 17 -3 -1 18.2189 12.8669 1
 17 -3 -1 1.71994 8.41096 5
 -17 -3 1 -2.2564 7.11722 3
 17 3 -1 8.84018 8.72376 1
 15 -3 -1 287.456 17.2345 5
 15 -3 -1 269.441 11.6509 2
 15 -3 -1 335.895 22.3843 1
 -15 -3 1 311.654 14.8907 3
 15 3 -1 294.476 16.2223 1
 13 -3 -1 225.245 17.7476 1
 -13 -3 1 209.891 11.8735 3
 13 -3 -1 202.198 9.60808 2
 13 -3 -1 220.771 14.6969 5
 13 3 -1 218.51 13.4984 1
 11 -3 -1 97.5015 12.3376 1
 11 -3 -1 104.345 6.89665 2
 11 -3 -1 106.903 10.2038 5
 -11 -3 1 88.6092 7.49019 3
 11 3 -1 106.925 9.14494 1
 9 -3 -1 2009.87 49.3628 5
 9 -3 -1 2015.33 44.5514 2
 9 -3 -1 1934.53 50.7388 1
 -9 -3 1 2068.38 46.2113 3
 9 3 -1 2003.52 46.6568 1
 7 -3 -1 315.502 9.4762 2
 7 -3 -1 315.028 14.2383 1
 -7 -3 1 329.762 10.656 3
 7 -3 -1 330.748 13.6896 5
 7 3 -1 317.855 10.9556 1
 5 -3 -1 1547.65 38.9029 1
 -5 -3 1 1550.88 35.7084 3
 5 -3 -1 1655.06 34.8484 2
 5 -3 -1 1585.37 38.4143 5
 -5 -3 1 1571.14 34.9491 4
 5 3 -1 1580.78 35.5489 1
 3 -3 -1 1928.64 39.568 2
 -3 -3 1 1802 39.7935 4
 3 -3 -1 1788.72 42.3129 1
 3 -3 -1 1868.04 42.357 5
 -3 -3 1 1796.82 40.3568 3
 3 3 -1 1811.43 39.8084 1
 1 -3 -1 834.558 18.5509 3
 -1 -3 1 824.604 19.4534 5
 -1 -3 1 814.537 19.581 3
 -1 -3 1 818.946 19.0903 1
 -1 -3 1 803.985 18.732 2
 1 -3 -1 836.999 18.6111 2
 1 -3 -1 813.477 20.3641 5
 1 -3 -1 817.292 20.3494 1
 -1 -3 1 839.319 18.8914 4
 1 -3 1 1213.02 25.9124 2
 -1 -3 -1 1208.61 26.4424 2
 1 -3 1 1195.41 26.6185 3
 -1 -3 -1 1169.15 26.3092 3
 1 -3 1 1176.01 28.4377 5
 1 -3 1 1206.57 27.8862 1
 1 -3 1 1190.79 26.7261 4
 1 3 1 1183.91 27.3378 1
 -3 -3 -1 4.26708 2.23405 3
 -3 -3 -1 5.09536 2.27337 2
 3 -3 1 6.99715 4.05446 1
 3 -3 1 7.85569 1.5872 2
 3 -3 1 5.27853 2.49508 4
 3 3 1 2.45286 2.89101 1
 5 -3 1 25.0427 2.29222 2
 5 -3 1 20.6084 5.91553 1
 -5 -3 -1 26.4662 3.87921 2
 5 3 1 27.8937 4.85364 1
 7 -3 1 1469.8 31.6192 2
 7 -3 1 1426.66 37.3395 1
 7 3 1 1436.87 34.7569 1
 9 -3 1 111.176 10.6558 1
 9 -3 1 93.9471 5.10421 2
 9 3 1 102.717 8.45087 1
 11 -3 1 325.28 18.6364 1
 11 -3 1 361.018 10.7225 2
 11 3 1 356.462 15.6023 1
 -13 -3 -1 79.9496 8.00422 3
 13 -3 1 41.5765 11.5831 1
 13 -3 1 62.0603 5.13876 2
 13 3 1 78.2941 10.1502 1
 -15 -3 -1 6.53345 6.1421 3
 15 -3 1 -14.7 10.6425 1
 15 -3 1 10.6595 8.77298 5
 15 3 1 8.46425 8.28268 1
 17 -3 1 72.2164 11.7874 5
 17 -3 1 86.019 16.0871 1
 -17 -3 -1 67.4915 9.43179 3
 17 3 1 60.7918 12.044 1
 16 -4 -1 64.245 11.5899 5
 -16 -4 1 73.5749 9.49331 3
 16 -4 -1 60.6456 15.0486 1
 16 4 -1 75.345 10.544 1
 -14 -4 1 112.098 9.81939 3
 14 -4 -1 106.971 7.81517 2
 14 -4 -1 110.634 15.4745 1
 14 -4 -1 103.277 12.0563 5
 14 4 -1 126.284 10.9777 1
 12 -4 -1 30.0264 10.6755 1
 -12 -4 1 31.0338 6.40653 3
 12 -4 -1 29.5276 4.81 2
 12 -4 -1 22.9889 8.12482 5
 12 4 -1 31.0235 6.83595 1
 10 -4 -1 15.3544 8.24745 1
 -10 -4 1 9.896 4.81514 3
 10 -4 -1 13.2872 3.6673 2
 10 -4 -1 1.39878 6.6133 5
 -10 -4 1 9.73336 3.59179 4
 10 4 -1 13.6769 5.41173 1
 8 -4 -1 920.348 28.9076 1
 8 -4 -1 979.966 28.3687 5
 8 -4 -1 983.948 22.757 2
 -8 -4 1 933.481 22.6295 4
 -8 -4 1 973.691 24.6058 3
 8 4 -1 931.193 24.3223 1
 6 -4 -1 408.658 11.0076 2
 -6 -4 1 384.597 12.413 3
 6 -4 -1 400.656 16.1604 1
 6 -4 -1 413.005 15.9661 5
 -6 -4 1 399.349 11.2474 4
 6 4 -1 414.753 12.307 1
 4 -4 -1 507.125 17.0994 1
 -4 -4 1 517.181 14.5238 3
 -4 -4 1 513.555 13.3045 4
 4 -4 -1 525.17 17.2462 5
 4 -4 -1 542.3 13.1815 2
 4 4 -1 505.547 13.9137 1
 2 -4 -1 633.672 15.203 2
 2 -4 -1 634.616 18.4155 5
 -2 -4 1 605.184 16.5696 3
 -2 -4 1 625.805 15.8427 2
 2 -4 -1 636.426 14.825 3
 -2 -4 1 611.859 16.3146 5
 2 -4 -1 614.403 18.2895 1
 -2 -4 1 632.289 15.4862 4
 2 4 -1 614.13 16.0984 1
 0 -4 1 462.417 13.156 3
 0 -4 -1 453.573 13.918 1
 0 -4 -1 457.338 11.8282 2
 0 -4 -1 446.689 12.3589 3
 0 -4 1 468.008 11.6847 2
 0 -4 1 454.518 13.4707 1
 0 -4 -1 459.746 14.1608 5
 0 -4 1 466.178 12.2581 4
 0 -4 1 446.104 14.1714 5
 2 -4 1 28.1811 3.62252 4
 2 -4 1 36.5014 2.9082 2
 2 -4 1 22.6393 5.50404 5
 2 -4 1 32.2776 5.37044 1
 -2 -4 -1 29.7121 3.50526 3
 2 -4 1 30.6105 3.59754 3
 -2 -4 -1 32.7233 3.57895 2
 2 4 1 37.7272 5.0655 1
 -4 -4 -1 886.831 21.469 3
 4 -4 1 847.004 25.5222 5
 4 -4 1 888.133 19.896 2
 -4 -4 -1 878.705 21.5655 2
 4 -4 1 910.473 24.7354 1
 4 4 1 891.508 22.4409 1
 6 -4 1 129.224 11.148 5
 -6 -4 -1 145.609 7.0534 3
 6 -4 1 134.442 4.98939 2
 6 -4 1 132.137 10.3494 1
 6 4 1 151.85 8.49659 1
 8 -4 1 38.3435 8.28054 1
 8 -4 1 48.4842 3.47255 2
 -8 -4 -1 36.3276 5.03005 3
 8 4 1 42.1642 6.30109 1
 10 -4 1 339.014 18.2103 5
 10 -4 1 322.941 9.70872 2
 10 -4 1 333.176 19.0493 1
 -10 -4 -1 331.145 12.8766 3
 10 4 1 312.345 14.2893 1
 -12 -4 -1 17.67 5.59462 3
 12 -4 1 19.4596 10.3608 1
 12 -4 1 14.9328 3.46664 2
 12 -4 1 12.4296 8.7969 5
 12 4 1 22.4361 7.50753 1
 14 -4 1 335.777 20.4475 5
 -14 -4 -1 311.464 14.6889 3
 14 -4 1 313.414 23.0358 1
 14 4 1 328.069 17.2906 1
 -16 -4 -1 6.0097 7.13829 3
 16 -4 1 -4.8706 12.3476 1
 16 -4 1 4.57911 9.79886 5
 16 4 1 14.1592 9.21654 1
 15 -5 -1 296.588 23.612 1
 -15 -5 1 305.754 16.1667 3
 15 -5 -1 296.157 20.5967 5
 15 5 -1 308.462 17.0028 1
 -13 -5 1 10.5957 6.52085 3
 13 -5 -1 1.37964 10.9268 1
 13 -5 -1 12.8555 8.77226 5
 13 -5 -1 4.4536 3.91084 2
 13 5 -1 16.902 6.61564 1
 -11 -5 1 6.88473 5.40669 3
 11 -5 -1 7.85321 3.96698 2
 11 -5 -1 5.551 7.80073 5
 11 -5 -1 -4.9799 8.70645 1
 11 5 -1 18.8435 5.97155 1
 -9 -5 1 348.41 10.9919 4
 9 -5 -1 358.888 11.2009 2
 9 -5 -1 373.897 18.2955 5
 -9 -5 1 366.002 14.1088 3
 9 -5 -1 357.655 19.1105 1
 9 5 -1 371.201 13.5159 1
 -7 -5 1 35.4888 3.89003 4
 -7 -5 1 34.5177 5.24496 3
 7 -5 -1 32.4574 3.8325 2
 7 -5 -1 37.6361 7.58423 5
 7 -5 -1 59.7664 8.41331 1
 7 5 -1 35.1277 5.16576 1
 5 -5 -1 342.408 14.6725 1
 5 -5 -1 334.724 14.9636 5
 5 -5 -1 341.255 9.90684 2
 -5 -5 1 337.401 11.7051 3
 -5 -5 1 341.376 10.022 4
 5 5 -1 321.936 10.9062 1
 -3 -5 1 27.1709 4.19872 2
 3 -5 -1 35.6699 6.15488 5
 3 -5 -1 27.3809 5.80719 1
 -3 -5 1 33.7777 3.67899 4
 -3 -5 1 22.7194 4.28731 3
 3 -5 -1 35.0989 3.51859 2
 3 5 -1 29.0126 4.45848 1
 -1 -5 1 43.0873 5.42387 5
 1 -5 -1 46.0692 4.1322 3
 -1 -5 1 43.4837 5.14797 1
 -1 -5 1 42.5834 3.9812 2
 -1 -5 1 54.6457 4.33545 4
 1 -5 -1 41.1186 5.77872 1
 1 -5 -1 40.543 5.97149 5
 -1 -5 1 40.8437 5.00567 3
 1 -5 -1 40.3491 3.68331 2
 1 -5 1 1740.22 39.4105 3
 -1 -5 -1 1752.18 38.9555 2
 1 -5 1 1816.43 40.9386 1
 1 -5 1 1765.8 39.4219 4
 1 -5 1 1691.43 41.8933 5
 -1 -5 -1 1710.38 39.2535 3
 1 -5 1 1775.8 38.4009 2
 1 5 1 1701.78 40.4546 1
 -3 -5 -1 -7.7375 2.67727 3
 -3 -5 -1 1.95592 2.9377 2
 3 -5 1 -2.2928 4.46267 1
 3 -5 1 -1.3868 2.1663 2
 3 -5 1 3.56452 5.18896 5
 3 5 1 4.9184 4.0625 1
 5 -5 1 30.7301 7.01495 5
 5 -5 1 30.3358 2.97823 2
 5 -5 1 32.6444 6.53585 1
 -5 -5 -1 37.8609 4.76961 2
 -5 -5 -1 30.0753 4.34725 3
 5 5 1 28.6833 5.00638 1
 7 -5 1 832.395 19.5059 2
 -7 -5 -1 842.477 22.1952 3
 7 -5 1 800.433 27.3859 5
 7 -5 1 864.962 26.4944 1
 7 5 1 850.435 23.193 1
 9 -5 1 1.81294 7.99709 1
 9 -5 1 3.36227 7.79061 5
 9 -5 1 8.39863 2.89301 2
 -9 -5 -1 4.22389 4.65063 3
 9 5 1 7.65742 5.85943 1
 11 -5 1 35.1005 10.6821 1
 11 -5 1 57.6614 11.1176 5
 -11 -5 -1 47.4235 6.90571 3
 11 -5 1 50.9733 4.22294 2
 11 5 1 48.0414 8.16328 1
 13 -5 1 106.782 13.6058 5
 -13 -5 -1 104.763 9.49681 3
 13 -5 1 123.921 15.7344 1
 13 5 1 119.919 10.9644 1
 15 -5 1 0.68462 12.6544 1
 15 -5 1 1.46872 10.1384 5
 -15 -5 -1 2.6204 7.05477 3
 15 5 1 10.0148 8.18148 1
 -14 -6 1 541.379 20.7813 3
 14 -6 -1 503.193 27.9654 1
 14 -6 -1 495.164 25.8785 5
 12 -6 -1 266.469 19.9247 5
 -12 -6 1 284.945 14.7501 3
 12 -6 -1 244.867 10.0571 2
 12 -6 -1 281.051 20.9266 1
 12 6 -1 310.233 13.7031 1
 -10 -6 1 384.49 15.7691 3
 10 -6 -1 359.56 20.251 1
 10 -6 -1 382.806 12.2566 2
 10 -6 -1 406.487 21.3128 5
 10 6 -1 382.277 14.6415 1
 8 -6 -1 1283.21 30.291 2
 -8 -6 1 1272.46 29.9233 4
 -8 -6 1 1343.58 33.3963 3
 8 -6 -1 1293.5 38.321 5
 8 -6 -1 1336.15 38.1454 1
 8 6 -1 1293.66 32.1936 1
 -6 -6 1 691.929 20.2425 3
 -6 -6 1 705.1 17.849 4
 6 -6 -1 730.464 23.882 1
 6 -6 -1 695.318 17.9108 2
 6 -6 -1 706.727 24.5816 5
 6 6 -1 702.338 19.3686 1
 4 -6 -1 3.56209 3.02209 2
 -4 -6 1 -6.5167 3.89158 3
 4 -6 -1 6.59178 5.89804 5
 -4 -6 1 7.3026 3.19087 4
 4 -6 -1 -0.9025 5.55618 1
 4 6 -1 -4.9061 3.55818 1
 2 -6 -1 1273.98 29.6285 2
 -2 -6 1 1303.15 31.8358 5
 2 -6 -1 1308.76 34.1074 5
 2 -6 -1 1251.61 29.3729 3
 2 -6 -1 1283.77 33.1096 1
 -2 -6 1 1284.42 31.4555 3
 -2 -6 1 1291.83 30.5019 2
 -2 -6 1 1296.08 29.9534 4
 2 6 -1 1272.67 30.8127 1
 0 -6 1 1129.5 30.3685 5
 0 -6 1 1184.04 29.2012 1
 0 -6 -1 1176.18 28.1305 3
 0 -6 1 1181.14 28.6122 3
 0 -6 1 1185.31 28.0389 4
 0 -6 -1 1153.59 29.8083 1
 0 -6 -1 1185.79 27.5838 2
 0 -6 1 1175.71 27.3796 2
 0 -6 -1 1139.66 30.5231 5
 -2 -6 -1 285.416 10.1474 2
 2 -6 1 321.728 9.39691 2
 -2 -6 -1 283.84 10.5626 3
 2 -6 1 298.861 13.9932 5
 2 -6 1 298.754 12.6991 1
 2 -6 1 303.817 10.2449 3
 2 6 1 295.305 11.8856 1
 4 -6 1 252.323 14.4647 5
 -4 -6 -1 235.191 9.91851 3
 -4 -6 -1 252.755 10.0689 2
 4 -6 1 239.677 12.8634 1
 4 -6 1 240.132 8.03303 2
 4 6 1 255.24 10.9816 1
 6 -6 1 959.598 31.0108 5
 6 -6 1 965.385 29.0367 1
 -6 -6 -1 1002.44 25.672 3
 -6 -6 -1 1003.94 26.1085 2
 6 -6 1 981.969 22.929 2
 6 6 1 983.51 26.1781 1
 8 -6 1 1.3787 2.98781 2
 8 -6 1 0.73812 7.77918 1
 8 -6 1 5.14519 7.95348 5
 -8 -6 -1 -0.2448 4.72235 3
 8 6 1 12.4568 6.05874 1
 10 -6 1 0.441 2.76289 2
 10 -6 1 14.669 9.28539 1
 -10 -6 -1 5.18062 5.46461 3
 10 -6 1 6.52367 8.87411 5
 10 6 1 2.8307 6.53748 1
 -12 -6 -1 85.983 8.93842 3
 12 -6 1 77.6403 13.6134 1
 12 -6 1 98.4472 13.8237 5
 12 6 1 100.523 10.1083 1
 14 -6 1 12.3897 12.459 1
 -14 -6 -1 4.70474 7.26079 3
 14 -6 1 24.5654 11.6695 5
 14 6 1 20.567 8.17273 1
 13 -7 -1 745.492 31.5257 5
 13 -7 -1 741 32.509 1
 -13 -7 1 695.073 24.789 3
 11 -7 -1 -1.5608 3.50915 2
 -11 -7 1 -8.5313 5.94144 3
 11 -7 -1 10.8922 10.4845 1
 11 -7 -1 13.1022 10.1582 5
 11 7 -1 4.25537 5.74342 1
 9 -7 -1 162.494 15.0239 1
 9 -7 -1 180.653 15.8358 5
 9 -7 -1 185.328 8.69491 2
 -9 -7 1 166.003 12.1983 3
 9 7 -1 187.951 11.1023 1
 -7 -7 1 1692.79 40.8546 3
 7 -7 -1 1632.17 46.0465 5
 7 -7 -1 1605.17 37.4772 2
 -7 -7 1 1609.01 39.5431 4
 7 -7 -1 1624.53 44.4554 1
 7 7 -1 1658.9 39.1902 1
 5 -7 -1 65.0305 5.5473 2
 -5 -7 1 89.4869 8.30758 3
 -5 -7 1 76.2999 6.38859 4
 5 -7 -1 79.989 9.93065 1
 5 -7 -1 85.6969 11.0218 5
 5 7 -1 76.8447 7.10665 1
 -3 -7 1 15.831 5.47209 3
 -3 -7 1 9.82581 4.8335 2
 -3 -7 1 19.359 4.18134 4
 3 -7 -1 22.9777 4.11278 2
 3 -7 -1 24.2988 7.45544 5
 3 -7 -1 23.8742 6.89155 1
 3 7 -1 10.7663 4.84616 1
 1 -7 -1 2189.15 52.1762 1
 -1 -7 1 2158.01 52.0209 5
 -1 -7 1 2217.73 49.3824 2
 1 -7 -1 2213.49 49.0612 2
 1 -7 -1 2181.57 49.1535 3
 1 -7 -1 2167.91 53.5141 5
 -1 -7 1 2170.38 50.4402 3
 -1 -7 1 2167.21 49.3796 4
 -1 -7 -1 10.7646 4.30711 2
 1 -7 1 13.4115 5.74418 1
 1 -7 1 17.851 4.82197 3
 -1 -7 -1 14.9408 4.78918 3
 1 -7 1 20.8123 4.2486 2
 1 -7 1 17.4579 6.63607 5
 1 7 1 15.5748 5.73381 1
 3 -7 1 32.6597 7.13486 1
 -3 -7 -1 36.6665 5.49276 2
 3 -7 1 55.2446 8.97128 5
 -3 -7 -1 37.408 5.79544 3
 3 -7 1 50.3072 4.78883 2
 3 7 1 39.3538 6.45318 1
 -5 -7 -1 241.87 11.6108 3
 5 -7 1 262.931 14.6729 1
 -5 -7 -1 260.335 11.6782 2
 5 -7 1 241.072 16.6094 5
 5 -7 1 253.851 8.96019 2
 5 7 1 235.482 12.2015 1
 7 -7 1 21.1521 8.44639 1
 7 -7 1 30.0963 4.14235 2
 7 -7 1 42.1687 10.0732 5
 -7 -7 -1 32.3392 5.9906 3
 7 7 1 33.2566 6.82629 1
 9 -7 1 201.193 18.5164 5
 -9 -7 -1 195.611 11.9541 3
 9 -7 1 234.829 17.2479 1
 9 -7 1 175.363 7.44127 2
 9 7 1 202.56 12.5458 1
 -11 -7 -1 -4.4819 6.14142 3
 11 -7 1 5.34897 10.7188 5
 11 -7 1 8.95163 10.1713 1
 11 7 1 7.75346 7.02583 1
 13 -7 1 127.135 16.7571 1
 -13 -7 -1 124.395 11.5494 3
 13 -7 1 136.243 17.2207 5
 13 7 1 120.701 11.5135 1
 12 -8 -1 12.9734 12.0669 5
 -12 -8 1 3.50926 7.97207 3
 12 -8 -1 -6.5663 11.3262 1
 10 -8 -1 -7.168 9.96312 5
 10 -8 -1 5.0677 3.87483 2
 10 -8 -1 11.8708 10.0788 1
 -10 -8 1 18.9895 7.74237 3
 10 8 -1 13.5896 6.32951 1
 8 -8 -1 -3.0275 8.75137 1
 -8 -8 1 -3.1973 6.30103 3
 8 -8 -1 6.90465 4.41794 2
 8 -8 -1 0.30815 9.10676 5
 8 8 -1 12.7498 5.79391 1
 6 -8 -1 23.8572 9.76157 5
 6 -8 -1 28.0702 8.85695 1
 -6 -8 1 16.8159 6.71685 3
 6 -8 -1 30.0933 5.02046 2
 6 8 -1 24.995 6.29844 1
 -4 -8 1 101.037 9.0715 3
 4 -8 -1 105.778 7.60992 2
 -4 -8 1 94.5892 7.88506 4
 4 -8 -1 96.5667 11.7525 5
 4 -8 -1 105.256 10.8795 1
 4 8 -1 110.49 8.65612 1
 2 -8 -1 136.454 8.49656 2
 2 -8 -1 143.397 8.36823 3
 -2 -8 1 142.882 9.23622 4
 2 -8 -1 149.598 11.7885 1
 -2 -8 1 142.598 10.4401 3
 -2 -8 1 141.234 9.6838 2
 2 -8 -1 140.233 12.55 5
 2 8 -1 152.953 10.6104 1
 0 -8 -1 16.2234 5.23059 3
 0 -8 -1 28.6859 5.28683 2
 0 -8 1 10.439 5.63997 3
 0 -8 1 14.2196 6.22929 1
 0 -8 1 19.7434 7.31892 5
 0 -8 1 13.1864 5.08745 2
 2 -8 1 304.605 14.9396 1
 2 -8 1 314.069 11.3379 2
 2 -8 1 304.672 11.9991 3
 -2 -8 -1 288.078 12.9566 3
 2 -8 1 288.224 16.8913 5
 -2 -8 -1 272.513 11.9847 2
 2 8 1 293.983 14.4499 1
 4 -8 1 128.462 7.67296 2
 4 -8 1 123.426 12.8451 5
 -4 -8 -1 107.677 9.03068 3
 -4 -8 -1 123.092 9.03892 2
 4 -8 1 122.108 10.9941 1
 4 8 1 119.232 9.68 1
 -6 -8 -1 21.1226 6.78475 2
 6 -8 1 23.802 4.56533 2
 6 -8 1 22.3983 8.61016 1
 -6 -8 -1 8.85412 5.99258 3
 6 -8 1 7.95543 9.2073 5
 6 8 1 23.6504 6.85085 1
 8 -8 1 33.365 11.3183 5
 8 -8 1 45.6151 10.5776 1
 8 -8 1 31.9874 4.16598 2
 -8 -8 -1 37.2882 7.50019 3
 8 8 1 43.2145 8.09646 1
 -10 -8 -1 190.355 13.6467 3
 10 -8 1 230.809 17.8907 1
 10 -8 1 137.632 16.358 5
 10 8 1 175.145 13.1385 1
 -12 -8 -1 86.5129 10.3793 3
 12 -8 1 82.9281 15.3404 5
 12 -8 1 80.1367 15.1133 1
 12 8 1 89.0349 10.4459 1
 11 -9 -1 -16.469 11.3048 5
 11 -9 -1 -1.5593 10.8157 1
 -11 -9 1 -2.7599 7.97711 3
 -9 -9 1 45.4583 9.30156 3
 9 -9 -1 57.5587 13.6437 5
 9 -9 -1 62.4685 12.8869 1
 9 -9 -1 47.0278 5.45937 2
 7 -9 -1 1025.72 36.7667 5
 -7 -9 1 1038.4 30.3872 3
 7 -9 -1 1001.67 26.0465 2
 7 -9 -1 1062.49 33.9692 1
 7 9 -1 985.568 27.7296 1
 -5 -9 1 37.2656 7.75444 3
 5 -9 -1 62.2321 10.595 1
 5 -9 -1 43.726 11.1437 5
 5 -9 -1 41.5417 5.84822 2
 5 9 -1 40.8982 7.09583 1
 3 -9 -1 213.275 10.5848 2
 3 -9 -1 208.211 17.1072 5
 3 -9 -1 222.36 15.5442 1
 -3 -9 1 185.027 12.2826 2
 -3 -9 1 199.668 12.6457 3
 3 9 -1 220.189 12.0807 1
 -1 -9 1 573.191 19.2088 3
 1 -9 -1 586.829 21.8818 1
 -1 -9 1 561.908 21.7562 5
 1 -9 -1 582.319 17.9565 2
 -1 -9 1 564.015 18.5231 2
 1 -9 -1 602.357 17.8567 3
 1 -9 -1 537.358 23.248 5
 1 9 -1 601.043 19.805 1
 1 -9 1 108.598 10.4083 1
 1 -9 1 78.0261 8.03844 3
 1 -9 1 81.9286 10.7686 5
 -1 -9 -1 85.7169 8.04285 3
 -1 -9 -1 99.4839 8.50777 2
 1 -9 1 77.4664 7.55666 2
 1 9 1 92.1243 10.0542 1
 3 -9 1 1.66839 4.80517 2
 -3 -9 -1 -0.7455 5.90492 3
 3 -9 1 5.65238 8.60206 5
 -3 -9 -1 -1.9102 5.85616 2
 3 -9 1 13.742 7.57963 1
 3 9 1 12.7859 6.90483 1
 5 -9 1 483.775 24.4073 5
 5 -9 1 498.274 21.299 1
 5 -9 1 523.33 15.7137 2
 -5 -9 -1 472.207 18.6446 3
 -5 -9 -1 514.766 18.8607 2
 5 9 1 532.885 18.9275 1
 7 -9 1 46.0128 12.1845 5
 -7 -9 -1 48.3136 8.24354 3
 7 -9 1 32.7963 10.035 1
 7 -9 1 30.2475 4.76161 2
 7 9 1 47.6108 8.12839 1
 9 -9 1 -0.9378 10.8583 5
 9 -9 1 18.8538 10.7653 1
 -9 -9 -1 16.7054 7.79251 3
 9 9 1 15.9155 7.59914 1
 11 -9 1 141.284 18.5285 5
 -11 -9 -1 160.399 13.3088 3
 11 -9 1 154.955 16.9732 1
 11 9 1 163.584 12.7608 1
 10 -10 -1 35.4755 12.7889 1
 10 -10 -1 19.653 13.769 5
 -10 -10 1 37.0109 10.4762 3
 -8 -10 1 36.0995 9.4586 3
 8 -10 -1 43.0823 12.5293 1
 8 -10 -1 30.149 12.9098 5
 8 -10 -1 28.0971 5.04528 2
 6 -10 -1 204.438 11.205 2
 6 -10 -1 202.966 18.6569 5
 -6 -10 1 202.289 14.993 3
 6 -10 -1 233.157 18.0204 1
 6 10 -1 219.116 12.7723 1
 -4 -10 1 180.477 13.4466 3
 4 -10 -1 173.832 10.7116 2
 4 -10 -1 170.287 16.7166 5
 4 -10 -1 200.299 15.7872 1
 4 10 -1 193.65 12.3366 1
 2 -10 -1 160.025 10.2788 3
 -2 -10 1 168.942 12.706 3
 2 -10 -1 157.306 10.578 2
 2 -10 -1 157.622 13.6797 1
 2 -10 -1 170.407 16.1053 5
 -2 -10 1 179.451 12.5853 2
 2 10 -1 150.807 12.3206 1
 0 -10 1 209.049 12.3387 2
 0 -10 1 209.314 12.5581 3
 0 -10 1 206.92 16.3767 5
 0 -10 -1 197.961 11.994 2
 0 -10 -1 191.881 11.876 3
 0 10 1 202.105 14.4909 1
 0 10 -1 201.408 13.4985 1
 2 -10 1 37.2068 7.0363 2
 -2 -10 -1 28.6041 7.07009 3
 2 -10 1 23.5698 9.83442 5
 2 -10 1 43.1704 7.39806 3
 -2 -10 -1 27.609 7.1105 2
 2 -10 1 50.7438 9.55601 1
 2 10 1 31.6131 8.37606 1
 -4 -10 -1 26.6836 8.15778 2
 -4 -10 -1 24.6474 7.51619 3
 4 -10 1 17.555 9.06342 1
 4 -10 1 20.2449 10.4555 5
 4 -10 1 27.2111 6.16563 2
 4 10 1 24.9115 7.98738 1
 6 -10 1 10.3932 4.5099 2
 6 -10 1 24.4765 11.6827 5
 -6 -10 -1 11.1771 7.7038 3
 6 -10 1 11.5956 9.44637 1
 6 10 1 14.2921 7.38577 1
 -8 -10 -1 16.9899 8.7663 3
 8 -10 1 10.5129 10.315 1
 8 -10 1 30.9326 13.0144 5
 8 10 1 36.2465 8.41432 1
 10 -10 1 25.2956 14.5141 5
 -10 -10 -1 29.8895 9.83989 3
 10 -10 1 40.059 12.9225 1
 7 -11 -1 6.92251 10.6735 1
 -7 -11 1 6.16354 8.5133 3
 7 -11 -1 -11.819 11.3296 5
 7 -11 -1 11.6391 5.12319 2
 -5 -11 1 263.32 16.7433 3
 5 -11 -1 277.809 20.049 1
 5 -11 -1 287.779 23.9185 5
 5 -11 -1 298.288 13.6948 2
 5 11 -1 277.433 14.8028 1
 -3 -11 1 29.4725 7.87125 3
 3 -11 -1 11.4062 11.2853 5
 3 -11 -1 31.6839 7.46613 2
 3 -11 -1 15.4637 9.86457 1
 3 11 -1 20.1064 7.79747 1
 -1 -11 1 81.1564 9.57577 3
 1 -11 -1 45.0756 6.60516 3
 -1 -11 1 64.0735 9.53749 2
 1 -11 -1 61.6584 8.94524 2
 1 11 -1 66.84 10.0327 1
 -1 11 1 73.0274 10.7596 1
 1 -11 1 438.788 17.4625 2
 -1 -11 -1 422.593 17.9016 2
 1 -11 1 455.816 17.2751 3
 -1 -11 -1 433.202 17.3102 3
 1 -11 1 437.764 23.0394 5
 -1 11 -1 431.62 19.1385 1
 1 11 1 422.048 19.6589 1
 3 -11 1 145.964 15.698 5
 3 -11 1 147.548 10.6667 2
 -3 -11 -1 149.186 11.6525 3
 3 -11 1 132.822 12.92 1
 -3 -11 -1 136.799 12.3671 2
 3 11 1 120.555 11.9346 1
 5 -11 1 260.842 12.7623 2
 5 -11 1 329.939 19.7732 1
 -5 -11 -1 300.142 16.8562 3
 5 -11 1 295.638 23.3885 5
 5 11 1 304.247 16.3399 1
 7 -11 1 143.544 15.1707 1
 7 -11 1 118.269 17.0397 5
 -7 -11 -1 116.046 12.6194 3
 7 11 1 119.133 11.5139 1
 -2 -12 1 42.3565 8.99306 3
 2 -12 -1 25.7269 8.41067 2
 2 12 -1 17.7553 8.25075 1
 -2 12 1 20.6925 10.2826 1
 0 -12 -1 -4.6641 7.59981 2
 0 -12 1 -2.5455 8.19569 2
 0 -12 1 13.4563 7.8584 3
 0 12 -1 4.33664 8.48597 1
 0 12 1 -1.025 9.02469 1
 2 -12 1 139.696 11.9289 2
 -2 -12 -1 150.65 13.0585 2
 2 -12 1 160.576 16.6141 5
 -2 -12 -1 133.764 11.344 3
 -2 12 -1 157.957 13.8795 1
 2 12 1 170.988 14.3365 1
 16 0 -2 191.924 15.4767 1
 16 0 -2 159.824 12.358 2
 -16 0 2 176.853 11.4184 3
 -14 0 2 1727.63 41.4706 3
 14 0 -2 1697.45 42.2861 5
 14 0 -2 1790.45 46.8056 1
 14 0 -2 1743.7 43.1177 2
 12 0 -2 56.4163 7.08308 2
 12 0 -2 52.9832 6.31693 5
 12 0 -2 59.7753 8.95873 1
 10 0 -2 116.82 9.67502 1
 10 0 -2 98.7214 7.37188 5
 8 0 -2 2664.87 62.5355 1
 8 0 -2 2838.54 60.6191 5
 6 0 -2 65.3966 5.20982 5
 6 0 -2 78.3016 6.58855 1
 -4 0 2 930.331 20.3405 3
 4 0 -2 871.994 21.6022 1
 4 0 -2 948.482 20.7512 5
 2 0 -2 456.278 10.6738 1
 2 0 -2 438.919 10.7089 2
 -2 0 2 449.267 10.7482 1
 -2 0 2 449.125 10.455 3
 0 0 2 2009.9 42.0813 1
 0 0 -2 1980.61 41.8776 2
 0 0 -2 2003.15 42.1056 1
 2 0 2 2759.38 59.9017 1
 2 0 2 2808.58 59.0682 4
 -2 0 -2 2823.72 58.557 2
 4 0 2 305.894 10.0368 1
 4 0 2 339.512 8.32316 4
 6 0 2 1049.07 26.9288 1
 8 0 2 27.3646 5.86451 1
 10 0 2 158.509 11.6749 1
 12 0 2 784.044 26.8992 1
 14 0 2 15.15 9.25001 1
 16 0 2 3.68525 4.59882 2
 16 0 2 4.73487 10.6679 1
 17 -1 -2 34.6654 11.5133 1
 -17 -1 2 13.6325 6.90531 3
 17 -1 -2 32.4638 7.43689 2
 17 1 -2 26.8451 8.08356 2
 -17 1 2 23.3314 6.27435 3
 17 1 -2 34.2747 9.94749 1
 15 -1 -2 189.762 15.9804 1
 15 -1 -2 151.944 11.9338 5
 -15 -1 2 176.128 11.2649 3
 15 -1 -2 136.627 10.6861 2
 -15 1 2 159.048 10.1852 3
 15 1 -2 168.448 13.6202 1
 -13 -1 2 304.8 12.3831 3
 13 -1 -2 292.786 13.5573 5
 13 -1 -2 298.346 17.2328 1
 13 -1 -2 288.638 12.5228 2
 13 1 -2 277.32 15.421 1
 13 1 -2 282.184 11.6828 5
 11 -1 -2 12.791 4.44727 2
 -11 -1 2 14.1332 4.25146 3
 11 -1 -2 15.4555 7.32119 1
 11 -1 -2 6.80317 4.70036 5
 11 1 -2 10.6442 6.02549 1
 11 1 -2 7.11548 3.76569 5
 9 -1 -2 369.73 12.9279 5
 9 -1 -2 356.163 15.0801 1
 9 -1 -2 364.371 11.7382 2
 -9 -1 2 382.128 11.5887 3
 9 1 -2 373.588 13.8361 1
 9 1 -2 372.678 11.2499 5
 7 -1 -2 419.485 15.1908 1
 7 -1 -2 450.64 12.495 2
 -7 -1 2 461.705 12.3357 3
 7 -1 -2 444.163 13.6103 5
 7 1 -2 443.834 11.8142 5
 7 1 -2 436.745 13.8976 1
 5 -1 -2 314.813 9.82607 5
 5 -1 -2 294.6 11.1089 1
 5 -1 -2 306.1 8.7895 2
 -5 -1 2 315.979 8.74855 3
 5 1 -2 309.092 9.61641 1
 -3 -1 2 10.8489 1.9225 3
 3 -1 -2 9.67329 2.23582 5
 3 -1 -2 7.01404 1.65731 2
 3 -1 -2 4.33921 2.5505 1
 -3 -1 2 8.39955 1.31588 1
 3 1 -2 13.1488 1.83966 1
 -1 -1 2 750.919 17.5001 3
 -1 -1 2 767.674 17.6977 4
 1 -1 -2 762.457 17.4894 1
 1 -1 -2 774.006 16.9552 2
 -1 -1 -2 148.012 4.09034 2
 1 -1 2 142.271 4.83005 4
 1 -1 2 134.238 5.05263 1
 -1 1 -2 135.451 5.06581 1
 1 1 2 141.422 5.02942 1
 3 -1 2 54.3461 4.2768 1
 -3 -1 -2 56.046 2.7415 2
 3 -1 2 55.6351 3.19847 4
 3 1 2 59.8156 2.15639 4
 3 1 2 60.5178 4.15095 1
 5 -1 2 277.22 10.9125 1
 5 1 2 282.945 10.3794 1
 7 -1 2 3.11815 4.80137 1
 7 1 2 4.99193 4.53186 1
 9 -1 2 133.085 10.5704 1
 9 1 2 158.57 10.6899 1
 11 -1 2 326.35 17.2078 1
 11 1 2 354.561 16.7781 1
 13 -1 2 141.608 8.30154 2
 13 -1 2 152.81 14.3091 1
 13 1 2 130.078 12.809 1
 15 -1 2 24.1236 11.2446 1
 15 1 2 17.3508 10.0012 1
 17 -1 2 129.517 16.7556 1
 17 1 2 119.088 15.7614 1
 16 -2 -2 7.59033 10.6496 1
 16 -2 -2 -0.0147 5.20428 2
 16 -2 -2 -13.082 6.40736 5
 -16 -2 2 7.00084 6.41943 3
 16 2 -2 3.06402 7.84115 1
 14 -2 -2 100.637 8.10497 2
 -14 -2 2 109.679 9.04219 3
 14 -2 -2 111.31 13.9108 1
 14 -2 -2 112.538 10.4592 5
 14 2 -2 126.429 11.3522 1
 -12 -2 2 327.507 12.9664 3
 12 -2 -2 322.073 14.6113 5
 12 -2 -2 334.709 18.4536 1
 12 -2 -2 318.18 12.0182 2
 12 2 -2 308.31 10.949 5
 12 2 -2 333.481 14.9202 1
 10 -2 -2 63.2489 5.47048 2
 -10 -2 2 76.3117 6.39901 3
 10 -2 -2 71.0622 7.37063 5
 10 -2 -2 81.7289 10.2685 1
 10 2 -2 76.7829 7.40864 1
 8 -2 -2 277.457 13.8046 1
 8 -2 -2 298.535 9.64907 2
 8 -2 -2 323.484 12.2788 5
 -8 -2 2 320.571 10.4139 3
 8 2 -2 308.528 11.2559 1
 -6 -2 2 1409.32 32.0693 3
 6 -2 -2 1427.63 31.5581 2
 6 -2 -2 1442.95 33.9165 5
 6 -2 -2 1352.35 35.1006 1
 6 2 -2 1397.8 32.2135 1
 -4 -2 2 137.636 4.48363 1
 -4 -2 2 146.018 5.6626 3
 4 -2 -2 148.158 5.20493 2
 4 -2 -2 142.65 6.90201 5
 4 -2 -2 121.6 7.55021 1
 4 2 -2 151.251 5.20369 1
 -2 -2 2 2265.29 48.8447 4
 2 -2 -2 2211.53 49.4945 1
 2 -2 -2 2352.66 48.1792 2
 2 -2 -2 2215.7 49.3016 5
 -2 -2 2 2224.71 48.8553 3
 0 -2 2 2563.99 53.6189 3
 0 -2 -2 2581.49 53.0489 2
 0 -2 2 2606.32 53.3976 1
 0 -2 2 2479.98 53.5822 4
 0 2 -2 2252.74 53.3053 1
 0 2 2 2537.86 53.912 1
 -2 -2 -2 1744.83 37.319 2
 2 -2 2 1768.93 38.8075 1
 2 -2 2 1728.61 37.8141 4
 2 2 2 1701.64 38.2216 1
 4 -2 2 324.276 9.32788 4
 4 -2 2 298.63 11.2636 1
 -4 -2 -2 320.842 8.80822 2
 4 2 2 305.481 10.3234 1
 6 -2 2 1324.7 28.245 2
 6 -2 2 1319.35 33.4384 1
 6 2 2 1295.07 31.8807 1
 8 -2 2 6.2898 2.08498 2
 8 -2 2 5.58011 5.48304 1
 8 2 2 1.15632 4.58102 1
 10 -2 2 430.454 11.5088 2
 10 -2 2 394.92 18.4364 1
 10 2 2 434.365 17.0742 1
 12 -2 2 113.562 12.8614 1
 12 -2 2 108.461 6.48299 2
 12 2 2 113.6 11.3382 1
 14 -2 2 2.18934 10.1031 1
 14 2 2 2.59908 8.33954 1
 16 -2 2 176.645 18.2048 1
 16 2 2 166.292 15.817 1
 17 -3 -2 74.6151 14.9088 1
 -17 -3 2 89.5852 10.2457 3
 17 -3 -2 78.6081 10.9869 5
 15 -3 -2 423.908 24.0457 1
 15 -3 -2 413.906 19.319 5
 15 -3 -2 401.289 14.7857 2
 -15 -3 2 417.505 17.0266 3
 15 3 -2 407.845 18.0226 1
 13 -3 -2 33.549 10.7373 1
 13 -3 -2 19.64 7.49862 5
 13 -3 -2 22.3346 5.05519 2
 -13 -3 2 30.1488 6.46315 3
 13 3 -2 29.8256 7.11815 1
 -11 -3 2 45.9091 6.2257 3
 11 -3 -2 47.7362 7.72169 5
 11 -3 -2 42.3952 9.97575 1
 11 -3 -2 52.4511 5.45548 2
 11 3 -2 51.8871 7.11683 1
 9 -3 -2 130.541 6.80788 2
 9 -3 -2 128.661 11.1187 1
 9 -3 -2 116.305 10.2585 5
 -9 -3 2 117.343 7.87746 3
 9 3 -2 116.52 8.06159 1
 7 -3 -2 957.096 25.7857 5
 -7 -3 2 959.363 23.4823 3
 7 -3 -2 948.615 22.4923 2
 7 -3 -2 890.918 26.8356 1
 7 3 -2 949.923 23.0515 1
 -5 -3 2 16.3811 3.3936 4
 5 -3 -2 8.42494 5.24986 1
 5 -3 -2 17.3848 3.00587 2
 -5 -3 2 11.0561 3.40322 3
 5 -3 -2 15.0575 4.6307 5
 5 3 -2 11.6627 3.16875 1
 -3 -3 2 1890.35 42.8217 3
 3 -3 -2 2049.2 41.9806 2
 3 -3 -2 1910.75 44.0818 5
 -3 -3 2 1929.32 42.6451 4
 3 -3 -2 1855.77 44.2888 1
 3 3 -2 1946.22 41.4067 1
 -1 -3 2 137.644 5.58909 4
 1 -3 -2 146.089 6.64037 5
 1 -3 -2 138.515 4.55067 3
 -1 -3 2 140.668 6.39846 3
 -1 -3 2 131.563 5.14383 1
 1 -3 -2 136.758 4.92841 2
 1 -3 -2 128.873 6.46376 1
 -1 -3 2 135.256 6.08035 5
 1 -3 2 645.324 16.2884 1
 -1 -3 -2 636.365 14.9646 2
 1 -3 2 632.069 15.3242 3
 -1 -3 -2 626.261 14.5593 3
 1 -3 2 614.157 15.4656 4
 1 -3 2 626.547 14.3023 2
 1 3 2 632.541 16.2464 1
 3 -3 2 302.588 11.3637 1
 -3 -3 -2 287.016 8.70489 2
 3 -3 2 309.072 7.25379 2
 3 -3 2 295.599 9.36436 4
 3 3 2 319.493 10.4592 1
 -5 -3 -2 298.975 9.6866 2
 5 -3 2 308.636 12.8223 1
 5 3 2 296.513 11.4734 1
 7 -3 2 697.072 15.9462 2
 7 -3 2 716.905 22.0835 1
 7 3 2 715.834 20.1955 1
 9 -3 2 27.3511 2.88856 2
 9 -3 2 21.2256 7.36193 1
 9 3 2 24.8905 6.36028 1
 11 -3 2 342.691 9.89514 2
 11 -3 2 350.655 19.0815 1
 11 3 2 320.506 15.8914 1
 13 -3 2 175.213 16.0188 1
 13 3 2 154.383 13.1457 1
 15 -3 2 -5.1371 10.6565 1
 15 3 2 -1.707 8.46045 1
 -17 -3 -2 121.816 11.1835 3
 17 -3 2 122.015 14.2477 5
 17 -3 2 109.718 17.4323 1
 17 3 2 122.987 15.0923 1
 -16 -4 2 116.982 11.1772 3
 16 -4 -2 114.592 16.4284 1
 16 -4 -2 117.39 13.3077 5
 14 -4 -2 206.253 18.2397 1
 -14 -4 2 234.229 13.4969 3
 14 -4 -2 202.085 16.0958 5
 14 -4 -2 196.269 10.4779 2
 14 4 -2 211.566 13.3304 1
 12 -4 -2 725.853 19.9913 2
 12 -4 -2 735.016 25.7059 5
 12 -4 -2 738.129 28.4589 1
 -12 -4 2 766.13 22.6196 3
 12 4 -2 712.108 21.9942 1
 10 -4 -2 67.2992 10.9352 1
 10 -4 -2 63.0996 5.62028 2
 -10 -4 2 68.4752 5.73529 4
 10 -4 -2 78.651 9.44775 5
 -10 -4 2 58.6571 6.87727 3
 10 4 -2 63.2232 6.72472 1
 8 -4 -2 65.1158 9.4777 1
 -8 -4 2 83.9489 6.66833 3
 8 -4 -2 72.3482 8.24311 5
 8 -4 -2 79.7062 5.83626 2
 -8 -4 2 85.3768 6.15313 4
 8 4 -2 92.1758 6.84186 1
 6 -4 -2 2237.14 55.8469 1
 6 -4 -2 2411.65 55.6687 5
 -6 -4 2 2327.84 52.7792 3
 -6 -4 2 2377.02 51.994 4
 6 -4 -2 2423.35 51.5217 2
 6 4 -2 2343.61 51.5745 1
 -4 -4 2 59.4576 5.16436 3
 4 -4 -2 69.5944 7.14916 1
 4 -4 -2 71.9753 4.77624 2
 4 -4 -2 66.2486 6.64728 5
 -4 -4 2 66.1833 5.62496 4
 4 4 -2 66.5652 5.04709 1
 2 -4 -2 608.671 14.7166 2
 -2 -4 2 569.801 15.3476 4
 2 -4 -2 560.444 17.3444 5
 -2 -4 2 574.082 16.226 3
 2 -4 -2 571.31 17.4977 1
 2 -4 -2 592.706 13.6017 3
 -2 -4 2 595.462 15.4416 5
 2 4 -2 592.926 14.9216 1
 0 -4 -2 2233.12 48.1868 2
 0 -4 2 2126.85 50.1609 5
 0 -4 2 2245.28 47.9268 2
 0 -4 2 2254.87 49.0584 1
 0 -4 2 2240.84 48.7872 4
 0 -4 -2 2273.69 47.9029 3
 0 -4 2 2174.17 49.13 3
 0 -4 -2 2196.42 49.9631 1
 2 -4 2 1160.03 26.9461 4
 -2 -4 -2 1105.74 25.9074 3
 2 -4 2 1136.58 28.2391 1
 -2 -4 -2 1141.84 26.316 2
 2 -4 2 1166.45 25.1589 2
 2 4 2 1145.29 27.7981 1
 4 -4 2 954.352 25.4891 1
 -4 -4 -2 948.099 22.4679 3
 4 -4 2 947.944 20.7031 2
 -4 -4 -2 937.823 22.6069 2
 4 -4 2 917.071 23.1002 4
 4 4 2 927.13 23.9308 1
 -6 -4 -2 180.879 8.22396 2
 6 -4 2 174.516 5.30092 2
 -6 -4 -2 175.473 7.6903 3
 6 -4 2 177.85 11.6286 1
 6 4 2 172.919 9.52533 1
 8 -4 2 68.9046 9.13523 1
 8 -4 2 74.6584 3.881 2
 8 4 2 74.5811 7.55548 1
 10 -4 2 1550.55 34.5887 2
 10 -4 2 1620.74 44.0346 1
 10 4 2 1584.91 40.3315 1
 12 -4 2 -11.748 8.60415 1
 -12 -4 -2 -2.4749 4.91542 3
 12 4 2 4.91701 7.08398 1
 14 -4 2 -0.6811 9.2112 5
 14 -4 2 -1.3464 11.051 1
 -14 -4 -2 3.28418 5.99867 3
 14 4 2 1.34295 7.96208 1
 16 -4 2 140.467 19.1046 1
 -16 -4 -2 173.549 13.4681 3
 16 -4 2 172.68 16.5225 5
 16 4 2 184.387 15.7494 1
 -15 -5 2 37.4818 8.25535 3
 15 -5 -2 5.48133 12.2148 1
 15 -5 -2 11.8164 9.66854 5
 13 -5 -2 157.792 13.9162 5
 -13 -5 2 163.694 11.7319 3
 13 -5 -2 147.396 16.2242 1
 13 -5 -2 141.202 8.93521 2
 13 5 -2 153.894 11.0555 1
 11 -5 -2 464.35 20.9441 5
 11 -5 -2 407.556 21.5124 1
 -11 -5 2 464.851 16.9246 3
 11 -5 -2 434.15 13.993 2
 11 5 -2 463.042 15.613 1
 9 -5 -2 71.5445 10.5743 1
 9 -5 -2 97.9698 6.79839 2
 -9 -5 2 93.6692 7.10358 4
 9 -5 -2 92.6767 10.3383 5
 -9 -5 2 77.7247 7.36932 3
 9 5 -2 98.7844 7.29235 1
 7 -5 -2 455.015 18.4004 5
 7 -5 -2 462.365 13.197 2
 -7 -5 2 456.48 13.5783 4
 -7 -5 2 465.058 15.135 3
 7 -5 -2 454.775 18.8579 1
 7 5 -2 470.786 13.8042 1
 5 -5 -2 2168.19 46.8238 2
 -5 -5 2 2090.54 48.4595 3
 -5 -5 2 2093.54 47.2237 4
 5 -5 -2 2096.03 51.2725 1
 5 -5 -2 2147.52 51.4778 5
 5 5 -2 2125.56 46.8399 1
 3 -5 -2 1642.19 40.2544 5
 -3 -5 2 1601.84 37.0839 4
 3 -5 -2 1565.31 39.7863 1
 3 -5 -2 1644.48 36.4979 2
 -3 -5 2 1626.22 36.8912 5
 -3 -5 2 1643.77 38.2355 3
 3 5 -2 1661.92 36.6875 1
 -1 -5 2 67.9821 5.21207 4
 -1 -5 2 70.5058 6.13842 5
 1 -5 -2 72.4461 5.07453 2
 1 -5 -2 91.6708 8.29926 5
 -1 -5 2 76.5525 5.57167 2
 -1 -5 2 73.6934 6.07895 3
 -1 -5 2 84.3873 5.89036 1
 1 -5 -2 75.6679 5.47652 3
 1 -5 -2 70.8682 7.09729 1
 1 -5 2 4109.32 86.8264 1
 -1 -5 -2 4006.26 85.1112 3
 1 -5 2 3848.3 88.218 5
 1 -5 2 4063.14 84.6209 2
 -1 -5 -2 3993.09 85.2726 2
 1 -5 2 3946.01 85.7849 3
 1 -5 2 3974.07 85.8935 4
 1 5 2 3942.83 86.9799 1
 3 -5 2 3227.79 75.4658 5
 -3 -5 -2 3338.65 71.338 2
 -3 -5 -2 3240.82 71.0426 3
 3 -5 2 3290.21 73.5285 1
 3 -5 2 3350.34 69.7931 2
 3 -5 2 3353.24 72.0517 4
 3 5 2 3227.11 72.5616 1
 5 -5 2 1.0395 1.93801 2
 -5 -5 -2 0.75001 3.40393 2
 -5 -5 -2 2.9849 3.28547 3
 5 -5 2 -2.1516 5.64606 5
 5 -5 2 -0.3205 4.96547 1
 5 5 2 3.37153 4.39587 1
 7 -5 2 1535.44 34.1179 2
 -7 -5 -2 1538.03 37.7015 2
 -7 -5 -2 1597.42 37.1947 3
 7 -5 2 1605.63 41.5518 1
 7 5 2 1588.49 38.7684 1
 -9 -5 -2 857.339 23.5042 3
 9 -5 2 810.783 29.855 5
 9 -5 2 862.706 19.7342 2
 9 -5 2 876.714 29.0552 1
 9 5 2 872.219 25.2669 1
 11 -5 2 20.0567 9.72207 5
 11 -5 2 26.3487 10.7421 1
 -11 -5 -2 21.7521 5.76765 3
 11 5 2 25.0936 7.68144 1
 13 -5 2 10.4305 9.97505 5
 13 -5 2 17.0319 11.5709 1
 -13 -5 -2 15.0703 6.28974 3
 13 5 2 18.7163 7.92224 1
 15 -5 2 73.6892 14.0949 5
 15 -5 2 87.5352 16.2887 1
 -15 -5 -2 89.0727 9.86735 3
 15 5 2 97.1381 12.0062 1
 -14 -6 2 19.8755 7.78796 3
 14 -6 -2 16.5835 13.0279 1
 14 -6 -2 4.28859 10.0857 5
 -12 -6 2 28.8548 7.40443 3
 12 -6 -2 46.595 12.4046 1
 12 -6 -2 9.89008 4.7437 2
 12 -6 -2 21.1525 9.76902 5
 12 6 -2 20.975 6.18119 1
 10 -6 -2 338.681 19.289 5
 10 -6 -2 359.034 12.1844 2
 10 -6 -2 315.28 20.1483 1
 -10 -6 2 363.104 15.2074 3
 10 6 -2 355.888 13.2468 1
 8 -6 -2 5.96619 7.55444 5
 -8 -6 2 10.0432 5.44235 3
 -8 -6 2 7.91556 3.81879 4
 8 -6 -2 6.7718 8.10212 1
 8 -6 -2 9.9982 3.99636 2
 8 6 -2 12.8965 4.79522 1
 6 -6 -2 17.1775 7.01762 5
 6 -6 -2 6.53493 6.74234 1
 6 -6 -2 14.4483 3.84937 2
 -6 -6 2 14.5575 5.35 3
 -6 -6 2 10.2379 3.9737 4
 6 6 -2 7.69791 4.01336 1
 4 -6 -2 1204.24 28.1419 2
 -4 -6 2 1167.75 30.0731 3
 -4 -6 2 1170.46 28.6476 4
 4 -6 -2 1201.17 32.6905 1
 4 -6 -2 1215.64 33.3107 5
 4 6 -2 1201.08 28.409 1
 -2 -6 2 12.5758 4.41942 5
 2 -6 -2 18.7349 3.1836 3
 -2 -6 2 12.5441 4.46087 3
 2 -6 -2 14.8327 3.47436 2
 2 -6 -2 5.40162 5.27755 1
 2 -6 -2 12.2639 5.68302 5
 -2 -6 2 16.6456 3.94697 4
 -2 -6 2 16.5603 4.08375 2
 2 6 -2 12.0005 3.98897 1
 0 -6 2 66.4518 5.64082 4
 0 -6 -2 73.6498 5.58983 2
 0 -6 2 57.7694 5.84954 3
 0 -6 -2 63.9309 5.21858 3
 0 -6 2 56.147 6.82301 5
 0 -6 2 70.451 5.15734 2
 0 -6 2 71.5561 6.28313 1
 2 -6 2 1524.86 35.4103 3
 -2 -6 -2 1533.05 35.3257 3
 -2 -6 -2 1494.12 35.2723 2
 2 -6 2 1466.34 39.2593 5
 2 -6 2 1519.95 36.1169 4
 2 -6 2 1544.8 34.1963 2
 2 -6 2 1564.87 37.3813 1
 2 6 2 1543.96 37.2168 1
 -4 -6 -2 173.443 8.4509 3
 -4 -6 -2 166.24 8.49186 2
 4 -6 2 159.025 12.8857 5
 4 -6 2 184.403 11.5019 1
 4 -6 2 170.443 6.47275 2
 4 6 2 180.261 10.1746 1
 -6 -6 -2 17.8378 4.79823 3
 6 -6 2 20.057 3.0742 2
 6 -6 2 14.9846 7.11052 1
 6 -6 2 17.3456 7.96431 5
 -6 -6 -2 15.4485 5.07204 2
 6 6 2 19.1976 5.95854 1
 -8 -6 -2 245.799 11.7138 3
 8 -6 2 249.211 16.489 1
 8 -6 2 227.291 17.8028 5
 8 -6 2 256.974 7.94626 2
 8 6 2 245.1 13.4746 1
 -10 -6 -2 5.60214 5.54659 3
 10 -6 2 13.1414 9.39573 5
 10 -6 2 -0.5339 8.65903 1
 10 6 2 7.54265 6.96887 1
 12 -6 2 56.7532 12.4228 1
 12 -6 2 37.638 11.6429 5
 -12 -6 -2 38.5008 7.53929 3
 12 6 2 38.7016 8.78792 1
 14 -6 2 213.055 20.3346 1
 14 -6 2 187.825 18.2631 5
 -14 -6 -2 185.813 13.6507 3
 14 6 2 200.554 15.7846 1
 -13 -7 2 77.4391 10.5267 3
 13 -7 -2 73.26 13.297 5
 13 -7 -2 93.0904 15.6705 1
 11 -7 -2 96.2789 13.4092 5
 11 -7 -2 89.0056 13.6184 1
 11 -7 -2 88.271 7.00606 2
 -11 -7 2 111.353 10.5283 3
 9 -7 -2 30.8556 10.036 5
 -9 -7 2 25.3273 7.11428 3
 9 -7 -2 43.2888 5.53167 2
 9 -7 -2 33.1535 10.0185 1
 9 7 -2 51.1219 6.29148 1
 7 -7 -2 125.16 7.8261 2
 7 -7 -2 119.328 12.588 5
 -7 -7 2 144.072 10.7497 3
 -7 -7 2 132.009 8.40558 4
 7 -7 -2 119.456 12.3264 1
 7 7 -2 130.803 8.91683 1
 -5 -7 2 414.403 13.9417 4
 5 -7 -2 456.902 20.3417 5
 5 -7 -2 435.913 19.0366 1
 5 -7 -2 435.103 13.3625 2
 -5 -7 2 432.314 16.1695 3
 5 7 -2 427.258 13.9315 1
 3 -7 -2 299.207 15.0295 1
 3 -7 -2 314.019 16.0589 5
 -3 -7 2 291.042 11.7507 4
 -3 -7 2 292.956 12.7985 3
 3 -7 -2 305.68 10.7779 2
 3 7 -2 316.4 11.8747 1
 -1 -7 2 -4.0516 4.53174 3
 1 -7 -2 -2.6445 5.93779 5
 1 -7 -2 1.51007 3.78963 3
 1 -7 -2 0.34731 3.62159 2
 -1 -7 2 -2.4384 4.08758 2
 -1 -7 2 -1.6087 4.03388 4
 1 -7 -2 -6.5865 5.39713 1
 -1 -7 2 -1.0946 4.58675 1
 -1 -7 2 3.52604 5.16313 5
 1 -7 2 1451.65 34.9704 3
 1 -7 2 1510.52 36.1693 1
 -1 -7 -2 1447.76 34.6325 3
 1 -7 2 1427.53 35.2082 4
 1 -7 2 1416.22 38.0153 5
 -1 -7 -2 1434.04 34.3366 2
 1 -7 2 1466.61 33.7194 2
 1 7 2 1432.24 36.7319 1
 3 -7 2 376.239 17.8164 5
 -3 -7 -2 368.36 13.0285 2
 -3 -7 -2 393.266 13.4782 3
 3 -7 2 375.301 15.4362 1
 3 -7 2 394.502 11.5932 2
 3 7 2 362.516 14.8746 1
 5 -7 2 136.205 13.1695 5
 5 -7 2 135.402 11.3293 1
 -5 -7 -2 137.77 9.44956 3
 -5 -7 -2 135.855 9.50707 2
 5 -7 2 133.624 6.5851 2
 5 7 2 136.818 10.9727 1
 7 -7 2 43.2175 9.09521 1
 -7 -7 -2 31.902 6.92084 2
 7 -7 2 43.7459 10.4643 5
 -7 -7 -2 36.6671 6.37055 3
 7 -7 2 41.8362 4.19252 2
 7 7 2 45.4194 7.7115 1
 9 -7 2 213.277 18.9774 5
 -9 -7 -2 221.669 12.362 3
 9 -7 2 201.19 15.6395 1
 9 7 2 199.798 13.713 1
 11 -7 2 73.7875 13.0578 1
 11 -7 2 64.6323 13.4031 5
 -11 -7 -2 78.4777 8.96899 3
 11 7 2 90.3127 10.4576 1
 13 -7 2 51.7078 13.8519 1
 -13 -7 -2 63.0589 9.48561 3
 13 -7 2 42.9821 13.3719 5
 13 7 2 68.8774 10.2838 1
 -12 -8 2 44.2947 9.34014 3
 12 -8 -2 45.0267 14.1436 1
 12 -8 -2 33.3908 12.5787 5
 -10 -8 2 623.65 22.5863 3
 10 -8 -2 654.424 28.0406 1
 10 -8 -2 592.576 18.0908 2
 10 -8 -2 628.073 28.6594 5
 -8 -8 2 55.0966 8.88544 3
 8 -8 -2 66.1569 11.7707 5
 8 -8 -2 57.0545 11.468 1
 8 -8 -2 70.926 6.50468 2
 8 8 -2 74.1618 7.27401 1
 6 -8 -2 444.883 20.8087 1
 6 -8 -2 451.576 14.3547 2
 6 -8 -2 436.085 22.122 5
 -6 -8 2 439.479 17.5319 3
 -6 -8 2 398.208 14.3419 4
 6 8 -2 446.164 14.8349 1
 4 -8 -2 1882.58 43.6819 2
 -4 -8 2 1872.57 46.2918 3
 4 -8 -2 1929.14 50.8422 5
 -4 -8 2 1869.57 44.4055 4
 4 -8 -2 1898.08 48.8749 1
 4 8 -2 1921.65 44.3798 1
 2 -8 -2 24.7678 8.09807 1
 2 -8 -2 38.0557 8.71239 5
 -2 -8 2 20.3441 5.86898 2
 -2 -8 2 20.8143 6.23823 3
 2 -8 -2 25.5473 4.98808 2
 2 -8 -2 28.7299 4.84754 3
 -2 -8 2 23.2315 5.67176 4
 -2 -8 2 31.0855 6.93996 5
 2 8 -2 23.4134 6.06896 1
 0 -8 -2 318.694 12.418 3
 0 -8 2 317.99 13.5752 3
 0 -8 -2 296.763 11.9353 2
 0 -8 2 316.965 15.8273 5
 0 -8 2 327.017 13.4632 4
 0 -8 2 320.075 12.3336 2
 0 -8 2 325.178 13.9195 1
 0 8 2 318.609 15.5302 1
 -2 -8 -2 2061.02 48.3026 3
 2 -8 2 2098.14 48.1074 3
 2 -8 2 2143.49 47.0309 2
 2 -8 2 2087.56 49.9736 1
 2 -8 2 2026.93 52.7005 5
 -2 -8 -2 2015.09 47.9778 2
 2 8 2 1997.38 50.0181 1
 -4 -8 -2 66.7586 7.31387 2
 4 -8 2 80.6949 9.57819 1
 4 -8 2 88.9693 6.3339 2
 -4 -8 -2 80.0103 7.74274 3
 4 -8 2 77.5372 11.0349 5
 4 8 2 88.7832 9.28675 1
 6 -8 2 19.728 8.28096 1
 6 -8 2 21.3063 4.40537 2
 -6 -8 -2 18.865 6.66603 2
 -6 -8 -2 16.2186 6.12413 3
 6 -8 2 4.59647 9.0175 5
 6 8 2 22.5406 7.18864 1
 8 -8 2 1204.43 36.5753 1
 -8 -8 -2 1188.77 32.136 3
 8 -8 2 1109.26 39.2089 5
 8 8 2 1217.42 33.2066 1
 10 -8 2 46.7689 12.9911 5
 -10 -8 -2 59.3655 8.54246 3
 10 -8 2 71.8652 12.8232 1
 10 8 2 44.7226 9.14106 1
 12 -8 2 31.2206 12.7515 1
 -12 -8 -2 19.7286 8.25705 3
 12 -8 2 20.9439 12.8433 5
 12 8 2 41.7541 9.19579 1
 11 -9 -2 -7.1304 11.5297 1
 11 -9 -2 -7.2984 11.8313 5
 -11 -9 2 0.25147 8.55204 3
 9 -9 -2 4.11331 11.0265 5
 9 -9 -2 14.3954 10.8924 1
 -9 -9 2 8.93078 8.21361 3
 9 -9 -2 -1.666 5.01958 2
 -7 -9 2 127.932 11.6661 3
 7 -9 -2 136.135 14.7224 1
 7 -9 -2 153.208 9.6159 2
 7 -9 -2 158.058 16.5615 5
 7 9 -2 157.72 10.3056 1
 5 -9 -2 140.007 13.684 1
 5 -9 -2 169.332 15.8248 5
 -5 -9 2 130.542 9.44247 4
 -5 -9 2 156.763 11.6665 3
 5 -9 -2 162.797 9.53149 2
 5 9 -2 159.286 10.4621 1
 3 -9 -2 43.1492 6.11741 2
 -3 -9 2 44.1236 7.80039 3
 -3 -9 2 26.9005 6.30562 4
 3 -9 -2 39.4047 9.56708 1
 3 -9 -2 41.3412 10.4552 5
 3 9 -2 51.4465 7.37571 1
 -1 -9 2 3.08684 5.85654 2
 -1 -9 2 1.32412 6.81868 5
 1 -9 -2 -0.1533 4.83196 3
 -1 -9 2 -2.377 5.92544 3
 1 -9 -2 1.16039 5.0163 2
 1 9 -2 5.19444 5.88723 1
 -1 9 2 5.00665 7.55181 1
 1 -9 2 281.843 16.9817 5
 1 -9 2 267.531 13.1877 3
 1 -9 2 284.192 14.5227 1
 -1 -9 -2 280.896 12.64 2
 -1 -9 -2 260.122 12.6568 3
 1 -9 2 290.011 12.4587 2
 1 9 2 270.954 15.2448 1
 -3 -9 -2 261.694 13.055 2
 3 -9 2 270.245 15.327 1
 3 -9 2 256.906 18.174 5
 -3 -9 -2 242.696 13.306 3
 3 -9 2 273.032 11.434 2
 3 9 2 259.342 14.8169 1
 5 -9 2 14.2705 9.98995 5
 -5 -9 -2 20.9522 6.9843 3
 5 -9 2 27.1708 5.30182 2
 -5 -9 -2 12.6182 6.92314 2
 5 -9 2 20.5489 8.8102 1
 5 9 2 21.6476 7.52848 1
 -7 -9 -2 29.4638 8.22383 2
 7 -9 2 41.2366 10.2105 1
 -7 -9 -2 49.7638 8.08264 3
 7 -9 2 34.7924 11.6219 5
 7 9 2 37.9193 8.33231 1
 -9 -9 -2 228.935 15.0021 3
 9 -9 2 184.563 18.9388 5
 9 -9 2 198.99 16.879 1
 9 9 2 222.903 15.0821 1
 11 -9 2 47.695 13.4299 1
 11 -9 2 33.863 13.9494 5
 -11 -9 -2 38.4468 9.41268 3
 11 9 2 29.761 9.19485 1
 10 -10 -2 246.796 22.3416 5
 10 -10 -2 263.283 21.2739 1
 -10 -10 2 253.076 18.5147 3
 -8 -10 2 -1.9853 8.19015 3
 8 -10 -2 4.30925 5.72085 2
 8 -10 -2 -15.543 10.7045 5
 8 -10 -2 -1.685 10.379 1
 6 -10 -2 35.8945 11.0347 1
 6 -10 -2 45.7935 6.89749 2
 6 -10 -2 47.2251 12.9884 5
 -6 -10 2 42.2472 9.23427 3
 4 -10 -2 151.094 15.9194 5
 -4 -10 2 124.043 11.2623 3
 4 -10 -2 149.249 10.4761 2
 4 -10 -2 148.215 14.2018 1
 4 10 -2 146.652 11.266 1
 -2 -10 2 -11.004 6.24937 3
 2 -10 -2 -1.2742 5.5892 2
 2 -10 -2 -7.413 4.33354 3
 2 10 -2 1.46273 6.46047 1
 0 -10 2 2.17926 8.02288 5
 0 -10 2 3.71885 6.54429 2
 0 -10 -2 9.81763 6.46428 2
 0 -10 2 14.9956 6.9296 3
 0 -10 -2 10.9404 6.04071 3
 0 10 2 15.0505 8.65285 1
 2 -10 2 335.498 14.2263 2
 2 -10 2 342.309 17.0712 1
 -2 -10 -2 321.377 15.0575 2
 2 -10 2 342.747 20.4495 5
 -2 -10 -2 345.208 15.1532 3
 2 10 2 313.312 16.6971 1
 -4 -10 -2 136.597 11.606 2
 -4 -10 -2 153.397 11.6108 3
 4 -10 2 165.77 13.432 1
 4 -10 2 156.426 10.1585 2
 4 -10 2 152.017 15.5278 5
 4 10 2 153.267 12.3375 1
 6 -10 2 3.65331 11.0118 5
 -6 -10 -2 10.1832 7.23586 3
 -6 -10 -2 16.7529 8.63902 2
 6 -10 2 2.07376 8.99127 1
 6 10 2 9.94145 7.86344 1
 8 -10 2 105.268 13.658 1
 8 -10 2 131.93 17.1589 5
 -8 -10 -2 114.519 11.6193 3
 8 10 2 140.774 12.2823 1
 10 -10 2 92.5128 17.0943 5
 -10 -10 -2 116.704 12.4331 3
 10 -10 2 87.541 14.6609 1
 10 10 2 110.692 12.0669 1
 7 -11 -2 16.7527 13.5667 5
 7 -11 -2 5.92695 6.24355 2
 -7 -11 2 2.65324 8.55851 3
 7 -11 -2 0.04641 11.1473 1
 5 -11 -2 41.5795 7.56594 2
 5 -11 -2 26.7405 11.5425 1
 -5 -11 2 39.1578 9.29712 3
 5 -11 -2 53.1605 14.1025 5
 -3 -11 2 126.152 11.3757 3
 3 -11 -2 115.856 10.0138 2
 3 11 -2 117.194 10.4059 1
 -1 -11 2 -9.2446 6.71881 3
 1 -11 -2 -1.1361 6.56832 2
 -1 11 2 13.1262 9.3264 1
 1 11 -2 1.86215 7.33014 1
 -1 -11 -2 207.007 13.7313 2
 1 -11 2 218.378 18.6588 5
 -1 -11 -2 190.293 11.993 3
 1 -11 2 216.444 13.6947 3
 1 -11 2 211.198 13.5497 2
 1 11 2 197.058 16.1465 1
 3 -11 2 97.0205 11.7071 1
 -3 -11 -2 73.8744 10.285 2
 3 -11 2 96.9657 13.6215 5
 -3 -11 -2 74.1314 9.41316 3
 3 -11 2 108.664 9.59465 2
 3 11 2 77.8402 10.7319 1
 -5 -11 -2 85.123 10.3057 3
 5 -11 2 67.5793 11.3343 1
 -5 -11 -2 69.2608 10.8491 2
 5 -11 2 65.9169 14.0812 5
 5 11 2 79.1395 11.042 1
 -7 -11 -2 78.1274 11.1076 3
 7 -11 2 64.18 14.9176 5
 7 -11 2 56.7202 12.2397 1
 7 11 2 69.6702 10.7083 1
 2 -12 -2 21.4462 8.14055 2
 -2 -12 2 40.0989 9.26002 3
 -2 12 2 32.8138 11.2932 1
 0 -12 2 36.3015 8.95702 3
 0 -12 -2 63.2252 10.1593 2
 0 12 -2 58.4975 10.1721 1
 0 12 2 53.7658 11.6843 1
 -2 -12 -2 4.37804 8.42135 2
 2 -12 2 8.29696 11.0151 5
 2 12 2 -0.7854 9.25936 1
 16 0 -3 7.04776 6.75931 2
 -16 0 3 -6.7367 5.26432 3
 16 0 -3 6.14918 8.6993 1
 -14 0 3 -2.9484 4.3723 3
 14 0 -3 -6.5918 7.02969 1
 14 0 -3 -1.94 5.66021 2
 14 0 -3 3.93352 4.91806 5
 12 0 -3 -0.7512 6.4564 1
 12 0 -3 3.72207 5.11492 2
 -12 0 3 -5.8701 3.63967 3
 12 0 -3 0.1992 4.27411 5
 10 0 -3 -1.7661 4.02705 2
 -10 0 3 2.06104 3.05555 3
 10 0 -3 -2.2269 3.34119 5
 10 0 -3 2.50538 5.22336 1
 8 0 -3 1.61634 2.80184 5
 8 0 -3 8.94776 4.30911 1
 -8 0 3 1.0085 2.36801 3
 6 0 -3 4.71737 4.02405 1
 -6 0 3 3.19616 2.24343 3
 6 0 -3 -0.025 2.47887 5
 -4 0 3 0.11259 1.50529 3
 4 0 -3 0.58942 1.69167 5
 4 0 -3 1.5424 2.30591 1
 4 0 -3 1.07718 2.09443 2
 -2 0 3 1.23897 1.79137 1
 2 0 -3 -1.8725 1.47481 2
 2 0 -3 3.96455 1.50703 1
 -2 0 3 1.60317 1.72516 3
 0 0 3 0.91856 2.05947 4
 0 0 -3 3.1191 1.73984 1
 0 0 3 -0.7784 1.60701 1
 0 0 -3 -0.8624 1.17931 2
 2 0 3 0.84329 2.1015 1
 -2 0 -3 0.3934 0.89971 2
 2 0 3 0.71731 1.61202 4
 4 0 3 0.69128 1.65443 4
 4 0 3 -0.1634 2.965 1
 -4 0 -3 0.44749 1.40012 2
 6 0 3 6.01092 4.74745 1
 8 0 3 0.38271 5.01907 1
 10 0 3 -4.6792 6.15995 1
 12 0 3 13.9385 8.24823 1
 14 0 3 -7.4331 9.14344 1
 16 0 3 24.3243 11.7658 1
 17 -1 -3 105.03 13.6983 1
 -17 -1 3 95.9749 9.69813 3
 17 -1 -3 114.765 10.4525 2
 -17 1 3 77.03 8.14352 3
 17 1 -3 89.5523 10.8839 2
 17 1 -3 87.3271 11.4773 1
 15 -1 -3 208.878 16.4145 1
 -15 -1 3 200.501 11.8181 3
 15 -1 -3 187.826 12.3567 5
 15 -1 -3 206.288 12.2356 2
 -15 1 3 211.059 10.7825 3
 15 1 -3 203.251 14.4821 1
 15 1 -3 188.896 13.7428 2
 -13 -1 3 230.406 11.0852 3
 13 -1 -3 225.539 11.5891 2
 13 -1 -3 197.616 11.723 5
 13 -1 -3 248.151 16.102 1
 13 1 -3 228.789 10.1693 5
 -13 1 3 212.172 9.75898 3
 13 1 -3 218.844 13.6088 1
 11 -1 -3 1726.47 41.2493 2
 11 -1 -3 1734.37 41.7408 5
 11 -1 -3 1728.9 45.0147 1
 -11 -1 3 1764.05 40.7294 3
 11 1 -3 1705.91 39.7336 5
 11 1 -3 1764.4 43.0322 1
 -11 1 3 1776.88 39.7533 3
 9 -1 -3 499.32 17.8873 1
 -9 -1 3 512.698 14.3799 3
 9 -1 -3 499.977 14.8804 2
 9 -1 -3 515.204 15.456 5
 -9 1 3 506.978 13.4693 3
 9 1 -3 518.923 16.2973 1
 9 1 -3 501.459 13.5631 5
 7 -1 -3 1301.84 29.9908 2
 7 -1 -3 1265.02 32.1873 1
 -7 -1 3 1288.47 29.5122 3
 7 -1 -3 1284.06 30.4717 5
 -7 1 3 1288.78 28.602 3
 7 1 -3 1299.18 30.7652 1
 7 1 -3 1288.23 28.5732 5
 5 -1 -3 2912.16 62.3908 2
 5 -1 -3 2827.32 63.8075 1
 5 -1 -3 2969.79 62.9315 5
 -5 -1 3 2860.42 62.1167 3
 5 1 -3 2953.91 62.4231 1
 -5 1 3 2884.83 61.1619 3
 3 -1 -3 240.117 6.98308 2
 3 -1 -3 250.67 7.67826 5
 -3 -1 3 255.053 7.56288 3
 3 -1 -3 236.561 7.73814 1
 -3 1 3 247.621 6.22702 3
 -1 -1 3 707.891 17.1811 4
 -1 -1 3 697.82 16.5756 3
 1 -1 -3 722.366 16.1953 2
 -1 1 3 717.394 16.6082 1
 1 -1 3 3492.98 73.5874 1
 -1 -1 -3 3519.95 72.9802 2
 1 -1 3 3464.2 73.9851 4
 -1 1 -3 3382.32 72.4141 2
 1 1 3 3545.95 73.9022 1
 3 -1 3 115.381 5.82057 1
 3 -1 3 106.106 4.58881 4
 -3 -1 -3 115.561 3.90307 2
 3 1 3 114.049 3.71185 4
 3 1 3 112.259 5.65427 1
 -5 -1 -3 150.383 5.84042 2
 5 -1 3 147.716 6.28434 4
 5 -1 3 132.057 8.99246 1
 5 1 3 143.974 8.38325 1
 5 1 3 161.015 5.16278 4
 7 -1 3 1451.43 36.2215 1
 7 1 3 1425.94 35.4771 1
 9 -1 3 12.7108 6.41049 1
 9 1 3 15.5387 6.08423 1
 11 -1 3 -0.8251 7.41712 1
 11 1 3 7.57793 7.02167 1
 13 -1 3 11.6255 8.96981 1
 13 -1 3 28.3729 4.55982 2
 13 1 3 37.6136 9.52469 1
 15 -1 3 228.292 18.828 1
 15 1 3 222.915 17.6704 1
 17 -1 3 38.4653 13.4462 1
 17 1 3 35.0886 12.3616 1
 16 -2 -3 50.7243 7.39566 2
 16 -2 -3 32.6063 7.78473 5
 -16 -2 3 21.5841 7.23979 3
 16 -2 -3 29.5325 10.9556 1
 -16 2 3 37.7964 6.0248 3
 16 2 -3 29.7376 8.39449 1
 -14 -2 3 286.966 13.2684 3
 14 -2 -3 282.259 18.303 1
 14 -2 -3 254.996 14.0223 5
 14 -2 -3 251.261 12.0995 2
 -14 2 3 245.601 10.631 3
 14 2 -3 274.2 14.4662 1
 12 -2 -3 662.586 21.2315 5
 12 -2 -3 659.002 19.1499 2
 -12 -2 3 687.919 19.9846 3
 12 -2 -3 654.133 24.4676 1
 12 2 -3 666.858 21.0724 1
 10 -2 -3 363.966 12.2498 2
 10 -2 -3 357.655 16.9878 1
 10 -2 -3 399.365 14.5497 5
 -10 -2 3 363.385 12.6175 3
 10 2 -3 362.295 13.5818 1
 8 -2 -3 334.543 10.5151 2
 8 -2 -3 303.338 13.9429 1
 -8 -2 3 320.646 10.7835 3
 8 -2 -3 318.778 12.2019 5
 8 2 -3 347.434 11.275 1
 -6 -2 3 3056.63 65.6997 3
 6 -2 -3 3026.3 65.3413 2
 6 -2 -3 2912.17 68.06 1
 6 -2 -3 3054.08 66.9512 5
 6 2 -3 3104.48 65.3298 1
 4 -2 -3 1960.72 41.5696 2
 4 -2 -3 1875.63 42.7913 5
 -4 -2 3 1941.56 42.1277 3
 4 -2 -3 1820.36 43.2887 1
 -2 -2 3 231.23 7.97483 3
 -2 -2 3 239.898 8.03244 4
 2 -2 -3 235.343 8.09435 1
 2 -2 -3 253.335 6.99944 2
 0 -2 3 2098.75 46.6213 4
 0 -2 -3 2210.75 45.6448 2
 0 -2 3 2152.17 46.1634 3
 0 -2 3 2136.86 45.6207 1
 0 2 3 2205.29 46.6308 1
 0 2 -3 1987.46 45.67 1
 -2 -2 -3 927.047 20.3775 2
 2 -2 3 917.362 21.2448 4
 2 -2 3 886.493 21.5838 1
 2 2 3 871.038 21.5134 1
 -4 -2 -3 130.885 5.2844 2
 4 -2 3 125.489 8.06176 1
 4 -2 3 135.648 6.23809 4
 4 2 3 129.169 7.76953 1
 6 -2 3 59.3071 6.94137 1
 -6 -2 -3 58.3627 4.55429 2
 6 -2 3 67.5481 5.50232 4
 6 2 3 59.8706 6.37223 1
 8 -2 3 75.9411 8.3653 1
 8 2 3 77.8053 7.65027 1
 10 -2 3 24.9942 2.99727 2
 10 -2 3 24.6904 8.21122 1
 10 2 3 19.4029 7.07773 1
 12 -2 3 109.992 12.7584 1
 12 -2 3 110.873 5.93524 2
 12 2 3 107.378 11.5815 1
 14 -2 3 107.962 14.5594 1
 14 2 3 107.724 12.8188 1
 16 -2 3 -11.928 10.8953 1
 16 2 3 -4.3182 9.86727 1
 17 -3 -3 57.4272 7.6902 2
 17 -3 -3 65.6209 13.8166 1
 -17 -3 3 52.7941 9.18681 3
 17 -3 -3 57.6553 9.93861 5
 15 -3 -3 -6.5726 6.60108 5
 15 -3 -3 -0.0375 9.96292 1
 15 -3 -3 -6.4912 5.21723 2
 -15 -3 3 -0.2171 6.29273 3
 -15 3 3 -5.0219 5.03954 3
 15 3 -3 -0.7882 6.35985 1
 13 -3 -3 233.949 17.5633 1
 -13 -3 3 226.006 12.4076 3
 13 -3 -3 237.657 10.9769 2
 13 -3 -3 211.221 13.9136 5
 13 3 -3 233.021 12.5421 1
 -11 -3 3 -5.3431 4.58666 3
 11 -3 -3 0.04743 5.58377 5
 11 -3 -3 -0.3837 3.82687 2
 11 -3 -3 0.82367 7.58763 1
 11 3 -3 2.53173 4.72463 1
 9 -3 -3 132.781 10.2213 5
 9 -3 -3 154.304 12.3935 1
 9 -3 -3 146.63 7.48255 2
 -9 -3 3 145.821 8.54094 3
 9 3 -3 147.966 8.08323 1
 -7 -3 3 98.8998 6.53785 3
 7 -3 -3 100.995 8.27687 5
 7 -3 -3 94.0638 5.77399 2
 7 -3 -3 83.3992 8.34912 1
 7 3 -3 92.7304 5.76424 1
 5 -3 -3 12.0054 4.16629 5
 -5 -3 3 9.03039 3.44094 4
 -5 -3 3 11.5493 3.61162 3
 5 -3 -3 10.6358 5.00472 1
 5 -3 -3 4.47509 2.70383 2
 5 3 -3 6.02691 2.43114 1
 -3 -3 3 4091.06 87.0005 4
 3 -3 -3 4177.33 85.9506 2
 3 -3 -3 3997.57 87.7895 5
 -3 -3 3 3983.93 87.0128 3
 3 -3 -3 3995.78 88.0365 1
 -1 -3 3 169.338 7.30356 3
 -1 -3 3 169.418 5.85533 1
 1 -3 -3 167.454 5.88453 2
 1 -3 -3 173.968 4.68714 3
 -1 -3 3 160.266 7.0785 4
 1 -3 -3 162.337 7.63171 1
 1 -3 3 0.8519 2.71953 4
 -1 -3 -3 4.89841 2.09406 2
 1 -3 3 8.87556 2.71492 3
 1 -3 3 7.69994 3.32789 1
 1 3 3 3.27906 3.36481 1
 -3 -3 -3 834.33 19.5064 2
 3 -3 3 826.693 20.3629 4
 3 -3 3 784.704 21.5372 1
 3 3 3 833.837 21.3458 1
 5 -3 3 857.676 21.3244 4
 -5 -3 -3 843.07 20.5756 2
 5 -3 3 860.29 23.7551 1
 5 3 3 835.572 22.6158 1
 7 -3 3 815.815 24.4476 1
 -7 -3 -3 823.884 20.8608 2
 7 3 3 777.002 22.5703 1
 9 -3 3 1075.59 31.5368 1
 9 3 3 1030.59 29.056 1
 11 -3 3 221.651 16.4749 1
 11 3 3 216.407 14.3441 1
 13 -3 3 552.424 25.2639 1
 13 3 3 570.211 22.7194 1
 15 -3 3 144.815 17.4793 1
 15 3 3 144.681 14.5308 1
 17 -3 3 10.2547 13.6802 1
 17 3 3 24.5254 11.4677 1
 -16 -4 3 9.32779 7.54262 3
 16 -4 -3 21.1122 8.79216 5
 16 -4 -3 -1.9088 11.7295 1
 16 -4 -3 9.83755 5.50007 2
 14 -4 -3 6.3059 7.56394 5
 14 -4 -3 -3.7076 4.83935 2
 14 -4 -3 -4.7137 9.83101 1
 -14 -4 3 11.577 6.77672 3
 -12 -4 3 140.473 10.9677 3
 12 -4 -3 146.147 14.5915 1
 12 -4 -3 119.942 11.1735 5
 12 -4 -3 137.295 8.88837 2
 12 4 -3 162.449 10.1839 1
 10 -4 -3 50.2675 7.98793 5
 10 -4 -3 62.5381 5.78785 2
 -10 -4 3 53.9433 5.65139 4
 10 -4 -3 59.2968 10.0573 1
 -10 -4 3 43.3334 6.33255 3
 10 4 -3 56.2685 6.0994 1
 -8 -4 3 303.336 10.9385 4
 8 -4 -3 294.542 14.1069 5
 8 -4 -3 274.458 15.2884 1
 -8 -4 3 305.663 11.9307 3
 8 -4 -3 305.928 10.4542 2
 8 4 -3 314.642 10.2926 1
 6 -4 -3 315.792 13.2672 5
 6 -4 -3 322.467 10.0254 2
 6 -4 -3 305.101 13.784 1
 -6 -4 3 313.284 10.8474 4
 -6 -4 3 293.541 11.0312 3
 6 4 -3 326.388 9.34995 1
 -4 -4 3 2.52684 3.39614 4
 4 -4 -3 6.64059 2.78094 2
 4 -4 -3 5.91317 4.97827 1
 -4 -4 3 8.7678 3.80492 3
 4 -4 -3 6.64937 4.35557 5
 4 4 -3 3.13704 2.29603 1
 2 -4 -3 731.301 20.8938 5
 -2 -4 3 737.197 19.04 5
 -2 -4 3 765.64 20.0741 3
 2 -4 -3 790.458 18.5625 2
 2 -4 -3 765.557 21.1662 1
 -2 -4 3 767.39 19.6756 4
 0 -4 3 1647.68 37.9754 3
 0 -4 -3 1640.35 36.008 3
 0 -4 -3 1670.42 36.9411 2
 0 -4 3 1656.79 38.0153 4
 0 -4 3 1693.7 37.4817 1
 0 4 3 1652.47 38.8663 1
 2 -4 3 60.4863 5.17228 4
 2 -4 3 71.191 6.17268 1
 -2 -4 -3 64.675 4.93541 2
 2 -4 3 61.7882 4.0532 2
 -2 -4 -3 67.0016 4.56109 3
 2 4 3 72.4761 6.42174 1
 4 -4 3 1472.77 36.0557 1
 -4 -4 -3 1483.6 33.4047 2
 4 -4 3 1414.16 34.0526 4
 4 4 3 1476.7 35.1492 1
 -6 -4 -3 776.536 20.0782 2
 6 -4 3 770.013 20.624 4
 6 -4 3 770.014 23.2727 1
 6 4 3 777.937 21.982 1
 8 -4 3 -2.6628 6.15372 1
 8 4 3 2.77661 5.64148 1
 10 -4 3 883.636 29.2274 1
 10 4 3 828.301 26.0802 1
 12 -4 3 249.296 18.6379 1
 12 4 3 220.699 15.2749 1
 14 -4 3 53.6223 13.0788 1
 14 4 3 43.2971 10.3282 1
 16 -4 3 -0.6319 10.6574 5
 16 -4 3 13.0094 13.7596 1
 -16 -4 -3 13.8977 7.68203 3
 16 4 3 42.654 11.6331 1
 15 -5 -3 53.2437 10.9278 5
 15 -5 -3 39.6237 6.03293 2
 -15 -5 3 49.414 9.14209 3
 15 -5 -3 44.6556 13.2784 1
 -13 -5 3 263.407 14.3605 3
 13 -5 -3 231.82 17.0955 5
 13 -5 -3 240.308 11.1819 2
 13 -5 -3 259.464 19.8077 1
 -11 -5 3 36.0489 6.93044 3
 11 -5 -3 37.0535 5.63417 2
 11 -5 -3 36.173 8.82732 5
 11 -5 -3 27.6792 10.0784 1
 -11 -5 3 34.3748 5.07456 4
 11 5 -3 48.6731 6.07145 1
 -9 -5 3 104.365 8.59026 3
 9 -5 -3 100.313 12.0965 1
 -9 -5 3 113.391 8.1812 4
 9 -5 -3 99.3755 7.35341 2
 9 -5 -3 124.606 11.2179 5
 9 5 -3 111.953 7.41558 1
 7 -5 -3 695.001 22.8107 5
 -7 -5 3 688.26 18.7612 4
 -7 -5 3 653.892 19.666 3
 7 -5 -3 690.945 18.0561 2
 7 -5 -3 664.796 23.138 1
 7 5 -3 692.91 17.4421 1
 -5 -5 3 5.6954 4.10988 3
 -5 -5 3 4.4119 3.6678 4
 5 -5 -3 7.75091 5.15097 5
 5 -5 -3 4.67549 3.03643 2
 5 -5 -3 1.3626 5.51018 1
 5 5 -3 3.31462 2.7554 1
 -3 -5 3 320.013 10.0639 5
 3 -5 -3 268.825 12.6339 1
 -3 -5 3 304.846 10.8213 4
 3 -5 -3 305.624 9.77017 2
 3 -5 -3 291.603 12.8568 5
 -3 -5 3 304.389 11.5021 3
 3 5 -3 311.7 9.46857 1
 1 -5 -3 144.242 9.41507 1
 -1 -5 3 145.416 8.47694 5
 -1 -5 3 131.48 7.67335 4
 -1 -5 3 150.358 7.21234 1
 1 -5 -3 140.732 6.1683 3
 -1 -5 3 140.491 8.17056 3
 1 -5 -3 147.839 6.54552 2
 -1 -5 -3 42.9445 3.80024 3
 1 -5 3 43.5575 5.26761 1
 1 -5 3 31.1328 4.6234 3
 1 -5 3 43.4378 4.96048 4
 1 -5 3 38.4285 3.71778 2
 1 -5 3 42.1845 6.31169 5
 -1 -5 -3 37.4886 4.02035 2
 1 5 3 40.1358 5.95227 1
 3 -5 3 586.339 13.9684 2
 -3 -5 -3 578.336 15.2052 3
 -3 -5 -3 576.822 15.6161 2
 3 -5 3 573.195 16.5891 4
 3 -5 3 582.635 17.9082 1
 3 5 3 573.377 17.479 1
 5 -5 3 83.4532 7.13441 4
 -5 -5 -3 81.54 6.23187 3
 5 -5 3 91.1062 3.88524 2
 5 -5 3 81.9854 8.15559 1
 -5 -5 -3 80.9283 6.13298 2
 5 5 3 95.932 7.81943 1
 7 -5 3 203.188 13.2946 1
 -7 -5 -3 170.364 9.56624 2
 -7 -5 -3 163.306 8.65278 3
 7 5 3 170.304 11.5146 1
 -9 -5 -3 69.4884 6.87747 3
 9 -5 3 89.9164 11.3421 1
 9 5 3 61.8197 8.77509 1
 -11 -5 -3 2.54876 5.40907 3
 11 -5 3 3.24553 9.17673 1
 11 5 3 -0.734 7.07495 1
 -13 -5 -3 228.29 13.0276 3
 13 -5 3 216.517 20.211 5
 13 -5 3 208.936 18.915 1
 13 5 3 201.144 15.7702 1
 15 -5 3 8.45161 13.3924 1
 -15 -5 -3 -2.3099 6.58814 3
 15 -5 3 13.722 11.8994 5
 15 5 3 15.1566 9.72635 1
 -14 -6 3 52.436 9.53769 3
 14 -6 -3 42.8751 13.9114 1
 14 -6 -3 58.9424 6.15197 2
 14 -6 -3 52.3042 11.5347 5
 12 -6 -3 47.4627 6.13442 2
 12 -6 -3 44.5775 10.2948 5
 -12 -6 3 65.4799 9.07568 3
 12 -6 -3 41.1221 11.9795 1
 -10 -6 3 11.3674 6.34116 3
 -10 -6 3 11.7805 4.83516 4
 10 -6 -3 4.7733 8.80267 1
 10 -6 -3 11.0581 4.60829 2
 10 -6 -3 -1.9932 7.75801 5
 10 6 -3 16.2037 4.59787 1
 8 -6 -3 16.5367 7.61186 5
 8 -6 -3 20.3017 4.63883 2
 8 -6 -3 9.82894 8.36231 1
 -8 -6 3 18.4816 4.85044 4
 -8 -6 3 10.5471 5.76215 3
 8 6 -3 28.3617 4.49526 1
 6 -6 -3 154.878 7.72757 2
 6 -6 -3 130.993 11.6082 1
 -6 -6 3 122.596 8.4883 4
 -6 -6 3 134.903 9.87553 3
 6 -6 -3 148.908 12.9926 5
 6 6 -3 139.518 7.25751 1
 4 -6 -3 457.723 17.7405 1
 4 -6 -3 480.818 18.3252 5
 4 -6 -3 461.13 13.6834 2
 -4 -6 3 475.694 14.9237 4
 -4 -6 3 478.557 15.9642 3
 4 6 -3 461.343 13.1541 1
 2 -6 -3 1336.24 34.9128 1
 -2 -6 3 1371.07 32.8223 5
 -2 -6 3 1362.49 33.2686 3
 2 -6 -3 1345 31.4265 2
 2 -6 -3 1365.68 35.4845 5
 -2 -6 3 1300.19 32.5018 4
 2 -6 -3 1327.64 30.0219 3
 0 -6 3 86.9574 7.38771 4
 0 -6 3 83.6575 7.72354 5
 0 -6 -3 77.774 5.95798 2
 0 -6 -3 79.4652 6.00251 3
 0 -6 3 91.6964 7.33989 1
 0 -6 3 85.4129 6.91619 3
 0 6 3 79.8222 7.84237 1
 2 -6 3 220.901 9.64798 3
 2 -6 3 245.54 11.087 1
 2 -6 3 218.519 7.93594 2
 -2 -6 -3 215.119 8.61701 3
 -2 -6 -3 211.518 8.76691 2
 2 -6 3 221.54 10.2623 4
 2 -6 3 232.846 13.0447 5
 2 6 3 216.09 11.209 1
 -4 -6 -3 1682.17 39.6923 2
 4 -6 3 1698.36 42.1372 1
 -4 -6 -3 1694.27 39.2764 3
 4 -6 3 1756.98 37.5117 2
 4 -6 3 1707.9 44.9546 5
 4 -6 3 1697.88 40.6721 4
 4 6 3 1688.22 41.4479 1
 6 -6 3 809.573 25.6003 1
 -6 -6 -3 801.221 21.7969 3
 -6 -6 -3 812.317 22.3905 2
 6 -6 3 842.057 18.8085 2
 6 -6 3 832.198 28.5922 5
 6 6 3 762.495 23.6816 1
 8 -6 3 81.238 12.194 5
 8 -6 3 98.9906 11.3493 1
 -8 -6 -3 93.0643 7.67203 3
 -8 -6 -3 78.5823 8.31637 2
 8 6 3 100.602 9.88133 1
 10 -6 3 409.234 23.5807 5
 10 -6 3 472.228 22.1793 1
 -10 -6 -3 415.778 16.1432 3
 10 6 3 439.667 18.5459 1
 12 -6 3 581.16 27.2513 1
 12 -6 3 557.942 28.2042 5
 -12 -6 -3 586.263 20.3345 3
 12 6 3 590.22 22.6624 1
 14 -6 3 63.83 15.3143 1
 -14 -6 -3 68.3153 9.39295 3
 14 -6 3 51.3082 13.5546 5
 14 6 3 78.8409 11.9192 1
 13 -7 -3 -7.665 9.96209 5
 -13 -7 3 -9.2265 7.23162 3
 13 -7 -3 -2.6325 11.5618 1
 13 -7 -3 4.01818 4.19914 2
 -11 -7 3 181.122 13.9669 3
 11 -7 -3 166.009 16.9615 1
 11 -7 -3 176.438 10.1011 2
 11 -7 -3 199.578 18.1619 5
 9 -7 -3 75.7914 11.5341 5
 -9 -7 3 80.996 9.1668 3
 9 -7 -3 73.4456 6.73966 2
 9 -7 -3 72.0721 11.8312 1
 -7 -7 3 50.2113 7.61767 3
 7 -7 -3 56.6914 5.91971 2
 7 -7 -3 48.2481 9.96116 1
 -7 -7 3 57.624 6.49886 4
 7 -7 -3 52.145 9.9231 5
 7 7 -3 73.9449 6.05093 1
 5 -7 -3 144.444 12.5806 5
 5 -7 -3 156.237 8.38714 2
 -5 -7 3 156.032 9.63772 4
 5 -7 -3 158.442 12.5907 1
 -5 -7 3 148.373 10.6842 3
 5 7 -3 155.011 8.31063 1
 -3 -7 3 228.963 11.9011 3
 3 -7 -3 254.689 14.9694 5
 -3 -7 3 233.141 10.9918 4
 -3 -7 3 219.426 10.7973 5
 3 -7 -3 234.761 14.3 1
 3 -7 -3 223.436 9.72071 2
 3 7 -3 234.897 9.97969 1
 1 -7 -3 1159 32.1773 1
 -1 -7 3 1161.72 29.9632 3
 -1 -7 3 1188.26 29.0012 1
 1 -7 -3 1150.01 27.6488 3
 -1 -7 3 1169.38 30.8931 5
 -1 -7 3 1149.06 29.7772 4
 1 -7 -3 1156.7 28.3437 2
 1 -7 3 629.024 17.1677 2
 -1 -7 -3 631.764 17.6876 3
 1 -7 3 630.486 19.115 1
 1 -7 3 647.935 21.6048 5
 1 -7 3 615.486 18.5667 3
 1 -7 3 604.413 19.0303 4
 -1 -7 -3 611.851 17.6994 2
 1 7 3 628.622 20.6676 1
 3 -7 3 424.765 12.1037 2
 3 -7 3 397.276 18.5869 5
 -3 -7 -3 409.76 13.6103 3
 3 -7 3 400.121 14.9576 4
 -3 -7 -3 379.515 13.5701 2
 3 -7 3 421.547 15.8141 1
 3 7 3 373.999 15.7951 1
 -5 -7 -3 1233.69 30.9501 3
 5 -7 3 1265.4 34.3284 1
 5 -7 3 1215.19 37.3074 5
 5 -7 3 1294.45 28.5039 2
 -5 -7 -3 1218.95 31.3624 2
 5 7 3 1192.23 32.9988 1
 7 -7 3 1.00269 8.42444 5
 -7 -7 -3 1.03852 5.72986 2
 7 -7 3 7.20864 7.99595 1
 -7 -7 -3 6.72996 5.24908 3
 7 7 3 2.3307 6.89376 1
 9 -7 3 129.84 13.5063 1
 9 -7 3 109.632 14.2983 5
 -9 -7 -3 106.78 9.18586 3
 9 7 3 127.318 11.5613 1
 11 -7 3 1166.23 41.1305 5
 11 -7 3 1176.84 39.0087 1
 -11 -7 -3 1155.82 32.4562 3
 11 7 3 1221.44 34.722 1
 13 -7 3 26.5165 13.0963 5
 13 -7 3 17.229 12.7861 1
 -13 -7 -3 34.2365 8.39885 3
 13 7 3 25.5953 9.31327 1
 12 -8 -3 78.7986 7.27458 2
 12 -8 -3 103.612 15.8639 1
 -12 -8 3 116.185 11.986 3
 12 -8 -3 108.854 15.5821 5
 -10 -8 3 10.2987 7.83853 3
 10 -8 -3 -2.6574 10.1131 5
 10 -8 -3 5.07362 5.12954 2
 10 -8 -3 10.9443 10.9592 1
 8 -8 -3 77.5751 7.18384 2
 8 -8 -3 72.9177 12.2582 5
 -8 -8 3 72.3579 9.54333 3
 8 -8 -3 69.4509 12.0809 1
 6 -8 -3 360.418 19.3466 1
 -6 -8 3 357.601 16.0393 3
 -6 -8 3 335.045 13.8826 4
 6 -8 -3 337.799 19.8012 5
 6 -8 -3 340.509 12.9086 2
 6 8 -3 355.164 12.418 1
 4 -8 -3 108.901 7.73887 2
 -4 -8 3 104.831 8.74979 4
 4 -8 -3 96.2043 11.1962 1
 4 -8 -3 92.9052 11.5539 5
 -4 -8 3 85.2034 8.74247 3
 4 8 -3 104.479 8.2274 1
 2 -8 -3 104.113 7.58018 2
 -2 -8 3 99.7978 8.86436 3
 -2 -8 3 109.239 8.72877 4
 2 -8 -3 103.661 7.06604 3
 2 -8 -3 101.468 10.8075 1
 -2 -8 3 112.831 10.5046 5
 2 8 -3 100.526 7.92399 1
 0 -8 3 50.096 7.19624 3
 0 -8 -3 46.0354 6.05026 2
 0 -8 3 55.6891 8.61736 5
 0 -8 -3 54.163 6.31485 3
 0 -8 3 47.4735 6.91449 4
 0 -8 3 65.1053 7.55415 1
 0 8 3 55.7484 8.71928 1
 -2 -8 -3 109.421 8.13946 2
 2 -8 3 109.299 11.196 5
 2 -8 3 121.076 9.79845 1
 2 -8 3 126.401 8.27551 2
 -2 -8 -3 118.677 9.17592 3
 2 -8 3 122.742 9.68855 4
 2 -8 3 113.98 8.85225 3
 2 8 3 103.394 10.3759 1
 -4 -8 -3 187.653 10.8632 2
 4 -8 3 171.754 16.1236 5
 4 -8 3 195.747 8.68512 2
 4 -8 3 179.446 13.2071 1
 -4 -8 -3 186.982 10.9562 3
 4 8 3 187.367 12.9593 1
 -6 -8 -3 67.5979 8.35639 2
 6 -8 3 68.2537 11.5441 5
 -6 -8 -3 52.8668 7.27653 3
 6 -8 3 54.7041 5.41363 2
 6 -8 3 57.4624 9.71635 1
 6 8 3 57.8349 8.9568 1
 -8 -8 -3 179.887 13.1244 2
 8 -8 3 188.093 15.2828 1
 8 -8 3 182.915 16.7916 5
 -8 -8 -3 209.11 12.9692 3
 8 8 3 200.263 14.3975 1
 -10 -8 -3 3.13781 6.81535 3
 10 -8 3 3.60983 10.6864 5
 10 -8 3 28.9796 10.9792 1
 10 8 3 13.003 8.62333 1
 -12 -8 -3 1.17839 7.62838 3
 12 -8 3 -7.1268 11.1024 1
 12 -8 3 7.16078 12.394 5
 12 8 3 7.01398 8.69139 1
 11 -9 -3 -0.4285 12.2916 5
 -11 -9 3 3.10912 8.91334 3
 11 -9 -3 3.48239 11.8535 1
 11 -9 -3 4.82442 4.65355 2
 9 -9 -3 6.68178 11.0794 1
 9 -9 -3 2.97703 10.8893 5
 9 -9 -3 3.09225 5.36649 2
 -9 -9 3 8.70846 8.26194 3
 7 -9 -3 542.27 26.563 5
 -7 -9 3 541.27 21.2674 3
 7 -9 -3 547.813 24.9699 1
 7 -9 -3 522.877 17.3492 2
 5 -9 -3 41.4981 6.38336 2
 5 -9 -3 37.9572 10.2211 1
 -5 -9 3 45.039 8.22144 3
 -5 -9 3 23.6797 6.25908 4
 5 -9 -3 40.3326 10.6872 5
 5 9 -3 48.5625 6.298 1
 -3 -9 3 -5.6462 5.87547 3
 3 -9 -3 0.52864 8.26102 1
 3 -9 -3 -8.5755 4.89464 2
 -3 -9 3 -3.5822 5.44946 4
 3 9 -3 17.3473 5.6546 1
 1 -9 -3 359.066 13.0986 3
 -1 -9 3 372.077 15.923 3
 1 -9 -3 341.779 13.8089 2
 -1 -9 3 357.913 16.0229 4
 -1 -9 3 369.67 16.8268 5
 -1 9 3 373.277 18.2015 1
 1 9 -3 381.843 14.7529 1
 1 -9 3 68.7643 10.0255 5
 -1 -9 -3 39.4346 6.67858 2
 1 -9 3 41.3059 7.58787 4
 1 -9 3 59.2599 8.20177 1
 1 -9 3 54.1905 7.72855 3
 -1 -9 -3 51.8853 6.80974 3
 1 -9 3 54.9118 6.93227 2
 1 9 3 42.5803 9.29379 1
 3 -9 3 3.04785 5.01473 2
 -3 -9 -3 10.4528 6.06569 3
 -3 -9 -3 0.2834 5.68713 2
 3 -9 3 12.4918 8.59846 5
 3 -9 3 5.21659 7.14656 1
 3 9 3 -4.6736 7.24086 1
 -5 -9 -3 1134.12 30.6736 2
 -5 -9 -3 1137.19 30.2787 3
 5 -9 3 1106.23 32.4937 1
 5 -9 3 965.968 26.9776 2
 5 -9 3 1135.53 36.9877 5
 5 9 3 1151.16 32.2922 1
 -7 -9 -3 7.63849 7.53273 2
 7 -9 3 -1.6417 8.36475 1
 7 -9 3 -3.7484 9.82793 5
 -7 -9 -3 0.92892 6.53624 3
 7 9 3 15.6615 8.15657 1
 9 -9 3 14.6801 10.4866 1
 9 -9 3 20.0037 12.1456 5
 -9 -9 -3 24.0482 7.96673 3
 9 9 3 18.6782 8.85997 1
 -11 -9 -3 458.879 20.6143 3
 11 -9 3 498.367 29.8206 5
 11 -9 3 502.631 26.0925 1
 11 9 3 447.669 21.8288 1
 10 -10 -3 10.2556 12.7965 1
 10 -10 -3 10.5621 13.1971 5
 10 -10 -3 9.77118 4.98695 2
 -10 -10 3 1.01901 9.14238 3
 8 -10 -3 86.2063 15.4936 5
 -8 -10 3 100.296 11.7567 3
 8 -10 -3 91.4984 14.6413 1
 8 -10 -3 75.7859 8.25962 2
 6 -10 -3 3.19219 5.85667 2
 -6 -10 3 14.1486 8.1256 3
 6 -10 -3 3.19702 10.053 1
 6 -10 -3 4.11651 10.9045 5
 -4 -10 3 42.1102 7.26197 4
 4 -10 -3 60.1195 7.69406 2
 -4 -10 3 57.9524 8.96737 3
 4 -10 -3 43.7587 11.1554 1
 4 10 -3 42.6949 7.22606 1
 -2 -10 3 222.456 14.1858 3
 2 -10 -3 179.17 11.6944 2
 -2 -10 3 198.979 13.9118 4
 -2 10 3 219.268 16.5473 1
 2 10 -3 231.811 12.6969 1
 0 -10 3 7.41891 7.65295 5
 0 -10 -3 -3.3564 6.05464 2
 0 -10 -3 12.6731 5.06342 3
 0 -10 3 -1.4726 6.66457 3
 0 10 3 -3.0292 8.24233 1
 -2 -10 -3 229.722 13.1042 2
 -2 -10 -3 230.953 12.8073 3
 2 -10 3 230.906 14.4644 1
 2 -10 3 205.176 17.5501 5
 2 10 3 239.491 15.6856 1
 4 -10 3 283.714 12.3182 2
 4 -10 3 342.074 17.5681 1
 -4 -10 -3 357.839 15.8263 3
 -4 -10 -3 316.131 15.6661 2
 4 -10 3 360.388 21.8685 5
 4 10 3 351.137 17.6498 1
 6 -10 3 71.858 11.293 1
 -6 -10 -3 52.9073 9.50453 2
 6 -10 3 85.3506 13.9554 5
 -6 -10 -3 58.8942 9.06436 3
 6 10 3 69.8423 10.4756 1
 8 -10 3 182.726 16.2507 1
 -8 -10 -3 200.687 15.4403 3
 8 -10 3 176.732 18.6879 5
 8 10 3 202.2 15.581 1
 7 -11 -3 430.464 17.1214 2
 7 -11 -3 476.25 28.9134 5
 -7 -11 3 464.345 21.4834 3
 7 -11 -3 460.69 25.9431 1
 -5 -11 3 276.73 16.8398 3
 5 -11 -3 268.314 20.4745 1
 5 -11 -3 242.135 13.5636 2
 3 -11 -3 152.389 11.7775 2
 -3 -11 3 152.298 12.6672 3
 -3 11 3 163.283 15.1907 1
 1 -11 -3 300.795 15.0759 2
 -1 -11 3 332.183 16.8603 3
 -1 11 3 306.654 19.251 1
 1 11 -3 293.865 15.3885 1
 1 -11 3 78.28 10.009 1
 1 -11 3 101.18 10.3823 3
 -1 -11 -3 89.0174 9.75418 2
 1 -11 3 59.105 11.0691 5
 1 11 3 96.5794 12.4396 1
 3 -11 3 461.616 24.0083 5
 3 -11 3 453.338 20.1112 1
 -3 -11 -3 405.235 18.625 2
 -3 -11 -3 453.456 17.9949 3
 3 11 3 425.764 20.8342 1
 -5 -11 -3 45.2305 10.0101 2
 5 -11 3 55.5512 10.8156 1
 5 -11 3 41.1017 12.6238 5
 -5 -11 -3 41.605 8.82058 3
 5 11 3 41.8884 10.259 1
 7 -11 3 31.6577 11.0813 1
 7 -11 3 48.9379 13.5675 5
 -7 -11 -3 34.9347 9.25077 3
 7 11 3 46.055 10.3422 1
 -2 -12 3 31.6941 9.31489 3
 2 -12 -3 20.1311 8.31093 2
 -2 12 3 15.7401 10.8519 1
 0 -12 3 199.156 13.8846 3
 0 -12 -3 178.181 13.3649 2
 0 12 3 240.195 17.9939 1
 0 12 -3 185.113 14.5384 1
 -2 -12 -3 43.2527 9.92779 2
 2 -12 3 35.1116 11.7345 5
 2 -12 3 43.9373 10.2705 1
 2 12 3 50.8266 11.5238 1
 16 0 -4 17.6117 8.4613 1
 -16 0 4 17.5351 6.08616 3
 16 0 -4 30.0353 8.16231 2
 14 0 -4 156.65 12.7255 1
 -14 0 4 135.039 9.28348 3
 14 0 -4 130.6 12.1178 5
 14 0 -4 120.774 10.472 2
 12 0 -4 1103.94 30.6967 2
 12 0 -4 1144.9 28.9194 5
 12 0 -4 1191.4 32.3199 1
 -12 0 4 1189.58 28.7532 3
 10 0 -4 276.874 12.8311 1
 10 0 -4 272.558 11.8691 2
 10 0 -4 274.341 10.1835 5
 -10 0 4 278.134 9.74995 3
 8 0 -4 1086.63 26.2005 5
 -8 0 4 1119.06 25.9639 3
 8 0 -4 1151.25 28.2323 1
 8 0 -4 1114.12 27.7842 2
 6 0 -4 530.761 14.6667 1
 6 0 -4 510.309 14.6967 2
 -6 0 4 519.795 13.2675 3
 6 0 -4 526.018 13.6053 5
 4 0 -4 1515.33 33.4264 1
 -4 0 4 1553.57 33.5697 3
 4 0 -4 1476.75 34.0357 2
 2 0 -4 8691.63 190.604 2
 -2 0 4 9085.16 188.761 3
 -2 0 4 9392.36 188.301 1
 -2 0 4 8961.76 188.5 1
 0 0 4 198.83 6.00415 1
 0 0 4 199.253 6.90631 4
 0 0 -4 189.953 5.50469 2
 2 0 4 3044.11 66.8128 4
 2 0 4 3173.29 67.2035 1
 -2 0 -4 3164 65.5053 2
 4 0 4 9921.96 209.013 1
 -4 0 -4 9903.61 206.291 2
 4 0 4 9999.99 207.234 4
 6 0 4 6.56472 2.57733 4
 6 0 4 8.60665 4.74524 1
 8 0 4 14.9612 5.87758 1
 10 0 4 1665.18 43.506 1
 12 0 4 271.169 17.193 1
 14 0 4 46.7152 11.7337 1
 16 0 4 166.846 17.6653 1
 17 -1 -4 15.0861 7.18284 2
 17 -1 -4 4.61122 9.27343 1
 -17 -1 4 5.84577 6.35238 3
 17 1 -4 23.9157 8.72407 2
 -17 1 4 6.00757 5.55726 3
 15 -1 -4 -7.7683 5.85057 2
 -15 -1 4 4.38146 5.49846 3
 15 -1 -4 -5.3292 7.61318 1
 15 -1 -4 -6.8203 5.09157 5
 15 1 -4 2.37039 7.03222 1
 -15 1 4 -0.7071 4.656 3
 15 1 -4 -7.7214 6.33748 2
 13 -1 -4 51.0827 6.76521 5
 13 -1 -4 50.2444 7.0545 2
 -13 -1 4 40.0481 6.01636 3
 13 -1 -4 56.2948 9.40364 1
 -13 1 4 50.8855 5.56373 3
 13 1 -4 62.9346 8.35423 1
 13 1 -4 49.5562 8.03403 2
 11 -1 -4 251.829 11.3556 5
 11 -1 -4 275.36 11.8103 2
 11 -1 -4 279.384 14.5233 1
 -11 -1 4 264.717 10.8304 3
 11 1 -4 284.329 12.4954 1
 11 1 -4 259.153 9.60661 5
 -11 1 4 258.49 9.60854 3
 9 -1 -4 360.219 12.2975 5
 9 -1 -4 349.71 14.2589 1
 9 -1 -4 357.812 12.1988 2
 -9 -1 4 382.809 11.6685 3
 9 1 -4 353.433 12.5838 1
 -9 1 4 350.212 10.3856 3
 9 1 -4 356.093 10.3382 5
 7 -1 -4 11.677 3.36085 5
 -7 -1 4 14.1477 3.14776 3
 7 -1 -4 19.5279 4.67324 1
 7 -1 -4 14.7576 3.3203 2
 -7 1 4 14.0463 2.38115 3
 7 1 -4 16.2854 3.60404 1
 5 -1 -4 809.78 20.2233 2
 -5 -1 4 840.368 20.2389 3
 5 -1 -4 845.242 20.6465 5
 5 -1 -4 835.28 21.2066 1
 -5 1 4 843.232 19.0189 3
 5 1 -4 849.61 19.4283 1
 -3 -1 4 792.026 18.8804 3
 3 -1 -4 762.87 18.2028 2
 3 -1 -4 786.427 18.6131 1
 -3 1 4 771.592 17.2095 3
 -1 -1 4 905.117 21.9279 4
 1 -1 -4 925.196 20.7137 2
 -1 -1 4 903.973 20.9414 3
 -1 -1 4 935.221 19.9647 1
 -1 1 4 934.906 21.1359 1
 1 1 -4 919.927 19.9495 1
 1 1 -4 896.021 20.7138 2
 1 -1 4 9.14272 2.27635 1
 1 -1 4 9.46012 2.65378 4
 -1 -1 -4 10.2823 1.7647 2
 -1 1 -4 11.4972 1.38394 2
 1 1 4 9.06543 2.51416 1
 3 -1 4 2910.52 62.7285 4
 3 -1 4 2928.26 63.5675 1
 -3 -1 -4 2945.83 61.6119 2
 3 1 4 2903.15 61.8822 4
 3 1 4 2888.67 63.49 1
 -5 -1 -4 1030.99 22.9852 2
 5 -1 4 978.446 23.6541 4
 5 -1 4 990.567 25.9892 1
 5 1 4 1038.13 22.64 4
 5 1 4 1019.98 25.8744 1
 7 -1 4 32.2862 3.91671 4
 7 -1 4 35.577 6.0784 1
 7 1 4 37.0338 5.94567 1
 9 -1 4 172.462 12.166 1
 9 1 4 174.675 11.636 1
 11 -1 4 110.27 11.5748 1
 11 1 4 131.19 11.9271 1
 13 -1 4 147.12 14.6003 1
 13 1 4 155.217 14.5301 1
 15 -1 4 21.2461 11.6704 1
 15 1 4 28.1417 11.1442 1
 17 -1 4 45.5044 14.7884 1
 17 1 4 60.2177 13.7558 1
 16 -2 -4 11.5168 6.66995 5
 -16 -2 4 22.8383 7.23393 3
 16 -2 -4 19.0066 6.60855 2
 16 -2 -4 28.2163 10.3132 1
 16 2 -4 7.36337 7.73105 2
 14 -2 -4 343.128 14.0956 2
 14 -2 -4 317.184 18.5878 1
 -14 -2 4 329.123 14.4342 3
 14 -2 -4 325.872 15.0832 5
 14 2 -4 323.881 14.8319 1
 -14 2 4 327.327 11.9377 3
 -12 -2 4 5.87483 4.88591 3
 12 -2 -4 -2.8391 4.37347 2
 12 -2 -4 -0.4678 4.98692 5
 12 -2 -4 -0.3861 7.41994 1
 12 2 -4 8.37378 5.23096 1
 -12 2 4 5.99307 3.53433 3
 -10 -2 4 1.06083 3.91103 3
 10 -2 -4 1.40506 4.26758 5
 10 -2 -4 -0.5022 3.77782 2
 10 -2 -4 -2.4674 5.7458 1
 -10 2 4 4.20863 2.70585 3
 10 2 -4 -2.8433 4.07658 1
 8 -2 -4 932.422 23.3788 2
 8 -2 -4 965.52 26.4709 1
 8 -2 -4 968.328 24.8105 5
 -8 -2 4 953.322 23.6574 3
 8 2 -4 942.354 23.2259 1
 -8 2 4 925.403 21.4993 3
 -6 -2 4 84.1241 5.90861 3
 6 -2 -4 88.9089 6.73933 5
 6 -2 -4 89.6513 7.3855 1
 6 -2 -4 77.3824 5.25678 2
 -6 2 4 71.9139 3.40268 3
 4 -2 -4 30.5162 3.59208 2
 4 -2 -4 37.5834 4.55415 5
 -4 -2 4 30.8096 4.21251 3
 4 -2 -4 30.831 4.67828 1
 2 -2 -4 1772.13 38.9309 2
 -2 -2 4 1790.44 40.2684 4
 -2 -2 4 1798.54 39.8591 3
 2 -2 -4 1758.57 39.8311 1
 0 -2 4 12.55 3.27318 4
 0 -2 4 13.6143 2.27136 1
 0 -2 -4 17.0331 2.31957 2
 0 -2 4 10.481 2.5454 3
 0 2 4 5.71738 2.88919 1
 2 -2 4 4.14641 2.7652 4
 2 -2 4 3.60025 2.97458 1
 -2 -2 -4 9.82285 2.08466 2
 2 2 4 3.94037 3.1779 1
 4 -2 4 1966.81 43.9052 4
 4 -2 4 1971.45 45.4299 1
 -4 -2 -4 2006.7 42.99 2
 4 2 4 1964.12 41.824 4
 4 2 4 1965.22 45.2061 1
 6 -2 4 146.441 9.63779 1
 6 -2 4 135.665 7.1474 4
 -6 -2 -4 146.52 6.32355 2
 6 2 4 139.56 9.18232 1
 8 -2 4 52.1989 7.3573 1
 8 2 4 50.7275 7.0922 1
 10 -2 4 417.3 18.943 1
 10 2 4 430.655 17.9842 1
 12 -2 4 152.011 14.2495 1
 12 2 4 120.495 12.3647 1
 14 -2 4 17.2701 10.37 1
 14 2 4 8.3975 9.51805 1
 16 -2 4 158.57 18.035 1
 16 2 4 158.493 16.5192 1
 -17 -3 4 23.6515 8.07549 3
 17 -3 -4 -4.9592 10.6477 1
 17 -3 -4 11.4354 6.19877 2
 17 -3 -4 -2.2757 7.30839 5
 15 -3 -4 17.354 10.3401 1
 -15 -3 4 30.8458 7.37237 3
 15 -3 -4 21.5862 6.2861 2
 15 -3 -4 26.0805 7.74082 5
 13 -3 -4 -0.9839 6.00898 5
 -13 -3 4 7.15098 5.59389 3
 13 -3 -4 10.1166 4.95318 2
 13 -3 -4 -6.5409 8.00761 1
 -13 3 4 -0.4042 3.36838 3
 13 3 -4 6.81932 5.51749 1
 -11 -3 4 68.5475 7.21052 3
 11 -3 -4 75.9055 6.78017 2
 11 -3 -4 74.3158 10.3921 1
 11 -3 -4 74.7828 8.38627 5
 11 3 -4 80.8755 7.17457 1
 -11 3 4 74.7132 5.30066 3
 9 -3 -4 418.187 17.7501 1
 9 -3 -4 469.874 16.3284 5
 9 -3 -4 435.778 13.6739 2
 -9 -3 4 459.162 14.7859 3
 9 3 -4 458.767 13.4558 1
 -9 3 4 437.402 11.345 3
 7 -3 -4 405.375 14.4323 5
 7 -3 -4 403.976 12.3719 2
 7 -3 -4 425.674 15.8568 1
 -7 -3 4 410.308 13.1362 3
 7 3 -4 423.481 11.2419 1
 -5 -3 4 472.957 14.4058 4
 5 -3 -4 489.997 16.0609 1
 -5 -3 4 507.131 14.6669 3
 5 -3 -4 495.799 15.4241 5
 5 -3 -4 515.695 13.5999 2
 -3 -3 4 2706.8 59.7813 3
 -3 -3 4 2701.17 59.8958 4
 3 -3 -4 2636.3 60.2744 1
 3 -3 -4 2770.65 58.5798 2
 -1 -3 4 1251.58 29.3221 4
 -1 -3 4 1251.67 26.9263 1
 -1 -3 4 1202.17 28.7412 3
 1 -3 -4 1227.71 27.635 2
 -1 3 4 1227.52 29.2741 1
 1 3 -4 1141.69 27.0519 1
 -1 -3 -4 471.934 12.1911 2
 1 -3 4 454.98 13.033 1
 1 -3 4 461.262 13.6815 4
 1 3 4 460.667 14.0119 1
 3 -3 4 2886.44 63.93 1
 -3 -3 -4 2927.66 62.0822 2
 3 -3 4 2920.32 63.2306 4
 3 3 4 2795.23 60.8593 4
 3 3 4 2899.07 63.9219 1
 5 -3 4 456.397 15.5921 1
 5 -3 4 473.927 13.7279 4
 -5 -3 -4 451.291 12.6184 2
 5 3 4 456.883 15.2714 1
 7 -3 4 18.7861 4.29207 4
 7 -3 4 16.4539 5.95593 1
 -7 -3 -4 22.2897 4.07657 2
 7 3 4 21.6856 5.88709 1
 9 -3 4 280.269 15.8025 1
 9 3 4 295.76 14.6164 1
 11 -3 4 390.44 19.94 1
 11 3 4 344.911 17.6514 1
 13 -3 4 7.63977 10.193 1
 13 3 4 10.1159 8.85046 1
 15 -3 4 1.06995 10.94 1
 15 3 4 24.3579 10.8519 1
 16 -4 -4 8.16836 11.1934 1
 -16 -4 4 12.1415 7.92307 3
 16 -4 -4 16.1748 6.36503 2
 16 -4 -4 14.2344 8.50061 5
 -14 -4 4 297.993 15.428 3
 14 -4 -4 314.894 20.6832 1
 14 -4 -4 314.007 13.2417 2
 14 -4 -4 280.888 16.4351 5
 12 -4 -4 37.4415 5.86494 2
 -12 -4 4 21.477 6.40879 3
 12 -4 -4 30.1917 7.80359 5
 12 -4 -4 37.9527 10.0102 1
 12 4 -4 38.3366 6.30903 1
 10 -4 -4 329.387 15.3324 5
 -10 -4 4 303.555 12.3326 4
 -10 -4 4 325.94 13.5577 3
 10 -4 -4 287.813 17.1084 1
 10 -4 -4 319.15 11.8848 2
 10 4 -4 323.742 11.3298 1
 8 -4 -4 48.1177 5.04803 2
 8 -4 -4 30.927 6.62375 5
 -8 -4 4 36.1789 5.36176 4
 -8 -4 4 46.9188 6.03296 3
 8 -4 -4 37.853 7.85582 1
 8 4 -4 38.8997 4.05357 1
 6 -4 -4 30.3717 6.28734 1
 6 -4 -4 40.2009 4.354 2
 6 -4 -4 33.8285 5.75143 5
 -6 -4 4 27.8851 4.63509 4
 -6 -4 4 26.4455 4.65923 3
 4 -4 -4 2018.09 47.8161 5
 4 -4 -4 2014.56 48.1308 1
 -4 -4 4 2014.4 46.7095 3
 4 -4 -4 2099.23 45.3485 2
 -4 -4 4 2039.15 46.5217 4
 -2 -4 4 79.9922 4.51201 1
 2 -4 -4 79.1033 5.19237 2
 2 -4 -4 79.1381 6.94132 1
 -2 -4 4 80.2991 6.30434 3
 -2 -4 4 66.3437 5.81591 4
 0 -4 4 219.417 9.07802 3
 0 -4 4 217.466 8.2133 1
 0 -4 -4 205.527 7.58947 2
 0 -4 -4 201.111 6.23947 3
 0 -4 4 186.783 9.03272 4
 0 4 4 208.121 10.1851 1
 2 -4 4 547.116 15.7251 4
 2 -4 4 529.908 15.8435 1
 -2 -4 -4 551.749 14.2919 2
 2 4 4 531.422 16.3693 1
 -4 -4 -4 109.079 6.01727 2
 4 -4 4 118.164 8.5323 1
 4 -4 4 97.9064 7.10113 4
 4 4 4 102.843 8.18214 1
 -6 -4 -4 695.617 18.2608 2
 6 -4 4 687.493 21.5263 1
 6 -4 4 674.186 19.0909 4
 6 4 4 670.464 20.6363 1
 8 -4 4 22.5324 7.80917 1
 -8 -4 -4 15.1186 5.05024 2
 8 4 4 25.7415 6.90218 1
 10 -4 4 0.37992 7.61452 1
 10 4 4 -7.0534 6.55451 1
 12 -4 4 718.964 28.8679 1
 12 4 4 744.752 26.1349 1
 14 -4 4 9.27949 11.239 1
 14 4 4 18.3682 9.5476 1
 -16 -4 -4 31.5323 8.4658 3
 16 -4 4 42.1162 14.5458 1
 16 4 4 66.1857 13.0657 1
 -15 -5 4 180.312 13.5532 3
 15 -5 -4 175.529 16.559 5
 15 -5 -4 203.168 19.5129 1
 15 -5 -4 191.445 11.329 2
 13 -5 -4 559.434 18.0658 2
 13 -5 -4 575.425 26.4487 1
 13 -5 -4 563.057 23.3351 5
 -13 -5 4 627.914 21.5973 3
 -11 -5 4 66.4135 6.92194 4
 -11 -5 4 78.5056 8.86774 3
 11 -5 -4 56.2893 9.37667 5
 11 -5 -4 62.3727 11.3883 1
 11 -5 -4 49.3742 6.11026 2
 -9 -5 4 58.7423 6.45398 4
 -9 -5 4 70.2236 7.75619 3
 9 -5 -4 69.9886 6.32297 2
 9 -5 -4 54.629 8.76393 5
 9 -5 -4 64.9659 10.0981 1
 9 5 -4 73.1129 5.36226 1
 7 -5 -4 497.108 14.4508 2
 7 -5 -4 469.562 18.3326 5
 -7 -5 4 491.776 16.4824 3
 -7 -5 4 482.068 15.5463 4
 7 -5 -4 449.795 18.8287 1
 5 -5 -4 376.395 11.7833 2
 5 -5 -4 361.26 15.4656 1
 -5 -5 4 373.43 13.6156 3
 5 -5 -4 364.348 15.0411 5
 -5 -5 4 374.197 13.1308 4
 3 -5 -4 74.9593 5.70918 2
 -3 -5 4 78.0773 6.39788 4
 3 -5 -4 83.1789 7.83864 1
 -3 -5 4 78.8186 6.62596 3
 -3 -5 4 77.905 5.83984 5
 3 5 -4 82.3225 4.89619 1
 -1 -5 4 208.624 7.89409 1
 -1 -5 4 199.252 9.58325 5
 -1 -5 4 202.639 9.72887 3
 1 -5 -4 185.259 7.74669 2
 -1 -5 4 202.348 9.51888 4
 1 -5 -4 209.308 6.86954 3
 1 -5 4 26.173 4.53406 3
 1 -5 4 23.4231 4.56961 4
 -1 -5 -4 26.9262 3.74789 2
 1 -5 4 30.5046 4.76004 1
 -1 -5 -4 29.1353 3.28581 3
 1 5 4 31.695 5.70269 1
 -3 -5 -4 100.762 6.25065 2
 3 -5 4 107.77 8.32223 1
 -3 -5 -4 86.1407 5.63448 3
 3 -5 4 107.959 7.81971 4
 3 5 4 88.997 7.60942 1
 5 -5 4 82.6722 8.47061 1
 -5 -5 -4 76.2571 5.75301 3
 -5 -5 -4 70.7699 5.82373 2
 5 -5 4 84.7884 7.075 4
 5 5 4 86.9862 8.06192 1
 7 -5 4 532.391 20.115 1
 -7 -5 -4 520.839 16.297 2
 7 5 4 504.228 18.7162 1
 9 -5 4 31.0809 9.09746 1
 9 5 4 25.1977 8.05615 1
 11 -5 4 108.962 13.3387 1
 11 5 4 108.07 11.6402 1
 -13 -5 -4 109.513 9.98945 3
 13 -5 4 121.738 15.6714 1
 13 5 4 138.325 13.6235 1
 15 -5 4 217.336 21.1889 1
 -15 -5 -4 175.803 13.6858 3
 15 5 4 152.996 15.3461 1
 14 -6 -4 0.07689 9.10619 5
 14 -6 -4 7.95985 5.35267 2
 14 -6 -4 -13.397 10.9927 1
 -14 -6 4 4.80347 7.9225 3
 12 -6 -4 470.132 22.1993 5
 12 -6 -4 476.075 23.6724 1
 -12 -6 4 448.924 19.2812 3
 12 -6 -4 464.457 15.8693 2
 10 -6 -4 33.376 8.90607 5
 10 -6 -4 35.5096 5.7809 2
 -10 -6 4 41.7187 6.00317 4
 -10 -6 4 37.1587 7.56336 3
 10 -6 -4 31.9504 9.96415 1
 8 -6 -4 22.09 7.80003 5
 8 -6 -4 3.83512 7.85803 1
 -8 -6 4 13.0118 4.97004 4
 8 -6 -4 17.5911 4.92813 2
 -8 -6 4 4.94091 5.73898 3
 8 6 -4 21.6 3.71685 1
 6 -6 -4 416.87 18.867 1
 -6 -6 4 423.523 14.6083 4
 -6 -6 4 418.46 15.5332 3
 6 -6 -4 414.217 13.4565 2
 6 -6 -4 424.721 18.2146 5
 4 -6 -4 54.0779 5.30755 2
 4 -6 -4 44.6066 7.66813 1
 4 -6 -4 51.8584 8.02096 5
 -4 -6 4 54.6186 6.70093 3
 -4 -6 4 57.9354 6.30662 4
 4 6 -4 46.8032 4.21389 1
 2 -6 -4 61.8848 3.86163 3
 -2 -6 4 55.6268 6.50024 3
 -2 -6 4 62.0382 6.23766 5
 2 -6 -4 45.701 4.76869 2
 2 -6 -4 42.525 7.21666 1
 -2 -6 4 44.6214 5.94298 4
 0 -6 4 251.526 10.9077 3
 0 -6 4 246.674 11.1415 4
 0 -6 4 253.694 12.2278 5
 0 -6 -4 239.783 9.40566 2
 0 -6 -4 248.665 8.62407 3
 0 -6 4 245.576 9.982 1
 0 6 4 253.835 12.7065 1
 -2 -6 -4 148.147 7.31827 3
 2 -6 4 164.095 9.83243 4
 2 -6 4 140.825 11.528 5
 -2 -6 -4 146.89 7.64975 2
 2 -6 4 164.254 9.5978 1
 2 6 4 153.786 10.4235 1
 -4 -6 -4 158.491 8.62122 2
 4 -6 4 159.261 10.2318 4
 -4 -6 -4 169.136 8.23219 3
 4 -6 4 160.319 11.3689 1
 4 6 4 142.138 10.8877 1
 6 -6 4 65.1248 8.91203 1
 -6 -6 -4 66.2926 6.55377 2
 -6 -6 -4 60.5396 6.22806 3
 6 -6 4 65.8933 7.39327 4
 6 6 4 65.7102 8.45928 1
 -8 -6 -4 317.331 12.8904 3
 -8 -6 -4 296.656 13.6141 2
 8 -6 4 327.725 17.7706 1
 8 6 4 315.008 15.9751 1
 10 -6 4 16.7392 9.38935 1
 -10 -6 -4 17.8903 5.90937 3
 10 6 4 30.63 8.85052 1
 -12 -6 -4 8.47816 6.42792 3
 12 -6 4 0.09287 10.2346 1
 12 -6 4 16.456 11.6131 5
 12 6 4 27.3591 9.24753 1
 14 -6 4 184.768 19.524 5
 14 -6 4 180.549 19.0516 1
 -14 -6 -4 195.834 14.3627 3
 14 6 4 238.341 17.9511 1
 13 -7 -4 121.765 9.10604 2
 13 -7 -4 106.15 15.9428 1
 -13 -7 4 109.535 11.7719 3
 13 -7 -4 122.903 14.5848 5
 11 -7 -4 -0.7087 5.04333 2
 -11 -7 4 7.46435 7.59926 3
 11 -7 -4 3.79696 9.02402 5
 11 -7 -4 13.5309 10.5487 1
 9 -7 -4 116.875 12.928 5
 -9 -7 4 103.653 10.1183 3
 -9 -7 4 94.601 7.4104 4
 9 -7 -4 116.86 8.93757 2
 9 -7 -4 101.263 13.0915 1
 7 -7 -4 21.6168 5.15426 2
 7 -7 -4 9.85967 8.94124 1
 7 -7 -4 19.4848 8.51805 5
 -7 -7 4 7.91665 5.20314 4
 -7 -7 4 10.8722 6.1879 3
 7 7 -4 18.1956 5.22751 1
 -5 -7 4 -4.1637 4.74109 4
 -5 -7 4 0.40928 5.47278 3
 5 -7 -4 8.25177 4.3088 2
 5 -7 -4 -0.0091 6.65578 5
 5 -7 -4 1.68245 7.23714 1
 5 7 -4 -4.8445 3.38203 1
 -3 -7 4 79.9733 7.08537 5
 3 -7 -4 85.791 10.0415 1
 -3 -7 4 68.8061 7.37882 4
 3 -7 -4 77.5337 6.41332 2
 -3 -7 4 89.6774 8.18216 3
 3 7 -4 97.6952 6.65202 1
 -1 -7 4 56.2254 7.14258 4
 1 -7 -4 72.0379 5.46431 3
 1 -7 -4 69.7466 6.12077 2
 -1 -7 4 80.4661 6.6028 1
 -1 -7 4 69.832 7.36099 3
 -1 -7 4 68.3713 7.74228 5
 -1 7 4 66.0967 8.70876 1
 -1 -7 -4 103.921 7.28334 3
 -1 -7 -4 77.2693 6.51902 2
 1 -7 4 101.587 8.51819 4
 1 -7 4 96.3537 7.8404 1
 1 -7 4 104.763 9.87562 5
 1 -7 4 79.4779 7.45984 3
 1 7 4 77.9708 9.00509 1
 3 -7 4 48.9534 7.39023 1
 -3 -7 -4 41.2736 5.75188 2
 3 -7 4 44.3313 6.92466 4
 -3 -7 -4 43.9376 5.33689 3
 3 -7 4 32.1648 8.30136 5
 3 7 4 36.0018 7.62844 1
 -5 -7 -4 11.4142 5.13162 2
 5 -7 4 14.1484 8.14937 5
 5 -7 4 9.63213 5.76341 4
 5 -7 4 13.1153 6.89888 1
 -5 -7 -4 7.32294 4.79733 3
 5 7 4 6.98615 6.73699 1
 7 -7 4 26.7187 8.43188 1
 -7 -7 -4 16.0255 6.35268 2
 -7 -7 -4 18.4325 5.6708 3
 7 -7 4 26.8136 9.99054 5
 7 7 4 25.0218 7.85154 1
 9 -7 4 130.568 15.3866 5
 -9 -7 -4 157.459 11.3384 3
 9 -7 4 151.457 14.405 1
 9 7 4 167.745 13.1257 1
 11 -7 4 -3.6632 9.89936 1
 -11 -7 -4 0.15053 6.32048 3
 11 -7 4 15.9004 10.8945 5
 11 7 4 -6.097 8.45882 1
 -13 -7 -4 5.4706 7.5307 3
 13 -7 4 16.7347 12.3266 1
 13 -7 4 17.8949 13.2548 5
 13 7 4 20.9434 10.1231 1
 12 -8 -4 428.49 25.2071 5
 -12 -8 4 449.894 20.6076 3
 12 -8 -4 408.67 26.0535 1
 12 -8 -4 391.957 15.4558 2
 10 -8 -4 21.3048 6.109 2
 10 -8 -4 38.192 11.6072 5
 10 -8 -4 19.4547 11.2903 1
 -10 -8 4 14.3612 7.93541 3
 -8 -8 4 -3.6209 6.66624 3
 8 -8 -4 9.67942 5.32389 2
 8 -8 -4 -0.4197 9.63348 1
 8 -8 -4 -0.8296 8.59414 5
 -6 -8 4 644.743 22.0535 3
 6 -8 -4 629.537 25.1043 1
 -6 -8 4 696.811 21.1301 4
 6 -8 -4 677.781 26.572 5
 6 -8 -4 669.395 19.5519 2
 -4 -8 4 12.8669 6.32888 3
 4 -8 -4 4.23125 4.85935 2
 4 -8 -4 5.38785 8.04665 1
 -4 -8 4 3.95863 5.81563 4
 4 8 -4 5.49787 4.25508 1
 -2 -8 4 -7.5508 5.15408 5
 -2 -8 4 8.07057 5.96263 3
 2 -8 -4 2.2417 3.41277 3
 2 -8 -4 3.58967 4.67545 2
 -2 -8 4 -7.6798 5.53494 4
 2 8 -4 0.46339 4.62018 1
 0 -8 4 243.227 12.642 3
 0 -8 -4 238.757 10.4282 3
 0 -8 -4 236.508 11.0505 2
 0 -8 4 239.125 14.0056 5
 0 -8 4 248.45 11.7375 1
 0 -8 4 240.641 13.2643 4
 0 8 4 225.817 15.001 1
 2 -8 4 254.725 12.8718 1
 -2 -8 -4 257.307 11.3763 3
 2 -8 4 276.547 16.2177 5
 2 -8 4 255.808 13.8922 4
 -2 -8 -4 228.828 11.3348 2
 2 8 4 267.637 14.9573 1
 4 -8 4 49.2884 7.98285 4
 -4 -8 -4 41.2665 6.73816 2
 -4 -8 -4 40.3175 6.4033 3
 4 -8 4 65.8431 10.5375 5
 4 -8 4 56.9922 8.50945 1
 4 8 4 48.0218 8.89828 1
 6 -8 4 37.9229 10.5205 5
 6 -8 4 43.2431 9.27024 1
 -6 -8 -4 16.5147 6.56754 2
 -6 -8 -4 32.3813 6.4018 3
 6 8 4 43.9789 9.11139 1
 8 -8 4 552.205 23.2695 1
 -8 -8 -4 525.242 20.0507 2
 8 -8 4 574.509 27.1392 5
 -8 -8 -4 515.717 19.1708 3
 8 8 4 544.283 21.8474 1
 10 -8 4 72.1825 12.6924 1
 10 -8 4 66.2385 14.1503 5
 -10 -8 -4 73.92 9.26657 3
 10 8 4 68.3338 11.1675 1
 12 -8 4 70.2377 13.9109 1
 12 -8 4 56.339 14.8616 5
 -12 -8 -4 66.4091 9.84018 3
 12 8 4 59.6107 11.3997 1
 11 -9 -4 299.634 24.124 1
 11 -9 -4 256.202 13.2149 2
 -11 -9 4 277.47 18.8245 3
 11 -9 -4 267.924 23.6366 5
 9 -9 -4 67.4952 13.5986 1
 9 -9 -4 83.3994 14.1289 5
 -9 -9 4 80.5998 10.8931 3
 9 -9 -4 73.8965 7.99561 2
 -7 -9 4 50.6654 9.12034 3
 7 -9 -4 40.949 11.8542 5
 7 -9 -4 53.5163 7.05384 2
 7 -9 -4 39.006 11.4589 1
 -5 -9 4 450.322 17.7878 4
 -5 -9 4 449.845 18.6183 3
 5 -9 -4 446.918 22.1199 1
 5 -9 -4 445.519 15.9033 2
 3 -9 -4 259.695 12.1183 2
 -3 -9 4 265.805 14.2103 3
 -3 -9 4 240.575 14.1753 4
 3 -9 -4 249.225 17.5626 1
 3 9 -4 248.919 11.3856 1
 1 -9 -4 46.6957 6.74462 2
 1 -9 -4 37.9904 5.23254 3
 -1 -9 4 40.0462 7.84533 5
 -1 -9 4 53.9141 8.48377 4
 -1 -9 4 58.5473 8.12995 3
 -1 9 4 58.3465 10.1417 1
 -1 -9 -4 33.961 6.37272 2
 1 -9 4 39.7876 7.15051 1
 1 -9 4 50.6479 7.99463 3
 1 -9 4 39.8882 8.9617 5
 1 -9 4 29.7754 7.80762 4
 -1 -9 -4 44.4509 6.60647 3
 1 9 4 42.0141 9.66773 1
 -3 -9 -4 338.975 14.4756 3
 3 -9 4 373.643 20.0538 5
 -3 -9 -4 336.631 14.6896 2
 3 -9 4 343.978 16.3141 1
 3 -9 4 351.239 16.7995 4
 3 9 4 364.63 17.9986 1
 -5 -9 -4 216.425 13.0636 2
 5 -9 4 212.584 18.4647 5
 -5 -9 -4 229.084 12.8767 3
 5 -9 4 229.593 15.2834 1
 5 9 4 229.941 16.011 1
 7 -9 4 82.6805 11.8759 1
 7 -9 4 88.1584 13.928 5
 -7 -9 -4 91.5865 9.31935 3
 -7 -9 -4 71.9117 9.64535 2
 7 9 4 85.1397 11.2815 1
 9 -9 4 18.9351 10.5937 1
 9 -9 4 31.5251 12.5793 5
 -9 -9 -4 49.3494 8.99512 3
 9 9 4 36.4349 10.2882 1
 11 -9 4 322.127 22.878 1
 11 -9 4 325.397 26.8791 5
 -11 -9 -4 345.048 18.0272 3
 11 9 4 357.464 20.4679 1
 8 -10 -4 10.7665 6.38083 2
 8 -10 -4 14.6838 11.7813 1
 8 -10 -4 -1.4468 11.4 5
 -8 -10 4 21.8524 9.4432 3
 -6 -10 4 45.8874 9.3578 3
 6 -10 -4 31.3344 6.95359 2
 6 -10 -4 51.8938 12.3806 1
 -4 -10 4 645.727 22.408 4
 -4 -10 4 642.445 22.9593 3
 4 -10 -4 674.159 27.135 1
 4 -10 -4 627.749 20.4713 2
 -2 -10 4 182.304 12.7113 5
 2 -10 -4 237.724 12.6227 2
 -2 -10 4 239.217 14.9473 4
 -2 -10 4 218.72 14.118 3
 2 10 -4 249.376 12.45 1
 -2 10 4 211.939 17.0169 1
 0 -10 4 68.9792 9.20297 3
 0 -10 4 64.4435 9.77494 4
 0 -10 4 80.0446 10.4757 5
 0 -10 4 77.0948 8.66365 1
 0 -10 -4 74.962 8.46633 2
 0 10 4 71.2487 11.6425 1
 -2 -10 -4 701.812 22.1524 3
 2 -10 4 773.453 27.793 5
 -2 -10 -4 731.952 23.1527 2
 2 -10 4 720.061 23.5857 1
 2 10 4 729.385 26.5023 1
 -4 -10 -4 289.398 14.7544 3
 -4 -10 -4 289.224 15.2515 2
 4 -10 4 286.43 16.7361 1
 4 -10 4 316.512 20.7042 5
 4 10 4 265.898 17.3603 1
 -6 -10 -4 119.834 11.5437 2
 6 -10 4 137.7 15.8216 5
 -6 -10 -4 139.292 11.2355 3
 6 -10 4 137.425 13.3581 1
 6 10 4 131.778 13.2769 1
 8 -10 4 400.156 21.949 1
 -8 -10 -4 405.441 20.267 2
 -8 -10 -4 448.457 19.5578 3
 8 -10 4 461.247 28.1053 5
 8 10 4 442.975 21.0441 1
 -7 -11 4 51.7732 10.7245 3
 -5 -11 4 3.10788 8.12169 3
 5 -11 -4 -10.157 6.43697 2
 5 -11 -4 -1.9841 10.7508 1
 3 -11 -4 53.243 8.73854 2
 -3 -11 4 35.8611 8.36283 4
 -3 -11 4 42.2044 9.3482 3
 -3 11 4 63.5672 12.5927 1
 -1 -11 4 15.8987 8.54781 3
 -1 -11 4 -4.1786 6.34539 5
 1 -11 -4 4.86834 7.02332 2
 -1 11 4 8.57045 10.1955 1
 1 -11 4 79.7036 9.87848 1
 -1 -11 -4 57.0334 9.15296 2
 1 -11 4 60.7042 10.9084 5
 1 11 4 64.5839 11.7419 1
 3 -11 4 0.14231 7.78367 1
 -3 -11 -4 2.32373 7.65993 2
 3 -11 4 -1.9636 9.54929 5
 -3 -11 -4 2.43848 5.33815 3
 3 11 4 14.1011 9.90947 1
 -5 -11 -4 14.5679 8.08961 3
 5 -11 4 3.89963 10.918 5
 5 -11 4 18.8049 9.48993 1
 -5 -11 -4 12.598 8.95324 2
 5 11 4 3.58366 9.42655 1
 -16 0 5 -1.4883 5.30509 3
 16 0 -5 -7.8966 7.39604 1
 16 0 -5 -0.8796 7.07656 2
 14 0 -5 -5.0031 6.38954 1
 -14 0 5 4.76932 4.71839 3
 14 0 -5 9.89209 6.46051 2
 -12 0 5 1.6411 4.01355 3
 12 0 -5 5.08659 5.74507 1
 12 0 -5 -6.4399 3.84646 5
 12 0 -5 -6.7018 4.93713 2
 10 0 -5 4.39758 4.53702 1
 10 0 -5 0.76386 3.46907 5
 -10 0 5 -0.9323 3.10321 3
 10 0 -5 1.44646 4.40625 2
 8 0 -5 -2.5435 3.3153 1
 8 0 -5 -0.4854 3.47335 2
 -8 0 5 3.98709 2.67394 3
 -6 0 5 -0.5469 2.52063 3
 6 0 -5 2.64867 2.76562 1
 6 0 -5 2.37178 3.10909 2
 4 0 -5 -0.3833 2.71689 2
 4 0 -5 3.59353 2.34445 1
 -4 0 5 -0.2718 2.71772 3
 2 0 -5 4.44037 2.14736 2
 -2 0 5 5.27826 1.98017 3
 -2 0 5 2.12417 1.98637 1
 0 0 -5 2.84774 1.66358 2
 0 0 5 -1.26 2.64886 4
 0 0 5 1.63311 2.09838 1
 -2 0 -5 -1.4291 1.49468 2
 2 0 5 -0.5391 2.96421 4
 2 0 5 1.97449 3.09789 1
 4 0 5 5.64586 4.10785 1
 -4 0 -5 2.83441 1.7266 2
 4 0 5 3.64378 2.76468 4
 -6 0 -5 2.65494 2.17784 2
 6 0 5 1.22921 4.63863 1
 6 0 5 2.36248 2.49798 4
 8 0 5 -7.494 4.92876 1
 10 0 5 6.00872 6.75633 1
 12 0 5 1.56028 8.39872 1
 14 0 5 2.45248 9.82544 1
 16 0 5 -5.6339 11.152 1
 17 -1 -5 17.3552 9.11854 1
 17 -1 -5 7.68505 7.48306 2
 -17 -1 5 11.1588 6.57867 3
 17 1 -5 -4.4305 7.95969 2
 15 -1 -5 10.6557 7.65743 1
 -15 -1 5 11.7706 5.87899 3
 15 -1 -5 8.96403 6.42481 2
 -15 1 5 9.35092 4.9876 3
 15 1 -5 6.27966 7.02785 2
 15 1 -5 10.9306 6.61992 1
 -13 -1 5 193.662 10.4498 3
 13 -1 -5 190.424 11.036 5
 13 -1 -5 208.908 11.9318 2
 13 -1 -5 186.954 13.4779 1
 -13 1 5 182.58 9.14815 3
 13 1 -5 191.422 11.6896 1
 13 1 -5 165.282 12.6685 2
 11 -1 -5 154.325 9.48594 5
 11 -1 -5 156.466 9.95619 2
 -11 -1 5 170.156 9.03098 3
 11 -1 -5 177.532 11.6588 1
 -11 1 5 155.313 7.68981 3
 11 1 -5 159.251 11.1941 2
 11 1 -5 167.452 9.89137 1
 9 -1 -5 67.8705 6.36939 2
 9 -1 -5 69.3131 7.06016 1
 -9 -1 5 59.6847 5.28636 3
 9 -1 -5 58.7234 5.65116 5
 -9 1 5 53.6173 4.30425 3
 9 1 -5 67.8514 5.9694 1
 7 -1 -5 -0.4992 3.481 1
 -7 -1 5 5.43739 2.89202 3
 7 -1 -5 3.4649 3.07801 2
 7 -1 -5 6.67588 3.1972 5
 -7 1 5 5.92846 2.22348 3
 7 1 -5 7.12515 2.70246 1
 -5 -1 5 2113.77 46.5772 3
 5 -1 -5 2103.8 46.4466 2
 5 -1 -5 2119.75 46.6756 1
 -5 -1 5 2060.36 46.3138 1
 -5 1 5 2077.78 45.3549 3
 3 -1 -5 419.511 11.5157 2
 -3 -1 5 412.841 12.1592 3
 3 -1 -5 425.016 11.7004 1
 3 1 -5 437.289 12.2272 2
 -3 1 5 425.39 10.153 3
 -1 -1 5 1615.29 34.865 1
 -1 -1 5 1620.72 35.7753 3
 1 -1 -5 1621.63 35.5736 2
 -1 -1 5 1621.29 37.173 4
 -1 1 5 1636.61 35.9408 1
 1 1 -5 1593.69 35.4919 2
 1 1 -5 1647.1 35.4363 1
 1 -1 5 2802.16 59.8145 1
 -1 -1 -5 2812.81 59.1859 2
 1 -1 5 2764.98 60.9788 4
 -1 1 -5 2758.88 58.6515 2
 1 1 5 2807.57 60.3298 1
 1 1 5 2730.63 60.1442 4
 -3 -1 -5 321.347 8.42096 2
 3 -1 5 307.486 10.7588 1
 3 -1 5 305.433 10.2058 4
 3 1 5 294.86 10.9554 1
 3 1 5 302.311 9.43137 4
 5 -1 5 313.292 9.90301 4
 -5 -1 -5 307.168 8.67536 2
 5 -1 5 315.739 12.2144 1
 5 1 5 315.879 8.76798 4
 5 1 5 297.348 12.0352 1
 7 -1 5 3824.07 81.7312 4
 -7 -1 -5 3763.97 81.0969 2
 7 -1 5 3742.92 84.8764 1
 7 1 5 3892.71 80.5347 4
 7 1 5 3714.81 84.4785 1
 9 -1 5 4.45085 6.42727 1
 9 1 5 2.92628 6.05393 1
 11 -1 5 224.333 15.6199 1
 11 1 5 291.417 16.3432 1
 13 -1 5 1058.62 35.1972 1
 13 1 5 1066.85 34.7743 1
 15 -1 5 1.27411 10.6645 1
 15 1 5 -3.6982 9.91586 1
 -16 -2 5 4.20161 6.58579 3
 16 -2 -5 -7.3863 8.23943 1
 16 -2 -5 0.15051 6.25579 2
 16 2 -5 5.99576 7.63295 2
 -14 -2 5 104.84 9.06315 3
 14 -2 -5 90.5509 8.68404 2
 14 -2 -5 109.51 11.8189 1
 14 -2 -5 71.1917 8.31816 5
 -14 2 5 92.1119 6.72414 3
 12 -2 -5 54.8285 8.7663 1
 12 -2 -5 41.6925 6.68747 5
 12 -2 -5 34.7841 6.06136 2
 -12 -2 5 36.9075 6.03252 3
 -12 2 5 39.1795 4.41815 3
 12 2 -5 45.4589 6.27142 1
 -10 -2 5 93.959 7.27433 3
 10 -2 -5 91.6677 9.34499 1
 10 -2 -5 89.3423 7.41851 5
 10 -2 -5 84.6171 6.80766 2
 -10 2 5 74.7683 5.31279 3
 10 2 -5 91.5944 6.79903 1
 8 -2 -5 118.447 6.99968 2
 8 -2 -5 113.599 8.80669 1
 8 -2 -5 127.288 8.25692 5
 -8 -2 5 122.988 7.30872 3
 -8 2 5 105.208 4.94057 3
 8 2 -5 118.167 5.89565 1
 6 -2 -5 68.054 5.75249 5
 -6 -2 5 83.8149 6.19813 3
 6 -2 -5 73.9704 5.3226 2
 6 -2 -5 72.508 6.26963 1
 -4 -2 5 34.4711 4.68157 4
 -4 -2 5 33.5599 4.55887 3
 4 -2 -5 41.2237 4.07726 2
 4 -2 -5 34.4473 4.76301 1
 -2 -2 5 1840.01 42.3149 4
 -2 -2 5 1824.07 41.5169 3
 2 -2 -5 1868.14 40.7007 2
 -2 2 5 1840.43 41.4447 1
 0 -2 5 1313.78 31.6069 4
 0 -2 -5 1339.52 29.7455 2
 0 -2 5 1338.17 29.5074 1
 0 2 5 1321.99 30.8655 1
 -2 -2 -5 72.5258 4.41798 2
 2 -2 5 71.5681 5.44366 1
 2 -2 5 66.7425 5.63794 4
 2 2 5 66.1585 5.31854 4
 2 2 5 71.0132 6.1351 1
 -4 -2 -5 738.89 17.8886 2
 4 -2 5 763.393 19.4112 4
 4 -2 5 752.469 20.5839 1
 4 2 5 732.279 17.321 4
 4 2 5 772.585 20.8244 1
 6 -2 5 2951.9 65.5944 4
 -6 -2 -5 3014.26 64.7009 2
 6 -2 5 2942.53 67.9777 1
 6 2 5 2984.35 67.7142 1
 6 2 5 3077.36 63.3321 4
 8 -2 5 425.782 17.175 1
 8 -2 5 459.598 14.1832 4
 8 2 5 448.598 16.7678 1
 10 -2 5 261.269 15.6777 1
 10 2 5 234.166 14.6407 1
 12 -2 5 657.3 26.0907 1
 12 2 5 657.993 25.1207 1
 14 -2 5 425.87 23.953 1
 14 2 5 385.811 21.7547 1
 16 -2 5 4.91508 12.2823 1
 16 2 5 5.3969 10.9119 1
 15 -3 -5 17.2162 9.93436 1
 15 -3 -5 8.49515 7.36749 5
 -15 -3 5 23.3975 7.42246 3
 15 -3 -5 19.31 6.37503 2
 -13 -3 5 18.4135 6.36506 3
 13 -3 -5 17.3562 6.71471 5
 13 -3 -5 15.6713 5.69597 2
 13 -3 -5 16.2444 8.60348 1
 11 -3 -5 1054.16 29.372 5
 -11 -3 5 1054.3 28.1625 3
 11 -3 -5 1073.63 31.6139 1
 11 -3 -5 1035.38 27.2319 2
 11 3 -5 1061.18 26.1272 1
 -11 3 5 1030.39 24.3725 3
 9 -3 -5 138.517 7.99374 2
 9 -3 -5 144.082 11.1277 1
 9 -3 -5 144.007 10.2062 5
 -9 -3 5 139.696 8.88084 3
 -9 3 5 134.551 5.25973 3
 7 -3 -5 33.8767 5.36339 5
 7 -3 -5 42.452 6.47327 1
 -7 -3 5 29.1471 4.81963 3
 7 -3 -5 29.2833 4.12207 2
 -5 -3 5 2232.54 49.7509 3
 -5 -3 5 2134.47 49.5935 4
 5 -3 -5 2190.63 50.6075 1
 5 -3 -5 2183.24 48.5454 2
 -3 -3 5 545.399 15.9311 3
 3 -3 -5 546.545 16.2205 1
 -3 -3 5 547.325 16.3006 4
 3 -3 -5 544.677 14.5351 2
 -1 -3 5 1113.57 27.1476 3
 1 -3 -5 1148.49 26.215 2
 -1 -3 5 1120.11 28.0685 4
 -1 3 5 1112.38 27.6613 1
 1 3 -5 1143.2 26.3302 1
 1 -3 5 1894.29 42.6551 1
 1 -3 5 1876.3 43.9499 4
 -1 -3 -5 1952.04 42.2848 2
 1 3 5 1943.71 43.9263 1
 -3 -3 -5 269.983 8.6158 2
 3 -3 5 258.323 10.5949 1
 3 -3 5 272.169 10.3171 4
 3 3 5 269.698 8.18885 4
 3 3 5 295.669 11.2479 1
 -5 -3 -5 462.429 12.6121 2
 5 -3 5 434.779 15.2735 1
 5 -3 5 445.251 13.8692 4
 5 3 5 451.933 15.5198 1
 -7 -3 -5 27.4329 4.29065 2
 7 -3 5 36.0607 5.24902 4
 7 -3 5 42.704 7.09907 1
 7 3 5 37.6192 6.88273 1
 9 -3 5 29.3216 8.07938 1
 9 3 5 19.2018 7.27956 1
 11 -3 5 402.337 19.9943 1
 11 3 5 366.437 18.4797 1
 13 -3 5 14.495 10.2967 1
 13 3 5 7.75499 9.33781 1
 15 -3 5 133.499 17.0106 1
 15 3 5 149.338 15.3946 1
 16 -4 -5 40.4717 9.40209 5
 16 -4 -5 57.7448 8.1872 2
 -16 -4 5 49.4364 9.32562 3
 16 -4 -5 44.1494 12.2841 1
 14 -4 -5 7.71905 7.54806 5
 14 -4 -5 8.31674 9.36779 1
 -14 -4 5 9.11708 6.84453 3
 14 -4 -5 1.24867 5.42548 2
 -12 -4 5 127.577 10.4073 4
 12 -4 -5 122.661 12.8866 1
 12 -4 -5 125.155 9.43157 2
 -12 -4 5 121.947 10.0694 3
 12 -4 -5 134.346 12.5656 5
 10 -4 -5 440.311 19.4243 1
 -10 -4 5 442.589 16.2027 3
 10 -4 -5 455.285 14.9501 2
 10 -4 -5 487.723 18.316 5
 -10 -4 5 462.739 15.9914 4
 -8 -4 5 86.8439 7.2423 4
 8 -4 -5 93.2368 9.62245 1
 -8 -4 5 69.8078 7.04465 3
 8 -4 -5 82.6174 8.38413 5
 8 -4 -5 84.4323 6.49275 2
 6 -4 -5 828.465 21.1525 2
 6 -4 -5 824.019 23.71 5
 -6 -4 5 849.286 22.6828 3
 -6 -4 5 813.098 22.319 4
 6 -4 -5 825.678 24.3099 1
 -4 -4 5 1916.51 44.6899 4
 -4 -4 5 1886.53 44.4119 3
 4 -4 -5 1890.87 45.5047 1
 4 -4 -5 1962.44 43.1514 2
 -2 -4 5 5.42455 3.98609 3
 -2 -4 5 0.90285 4.02883 4
 2 -4 -5 9.48948 4.6764 1
 2 -4 -5 4.4724 2.91649 2
 0 -4 5 1332.48 32.2601 3
 0 -4 -5 1362.39 31.2852 2
 0 -4 5 1354.4 33.0187 4
 0 -4 5 1405.99 31.2168 1
 0 4 5 1334.21 33.2355 1
 2 -4 5 434.31 13.4171 1
 -2 -4 -5 422.698 12.1435 2
 2 -4 5 421.034 13.8596 4
 2 4 5 423.883 14.4552 1
 -4 -4 -5 20.0922 3.63747 2
 4 -4 5 27.1861 4.79968 4
 4 -4 5 13.1079 4.91405 1
 4 4 5 18.7308 5.34361 1
 6 -4 5 172.68 9.66037 4
 -6 -4 -5 177.57 8.13956 2
 6 -4 5 177.873 11.4454 1
 6 4 5 171.396 11.1723 1
 -8 -4 -5 432.742 14.528 2
 8 -4 5 422.357 18.4911 1
 8 -4 5 426.85 15.2993 4
 8 4 5 417.416 17.5947 1
 10 -4 5 0.00798 8.01094 1
 10 4 5 -6.7533 7.08497 1
 12 -4 5 215.373 17.3994 1
 12 4 5 172.409 14.4026 1
 14 -4 5 24.232 12.2077 1
 14 4 5 33.1847 11.3196 1
 15 -5 -5 107.96 12.341 5
 15 -5 -5 127.411 15.5861 1
 -15 -5 5 108.929 11.7581 3
 15 -5 -5 104.234 9.22704 2
 13 -5 -5 24.009 10.5966 1
 -13 -5 5 19.1642 8.69162 4
 13 -5 -5 9.81933 8.00661 5
 -13 -5 5 21.1861 7.5775 3
 13 -5 -5 19.8479 5.96444 2
 -11 -5 5 112.913 8.78562 4
 11 -5 -5 122.85 9.14016 2
 11 -5 -5 115.556 13.0048 1
 -11 -5 5 116.151 9.87581 3
 11 -5 -5 109.903 10.9421 5
 9 -5 -5 5.42434 7.25795 1
 -9 -5 5 -0.035 4.84669 4
 -9 -5 5 -4.0085 5.32284 3
 9 -5 -5 -1.549 6.06587 5
 9 -5 -5 -3.3722 4.02797 2
 7 -5 -5 111.404 10.0689 5
 -7 -5 5 108.42 9.27959 4
 -7 -5 5 116.065 8.71554 3
 7 -5 -5 117.909 11.1007 1
 7 -5 -5 109.655 7.61238 2
 5 -5 -5 247.181 12.9877 5
 -5 -5 5 264.836 11.5796 4
 5 -5 -5 265.622 13.6185 1
 5 -5 -5 254.502 9.9013 2
 -5 -5 5 282.284 12.0248 3
 -3 -5 5 19.702 5.06 4
 -3 -5 5 42.4336 5.68856 3
 3 -5 -5 29.4007 6.31823 1
 -3 -5 5 48.618 4.58346 5
 3 -5 -5 32.4276 4.35425 2
 -1 -5 5 742.138 18.3138 1
 1 -5 -5 753.2 17.3096 3
 -1 -5 5 739.17 21.12 4
 -1 -5 5 748.934 20.6761 3
 1 -5 -5 750.956 19.2444 2
 -1 5 5 730.817 21.6085 1
 -1 -5 -5 8.60888 3.26039 2
 1 -5 5 2.30936 3.91159 4
 1 -5 5 11.276 4.03204 1
 -1 -5 -5 0.7696 2.30983 3
 1 -5 5 6.21444 4.02765 3
 1 5 5 -1.8945 4.44821 1
 -3 -5 -5 20.1891 3.89734 2
 3 -5 5 19.1724 5.07608 1
 3 -5 5 17.8262 4.72548 4
 3 5 5 17.5164 5.51401 1
 -5 -5 -5 1158.91 28.6145 2
 5 -5 5 1185.48 31.4901 1
 5 -5 5 1167.09 30.062 4
 5 5 5 1166.16 31.2206 1
 7 -5 5 3.35612 5.09438 4
 -7 -5 -5 4.111 4.6369 2
 7 -5 5 10.3178 6.95138 1
 7 5 5 -4.3283 6.48542 1
 -9 -5 -5 7.84821 5.92678 2
 9 -5 5 1.66295 7.52768 1
 9 5 5 14.1697 7.98224 1
 11 -5 5 255.336 18.7077 1
 11 5 5 287.834 17.4768 1
 13 -5 5 -10.899 10.0644 1
 13 5 5 -0.6419 8.97551 1
 -15 -5 -5 123.043 11.7159 3
 15 -5 5 173.976 19.0426 1
 15 5 5 128.754 15.1211 1
 -14 -6 5 0.94794 7.70555 3
 14 -6 -5 4.57603 5.8274 2
 14 -6 -5 -12.335 10.8301 1
 14 -6 -5 -4.4791 8.65368 5
 12 -6 -5 398.339 20.8672 5
 -12 -6 5 421.816 18.6866 3
 12 -6 -5 376.922 22.4496 1
 12 -6 -5 424.013 15.3628 2
 -10 -6 5 1267.9 32.1378 4
 10 -6 -5 1251.58 38.2529 1
 -10 -6 5 1225.15 33.9932 3
 10 -6 -5 1227.11 36.7687 5
 10 -6 -5 1243.72 31.4293 2
 8 -6 -5 34.6812 9.22679 1
 8 -6 -5 44.6049 8.61494 5
 -8 -6 5 34.7832 6.9899 3
 8 -6 -5 24.2669 5.1725 2
 -8 -6 5 28.8844 6.11152 4
 -6 -6 5 828.31 24.765 3
 6 -6 -5 848.965 27.5319 1
 6 -6 -5 893.48 22.8872 2
 6 -6 -5 857.668 27.186 5
 -6 -6 5 858.296 24.0517 4
 -4 -6 5 1000.93 26.8416 4
 4 -6 -5 1008.28 25.2969 2
 4 -6 -5 969.164 29.1565 1
 -4 -6 5 1009.27 27.1989 3
 -2 -6 5 474.239 13.3421 1
 -2 -6 5 512.58 16.9315 4
 -2 -6 5 492.822 15.7227 5
 -2 -6 5 497.683 16.6173 3
 2 -6 -5 485.343 14.8055 2
 0 -6 5 36.8655 4.88326 1
 0 -6 -5 38.8188 3.87085 3
 0 -6 5 37.1356 6.38402 5
 0 -6 5 27.0824 5.67312 4
 0 -6 5 33.1884 5.63247 3
 0 -6 -5 33.6832 4.88082 2
 0 6 5 32.9582 6.68428 1
 2 -6 5 821.711 23.3455 4
 -2 -6 -5 809.815 21.2468 2
 -2 -6 -5 806.643 20.094 3
 2 -6 5 811.434 22.2613 1
 2 6 5 781.892 23.7743 1
 -4 -6 -5 500.92 15.6265 2
 4 -6 5 511.163 17.5001 4
 4 -6 5 515.652 17.9906 1
 -4 -6 -5 515.898 14.8356 3
 4 6 5 491.613 18.4445 1
 6 -6 5 28.2619 6.48198 4
 -6 -6 -5 37.9586 5.93355 2
 6 -6 5 48.7356 8.49738 1
 -6 -6 -5 43.6143 5.69269 3
 6 6 5 55.3043 8.58375 1
 -8 -6 -5 161.472 10.0067 3
 -8 -6 -5 133.952 10.4985 2
 8 -6 5 127.124 12.5536 1
 8 6 5 140.601 12.2143 1
 10 -6 5 96.5166 12.6937 1
 -10 -6 -5 89.1118 8.4427 3
 10 6 5 81.0092 11.0126 1
 12 -6 5 2.10789 11.1098 1
 -12 -6 -5 4.08324 6.4662 3
 12 6 5 -3.0925 8.50804 1
 -14 -6 -5 26.2313 8.21039 3
 14 -6 5 23.3777 13.5625 1
 14 6 5 14.8957 10.5594 1
 13 -7 -5 162.796 17.9963 1
 -13 -7 5 138.245 12.9789 3
 13 -7 -5 160.864 11.2884 2
 13 -7 -5 183.723 16.9045 5
 11 -7 -5 224.752 18.4962 1
 -11 -7 5 250.266 15.8528 3
 11 -7 -5 228.879 18.6773 5
 11 -7 -5 218.582 12.0171 2
 9 -7 -5 1088.33 36.3863 1
 9 -7 -5 1107.72 29.381 2
 -9 -7 5 1155.34 32.5658 3
 -9 -7 5 1130.79 29.9047 4
 9 -7 -5 1165.26 35.9459 5
 7 -7 -5 173.553 10.0419 2
 -7 -7 5 190.985 11.4378 4
 -7 -7 5 187.776 12.7657 3
 7 -7 -5 191.46 15.2732 5
 7 -7 -5 166.664 14.7227 1
 -5 -7 5 604.074 19.9927 3
 5 -7 -5 626.186 18.1901 2
 5 -7 -5 566.647 22.9177 1
 -5 -7 5 606.168 19.5862 4
 -3 -7 5 1383.04 33.2122 5
 -3 -7 5 1295.95 34.5023 3
 3 -7 -5 1306.28 37.1913 1
 3 -7 -5 1340.69 33.0456 2
 -3 -7 5 1385.24 35.2021 4
 3 7 -5 1398.01 31.376 1
 -1 -7 5 16.8303 5.77214 3
 1 -7 -5 28.0128 4.08792 3
 -1 -7 5 23.4841 6.52428 4
 -1 -7 5 23.7227 4.88489 1
 1 -7 -5 21.7894 5.06269 2
 -1 -7 5 29.8655 6.46377 5
 -1 7 5 18.265 7.5031 1
 -1 -7 -5 63.1174 6.28006 2
 1 -7 5 79.212 7.18591 1
 -1 -7 -5 78.468 5.99242 3
 1 -7 5 65.7117 8.06269 4
 1 -7 5 67.69 8.64627 5
 1 -7 5 69.0462 7.37127 3
 1 7 5 71.8035 8.92902 1
 -3 -7 -5 1044.59 27.4555 2
 3 -7 5 1053.05 29.481 4
 -3 -7 -5 1072.43 26.5523 3
 3 -7 5 1074.92 29.0805 1
 3 -7 5 1113.14 32.6541 5
 3 7 5 1047.67 30.4833 1
 -5 -7 -5 29.1525 5.44755 3
 -5 -7 -5 16.8135 5.6513 2
 5 -7 5 14.0208 6.52566 4
 5 -7 5 20.8089 8.67871 5
 5 -7 5 28.1234 7.80559 1
 5 7 5 17.1742 7.61664 1
 -7 -7 -5 8.0983 5.34173 3
 -7 -7 -5 17.1724 6.34353 2
 7 -7 5 9.1896 8.26478 1
 7 7 5 17.6731 8.12922 1
 -9 -7 -5 104.001 10.0953 2
 -9 -7 -5 123.127 9.55365 3
 9 -7 5 113.28 13.0122 1
 9 7 5 125.038 12.5606 1
 11 -7 5 91.0651 15.0558 5
 -11 -7 -5 82.9366 9.33094 3
 11 -7 5 102.585 14.308 1
 11 7 5 99.8585 12.4127 1
 13 -7 5 79.6563 16.3071 5
 13 -7 5 51.2211 14.1224 1
 -13 -7 -5 43.6236 9.3273 3
 13 7 5 48.0694 11.3931 1
 12 -8 -5 13.3224 6.27482 2
 12 -8 -5 19.3018 12.5164 1
 12 -8 -5 9.98981 11.2901 5
 -12 -8 5 8.62418 9.40338 3
 10 -8 -5 14.3915 6.02321 2
 10 -8 -5 -10.142 10.6789 1
 -10 -8 5 8.26769 7.83102 3
 10 -8 -5 -3.3795 9.91771 5
 -8 -8 5 -2.1718 4.97933 4
 8 -8 -5 3.2624 5.55185 2
 8 -8 -5 -6.7325 8.4956 5
 -8 -8 5 0.05651 6.85817 3
 8 -8 -5 6.6739 9.54079 1
 -6 -8 5 34.4714 7.48992 3
 6 -8 -5 34.8729 10.0577 1
 -6 -8 5 38.6762 7.49102 4
 6 -8 -5 28.5532 6.22575 2
 4 -8 -5 16.1026 5.45445 2
 -4 -8 5 2.21125 5.9968 4
 -4 -8 5 0.04246 5.9016 3
 4 -8 -5 -7.123 7.79376 1
 4 8 -5 5.53431 6.44784 1
 -2 -8 5 126.068 10.8733 5
 2 -8 -5 122.458 9.15475 2
 -2 -8 5 140.498 10.314 3
 -2 -8 5 130.582 10.339 4
 2 8 -5 142.327 8.60982 1
 -2 8 5 128.847 12.2721 1
 0 -8 5 10.3825 6.80598 4
 0 -8 5 27.6295 5.79121 1
 0 -8 -5 23.4894 5.54322 2
 0 -8 5 28.3034 7.37911 5
 0 -8 -5 17.2374 4.82114 3
 0 -8 5 20.1054 6.51344 3
 0 8 5 24.4645 8.35736 1
 2 -8 5 11.9275 7.50839 5
 -2 -8 -5 16.1961 4.94678 3
 2 -8 5 5.55236 5.80393 1
 2 -8 5 5.00932 6.51108 4
 -2 -8 -5 3.60615 5.03883 2
 2 8 5 7.48463 7.72905 1
 -4 -8 -5 7.45723 5.6699 2
 4 -8 5 6.43252 6.71512 4
 4 -8 5 12.1257 8.47723 5
 4 -8 5 10.6672 7.08937 1
 -4 -8 -5 6.48595 4.77854 3
 4 8 5 3.83195 7.39502 1
 6 -8 5 65.3856 9.9348 1
 -6 -8 -5 46.6558 7.01604 3
 -6 -8 -5 49.4512 7.69452 2
 6 -8 5 76.8246 12.2258 5
 6 8 5 48.7956 9.54465 1
 8 -8 5 70.632 11.4971 1
 -8 -8 -5 56.3116 8.87512 2
 8 -8 5 62.6123 13.0035 5
 -8 -8 -5 58.8985 8.03728 3
 8 8 5 67.3179 10.7827 1
 10 -8 5 79.3372 13.0215 1
 -10 -8 -5 22.9919 7.66945 3
 10 -8 5 21.0209 11.9525 5
 10 8 5 22.6377 10.1397 1
 12 -8 5 69.8651 15.6042 5
 12 -8 5 57.9769 13.8844 1
 -12 -8 -5 60.6371 9.9581 3
 12 8 5 63.4689 12.3402 1
 -11 -9 5 30.6943 10.1916 3
 11 -9 -5 57.2406 14.4814 1
 11 -9 -5 35.8721 7.33993 2
 11 -9 -5 39.1805 13.3819 5
 9 -9 -5 455.829 25.6935 5
 -9 -9 5 444.396 20.803 3
 9 -9 -5 415.404 16.6951 2
 9 -9 -5 473.233 25.7795 1
 7 -9 -5 104.612 14.3831 1
 7 -9 -5 103.553 9.00368 2
 -7 -9 5 83.5603 10.3805 3
 -7 -9 5 59.2614 7.7111 4
 5 -9 -5 100.281 8.94468 2
 5 -9 -5 123.929 13.812 1
 -5 -9 5 92.8887 9.74857 4
 -5 -9 5 83.992 9.81347 3
 -3 -9 5 712.04 23.8782 4
 3 -9 -5 710.156 21.4486 2
 -3 -9 5 762.383 23.7428 3
 -3 9 5 658.883 26.0743 1
 -1 -9 5 168.215 13.9227 4
 -1 -9 5 183.825 13.104 5
 -1 -9 5 182.958 12.8538 3
 1 -9 -5 168.153 10.927 2
 -1 9 5 207.298 15.7692 1
 -1 -9 -5 212.413 11.8826 2
 1 -9 5 210.176 12.0914 1
 -1 -9 -5 216.617 10.6929 3
 1 -9 5 241.713 15.739 5
 1 -9 5 222.86 15.1976 4
 1 -9 5 208.482 13.4047 3
 1 9 5 216.867 15.8524 1
 3 -9 5 212.065 17.2617 5
 -3 -9 -5 212.038 11.4507 3
 3 -9 5 235.786 15.5174 4
 3 -9 5 210.953 13.3301 1
 -3 -9 -5 203.592 12.1923 2
 3 9 5 196.264 15.6439 1
 5 -9 5 221.71 18.5903 5
 -5 -9 -5 195.011 12.9653 2
 -5 -9 -5 174.75 11.7883 3
 5 -9 5 194.849 13.8225 1
 5 9 5 208.099 15.8676 1
 7 -9 5 0.87854 10.1637 5
 7 -9 5 -0.4657 8.9582 1
 -7 -9 -5 9.44435 7.64841 2
 -7 -9 -5 15.6848 6.92314 3
 7 9 5 15.8354 8.99827 1
 -9 -9 -5 111.776 12.4806 2
 9 -9 5 153.275 15.4051 1
 -9 -9 -5 142.751 11.7255 3
 9 -9 5 118.842 16.7056 5
 9 9 5 143.28 14.2562 1
 8 -10 -5 136.381 17.161 1
 -8 -10 5 90.2125 11.8125 3
 8 -10 -5 98.7483 9.73598 2
 6 -10 -5 67.0722 13.1022 1
 6 -10 -5 35.0085 7.51166 2
 -6 -10 5 36.0246 9.04669 3
 -4 -10 5 188.812 14.4091 3
 -4 -10 5 165.39 14.2915 4
 4 -10 -5 196.69 12.2686 2
 -4 10 5 185.88 16.0134 1
 -2 -10 5 167.605 12.4036 3
 2 -10 -5 181.381 11.9677 2
 -2 -10 5 173.715 14.8612 4
 -2 10 5 140.004 14.5741 1
 0 -10 5 -6.5656 7.58305 4
 0 -10 5 -0.0245 6.93472 3
 0 -10 5 -11.941 6.81078 5
 0 -10 5 5.87016 5.7676 1
 0 -10 -5 -3.7448 6.09572 2
 0 10 5 -3.0351 9.24499 1
 -2 -10 -5 91.3143 9.64389 3
 2 -10 5 131.755 12.8859 5
 2 -10 5 126.297 10.7791 1
 -2 -10 -5 110.904 10.1294 2
 2 -10 5 108.329 11.8474 4
 2 10 5 120.299 12.9877 1
 -4 -10 -5 5.63764 6.91599 2
 4 -10 5 12.8062 9.83074 5
 -4 -10 -5 5.077 6.25116 3
 4 -10 5 -1.1046 7.67883 1
 4 10 5 -3.755 8.64964 1
 6 -10 5 -13.985 8.40572 1
 -6 -10 -5 5.04542 6.80056 3
 6 -10 5 -5.0581 10.5565 5
 -6 -10 -5 9.87626 8.30412 2
 6 10 5 4.84199 9.37525 1
 -8 -10 -5 46.7146 10.6077 2
 8 -10 5 26.5801 13.2728 5
 8 -10 5 53.4049 11.6571 1
 -8 -10 -5 37.8877 8.97479 3
 8 10 5 46.04 10.975 1
 -5 -11 5 -2.1385 8.13262 3
 5 -11 -5 7.08245 7.18888 2
 -5 11 5 8.24245 11.0886 1
 -3 -11 5 6.4838 7.88371 3
 3 -11 -5 3.20594 7.02971 2
 -3 -11 5 -5.7252 7.71262 4
 -3 11 5 13.7078 10.7059 1
 -1 -11 5 446.439 19.9506 3
 -1 -11 5 453.377 21.2045 4
 1 -11 -5 446.615 18.4509 2
 -1 11 5 458.599 23.5352 1
 1 -11 5 10.1688 6.28151 1
 -1 -11 -5 8.22587 7.68909 2
 1 -11 5 5.86074 8.83419 5
 1 11 5 -3.4467 9.73258 1
 3 -11 5 14.1149 10.1745 5
 3 -11 5 17.6547 8.5993 1
 -3 -11 -5 14.3238 8.03557 2
 3 11 5 21.6144 10.5479 1
 -5 -11 -5 371.405 17.1873 3
 5 -11 5 404.677 20.3108 1
 5 -11 5 436.296 25.4141 5
 -5 -11 -5 402.677 19.5048 2
 5 11 5 430.068 21.9457 1
 16 0 -6 334.539 17.5527 2
 -16 0 6 326.759 14.2787 3
 14 0 -6 116.652 10.2263 1
 -14 0 6 123.628 9.12546 3
 14 0 -6 112.768 10.5717 2
 12 0 -6 285.642 13.978 2
 -12 0 6 291.657 11.3287 3
 12 0 -6 277.764 12.7982 1
 -10 0 6 1629.24 37.9065 3
 10 0 -6 1658.55 40.5162 2
 10 0 -6 1625.72 39.1021 1
 -8 0 6 205.289 8.22621 3
 8 0 -6 209.324 9.80411 2
 8 0 -6 209.869 8.47281 1
 -6 0 6 166.766 7.12013 3
 6 0 -6 161.846 7.79608 2
 6 0 -6 158.818 6.41903 1
 4 0 -6 966.787 23.1512 2
 -4 0 6 937.024 22.4383 3
 2 0 -6 130.231 5.94861 2
 -2 0 6 141.777 5.7461 1
 0 0 6 293.274 9.12612 1
 0 0 -6 297.129 8.41944 2
 0 0 6 288.847 10.6848 4
 2 0 6 66.406 5.75831 4
 -2 0 -6 62.0506 3.67704 2
 2 0 6 69.4179 5.59792 1
 4 0 6 299.047 10.0469 4
 -4 0 -6 309.34 8.01273 2
 4 0 6 306.606 11.595 1
 6 0 6 562.783 17.6642 1
 -6 0 -6 540.739 13.3211 2
 6 0 6 546.872 14.6081 4
 8 0 6 76.8268 5.57574 4
 8 0 6 60.5988 7.99274 1
 10 0 6 831.689 27.3008 1
 12 0 6 180.299 15.1529 1
 14 0 6 168.184 16.2652 1
 16 0 6 330.239 24.5638 1
 -17 -1 6 49.5009 8.17021 3
 17 -1 -6 45.4147 9.25708 2
 17 1 -6 62.3833 11.0139 2
 -15 -1 6 46.2643 7.22081 3
 15 -1 -6 55.6685 8.84352 1
 15 -1 -6 53.2252 8.68118 2
 -15 1 6 47.9044 6.85672 3
 15 1 -6 56.1579 9.53212 2
 -13 -1 6 46.3027 6.36955 3
 13 -1 -6 46.0027 7.30633 2
 13 -1 -6 48.502 7.96508 1
 13 -1 -6 52.6364 7.05415 5
 13 1 -6 47.0509 6.7356 1
 -13 1 6 54.782 5.75841 3
 13 1 -6 43.0039 7.97736 2
 11 -1 -6 387.234 15.1245 1
 -11 -1 6 389.311 13.4618 3
 11 -1 -6 399.728 14.0653 5
 11 -1 -6 368.969 14.6206 2
 -11 1 6 350.374 11.9354 3
 11 1 -6 394.766 13.4216 1
 11 1 -6 374.615 15.8805 2
 -9 -1 6 144.313 7.82315 3
 9 -1 -6 132.486 8.65017 1
 9 -1 -6 141.491 8.74395 2
 9 1 -6 133.741 7.04171 1
 9 1 -6 140.894 9.83398 2
 -9 1 6 138.627 6.69999 3
 7 -1 -6 71.1531 5.71722 1
 -7 -1 6 67.6289 5.56502 3
 7 -1 -6 61.3747 5.34089 2
 7 1 -6 67.4285 4.23238 1
 -7 1 6 63.2895 4.91026 3
 7 1 -6 64.5907 6.60358 2
 5 -1 -6 226.011 8.392 2
 5 -1 -6 212.193 8.20968 1
 -5 -1 6 246.752 8.93127 3
 5 1 -6 243.31 9.49302 2
 -5 1 6 204.816 7.11772 3
 3 -1 -6 903.964 21.908 2
 -3 -1 6 921.175 22.2601 3
 3 1 -6 913.907 22.3767 2
 -3 1 6 927.349 21.8202 1
 1 -1 -6 2.48892 2.51331 2
 -1 -1 6 1.58109 2.33592 1
 -1 -1 6 6.45444 4.00598 4
 1 1 -6 -1.8113 2.36742 2
 -1 1 6 1.31907 3.16256 1
 1 -1 6 71.2482 5.54425 1
 -1 -1 -6 80.7936 4.46246 2
 1 -1 6 80.2157 6.40847 4
 -1 1 -6 78.8226 3.9743 2
 1 1 6 94.8248 6.71063 4
 1 1 6 77.9995 5.68849 1
 -3 -1 -6 76.6371 4.17523 2
 3 -1 6 78.8829 6.57961 4
 3 -1 6 74.5936 5.97226 1
 3 1 6 72.6694 5.84842 4
 3 1 6 75.1685 6.16142 1
 -3 1 -6 81.0661 3.21265 2
 5 -1 6 439.932 12.8054 4
 5 -1 6 420.272 14.5309 1
 -5 -1 -6 431.126 11.1863 2
 5 1 6 419.613 14.6142 1
 5 1 6 429.35 11.6592 4
 7 -1 6 336.086 14.298 1
 -7 -1 -6 329.968 9.98859 2
 7 -1 6 317.282 10.8747 4
 7 1 6 332.639 9.76823 4
 7 1 6 324.184 14.086 1
 9 -1 6 60.2368 8.94972 1
 9 1 6 68.4904 9.02763 1
 11 -1 6 4.15198 7.81171 1
 11 1 6 7.73154 7.94319 1
 13 -1 6 117.605 13.8263 1
 13 1 6 110.344 13.0556 1
 15 -1 6 146.008 16.7629 1
 15 1 6 96.8606 14.6181 1
 -16 -2 6 109.612 10.3663 3
 16 -2 -6 95.4003 11.8318 1
 16 -2 -6 117.713 10.6638 2
 16 2 -6 93.8339 11.5966 2
 -14 -2 6 238.211 12.8234 3
 14 -2 -6 224.289 13.2893 5
 14 -2 -6 223.186 12.7076 2
 14 -2 -6 242.773 15.2127 1
 14 2 -6 226.426 14.9353 2
 -12 -2 6 15.913 5.37525 3
 12 -2 -6 20.2403 5.63444 2
 12 -2 -6 17.8896 5.8898 5
 12 -2 -6 21.5252 7.34622 1
 -12 2 6 5.85175 3.63848 3
 12 2 -6 21.7914 5.27685 1
 10 -2 -6 3.61486 4.75344 5
 10 -2 -6 6.39283 4.37304 2
 -10 -2 6 4.79307 4.37051 3
 10 -2 -6 7.20843 5.45434 1
 -10 2 6 7.56813 2.98073 3
 10 2 -6 7.68874 3.42985 1
 8 -2 -6 845.351 22.2391 2
 -8 -2 6 855.408 22.4982 3
 8 -2 -6 897.471 23.7601 1
 -8 2 6 824.436 20.0937 3
 -6 -2 6 32.0362 4.59403 3
 6 -2 -6 30.8369 4.69921 1
 6 -2 -6 21.7285 3.60251 2
 -4 -2 6 326.406 11.2053 3
 -4 -2 6 325.117 11.6928 4
 4 -2 -6 312.876 10.0986 2
 4 -2 -6 327.411 10.9042 1
 2 -2 -6 1375.75 31.5418 2
 -2 -2 6 1366.91 33.4287 4
 -2 -2 6 1362.87 32.2625 3
 -2 2 6 1438.98 32.4524 1
 0 -2 -6 577.012 14.4951 2
 0 -2 6 553.825 16.7623 4
 0 -2 6 552.703 14.1973 1
 0 2 -6 561.896 14.0926 2
 0 2 6 583.503 15.9536 1
 2 -2 6 107.288 7.5365 4
 -2 -2 -6 105.399 5.22952 2
 2 -2 6 112.912 6.76536 1
 -2 2 -6 106.265 3.93591 2
 2 2 6 105.94 6.42822 4
 2 2 6 112.796 7.54142 1
 4 -2 6 2407.46 54.8607 1
 4 -2 6 2394.87 54.1714 4
 -4 -2 -6 2426.63 52.3459 2
 4 2 6 2406.64 52.3108 4
 4 2 6 2441.98 55.095 1
 -6 -2 -6 11.0424 2.93292 2
 6 -2 6 8.14364 5.02843 1
 6 -2 6 7.08038 3.84835 4
 6 2 6 8.1481 2.26676 4
 6 2 6 5.45573 4.79966 1
 8 -2 6 18.1298 6.53548 1
 -8 -2 -6 25.3601 4.42107 2
 8 -2 6 25.9344 4.91452 4
 8 2 6 31.2275 7.12759 1
 10 -2 6 322.859 17.5919 1
 10 2 6 337.848 17.0082 1
 12 -2 6 -0.5097 8.51051 1
 12 2 6 -5.2476 8.13383 1
 14 -2 6 100.579 14.4935 1
 14 2 6 126.831 14.8129 1
 16 -2 6 66.2565 15.2924 1
 16 2 6 87.0483 15.2561 1
 15 -3 -6 4.93545 7.25295 5
 -15 -3 6 12.9218 6.81386 3
 15 -3 -6 16.3267 6.59805 2
 15 -3 -6 -1.8441 8.35257 1
 13 -3 -6 128.989 10.7745 5
 13 -3 -6 145.547 12.6393 1
 -13 -3 6 127.949 10.1726 3
 13 -3 -6 129.463 9.78323 2
 11 -3 -6 256.873 11.7185 2
 11 -3 -6 250.357 14.561 1
 11 -3 -6 266.406 13.6022 5
 -11 -3 6 256.98 12.3361 3
 9 -3 -6 39.2279 5.40439 2
 9 -3 -6 43.6799 7.36075 1
 9 -3 -6 39.0019 6.49195 5
 -9 -3 6 40.9711 6.0312 3
 7 -3 -6 51.3942 5.21414 2
 -7 -3 6 44.8644 5.63856 3
 -7 -3 6 51.7703 6.1075 4
 7 -3 -6 54.1443 6.73041 1
 5 -3 -6 281.15 9.8203 2
 5 -3 -6 297.862 11.5592 1
 -5 -3 6 289.296 11.3844 4
 -5 -3 6 283.56 11.0712 3
 -3 -3 6 133.679 8.54346 4
 -3 -3 6 144.421 8.14873 3
 3 -3 -6 143.667 6.61553 2
 3 -3 -6 135.135 8.01223 1
 -1 -3 6 147.776 8.92586 4
 -1 -3 6 160.742 8.07711 3
 1 -3 -6 150.929 6.66066 2
 -1 -3 6 154.226 5.68112 1
 -1 3 6 148.672 8.30763 1
 -1 -3 -6 52.0376 4.1326 2
 1 -3 6 39.8357 5.30579 4
 1 -3 6 51.5004 4.60328 1
 1 3 6 41.39 5.41107 1
 -3 -3 -6 121.828 5.86009 2
 3 -3 6 116.705 7.55966 1
 3 -3 6 120.076 7.90186 4
 3 3 6 120.388 6.09395 4
 3 3 6 138.733 8.6992 1
 -5 -3 -6 97.9639 5.8207 2
 5 -3 6 92.8195 7.33677 4
 5 -3 6 90.4073 7.63989 1
 5 3 6 99.4707 8.15954 1
 5 3 6 96.5284 4.25775 4
 7 -3 6 52.4441 7.79627 1
 -7 -3 -6 60.0998 5.38938 2
 7 -3 6 72.0765 6.66338 4
 7 3 6 46.2491 7.43945 1
 9 -3 6 471.524 19.7375 1
 9 -3 6 481.517 16.4836 4
 -9 -3 -6 492.768 15.709 2
 9 3 6 460.348 19.2398 1
 11 -3 6 42.9699 10.3628 1
 11 3 6 30.1703 9.40398 1
 13 -3 6 137.25 15.3821 1
 13 3 6 149.399 14.7585 1
 15 -3 6 95.2965 16.1875 1
 15 3 6 74.1856 13.7201 1
 -16 -4 6 29.1996 8.76175 3
 16 -4 -6 26.3222 9.27069 5
 16 -4 -6 24.1025 7.49053 2
 16 -4 -6 19.3551 10.5238 1
 -14 -4 6 183.717 13.2522 3
 14 -4 -6 183.363 15.4369 1
 14 -4 -6 177.44 11.8134 2
 14 -4 -6 183.593 14.6322 5
 -14 -4 6 166.792 12.3391 4
 12 -4 -6 366.439 18.8484 1
 -12 -4 6 386.064 15.7273 4
 -12 -4 6 382.913 15.9513 3
 12 -4 -6 355.536 17.3305 5
 12 -4 -6 372.655 14.5704 2
 10 -4 -6 175.392 12.5099 5
 10 -4 -6 167.488 13.2626 1
 -10 -4 6 171.597 11.3048 4
 -10 -4 6 161.01 11.0651 3
 10 -4 -6 173.551 9.66508 2
 8 -4 -6 693.249 23.0909 1
 8 -4 -6 744.312 20.1246 2
 -8 -4 6 713.515 21.3207 3
 8 -4 -6 705.029 22.398 5
 -8 -4 6 734.542 21.3934 4
 -6 -4 6 0.53933 4.3108 4
 6 -4 -6 3.64053 3.42713 2
 -6 -4 6 0.74343 4.35523 3
 6 -4 -6 3.82659 4.9893 1
 4 -4 -6 35.1361 4.38225 2
 -4 -4 6 26.7805 5.17387 4
 4 -4 -6 41.7147 6.27397 1
 -4 -4 6 30.6353 5.29717 3
 2 -4 -6 3348.81 72.0076 2
 -2 -4 6 3368.45 73.3433 3
 -2 -4 6 3320.07 73.9416 4
 -2 4 6 3200.42 73.5376 1
 0 -4 6 129.369 6.28465 1
 0 -4 6 136.358 8.70922 4
 0 -4 6 128.276 7.81231 3
 0 -4 -6 127.964 6.46709 2
 0 4 6 118.378 8.58235 1
 2 -4 6 209.198 9.35074 1
 -2 -4 -6 220.321 8.3254 2
 2 -4 6 225.806 10.4223 4
 2 4 6 212.871 10.413 1
 -4 -4 -6 1275.09 29.297 2
 4 -4 6 1235.02 30.9599 4
 4 -4 6 1269.93 31.5051 1
 4 4 6 1170.46 27.4833 4
 4 4 6 1231.18 31.8524 1
 6 -4 6 468.039 15.7709 4
 6 -4 6 436.808 17.1602 1
 -6 -4 -6 473.346 13.9779 2
 6 4 6 428.239 17.1171 1
 8 -4 6 592.062 21.922 1
 8 -4 6 566.198 18.8688 4
 -8 -4 -6 599.657 17.663 2
 8 4 6 561.519 21.232 1
 10 -4 6 85.3446 11.4488 1
 10 4 6 82.064 10.7259 1
 12 -4 6 58.374 12.0429 1
 12 4 6 54.7814 11.1401 1
 14 -4 6 610.587 28.354 1
 14 4 6 545.357 25.9823 1
 -15 -5 6 92.34 11.3077 3
 15 -5 -6 98.0279 13.9982 1
 15 -5 -6 80.9763 8.98219 2
 15 -5 -6 83.7395 11.8513 5
 13 -5 -6 44.8226 6.99545 2
 13 -5 -6 36.241 9.33298 5
 13 -5 -6 58.0504 11.5994 1
 -13 -5 6 45.8791 6.88543 4
 -13 -5 6 44.4046 8.53049 3
 11 -5 -6 70.9269 7.28131 2
 -11 -5 6 82.0463 8.43274 4
 -11 -5 6 68.7221 8.66821 3
 11 -5 -6 74.5952 10.0555 5
 11 -5 -6 93.1029 11.5284 1
 9 -5 -6 581.968 22.3432 1
 9 -5 -6 542.653 20.7795 5
 9 -5 -6 542.592 17.2241 2
 -9 -5 6 567.241 19.3781 3
 -9 -5 6 559.7 18.6442 4
 -7 -5 6 799.105 23.1768 3
 7 -5 -6 777.184 25.1515 1
 -7 -5 6 776.385 22.7816 4
 7 -5 -6 766.702 21.1456 2
 -5 -5 6 9.03941 5.07901 4
 5 -5 -6 0.39906 3.71713 2
 -5 -5 6 -0.6834 4.59276 3
 5 -5 -6 14.6017 6.32807 1
 -3 -5 6 999.314 26.8282 4
 3 -5 -6 978.721 24.7584 2
 3 -5 -6 1019.29 27.86 1
 -3 -5 6 972.124 26.3363 3
 1 -5 -6 1904.56 43.4448 2
 -1 -5 6 1878.22 44.7559 3
 -1 -5 6 1887.09 45.4507 4
 -1 -5 6 1933.98 42.0023 1
 -1 5 6 1924.27 46.011 1
 1 -5 6 976.677 26.7677 4
 1 -5 6 989.494 24.7658 1
 -1 -5 -6 992.599 24.5393 2
 -1 -5 -6 991.167 22.8114 3
 1 5 6 986.519 26.9948 1
 3 -5 6 623.358 19.0185 1
 -3 -5 -6 626.876 17.2238 2
 3 -5 6 625.798 19.2258 4
 3 5 6 616.373 19.8351 1
 5 -5 6 2477.58 58.6624 1
 5 -5 6 2528.96 58.1626 4
 -5 -5 -6 2554.95 56.3156 2
 5 5 6 2443.28 58.9444 1
 -7 -5 -6 391.764 13.8229 2
 7 -5 6 372.782 15.5048 4
 7 -5 6 392.254 17.6514 1
 7 5 6 380.993 17.214 1
 -9 -5 -6 52.8586 7.62044 2
 9 -5 6 43.194 9.74589 1
 9 5 6 46.1006 9.73335 1
 11 -5 6 301.31 19.5986 1
 11 5 6 308.017 18.5506 1
 13 -5 6 256.637 21.0851 1
 13 5 6 231.728 18.6533 1
 -14 -6 6 33.7533 9.46024 3
 14 -6 -6 43.6099 7.23807 2
 14 -6 -6 34.3466 12.3123 1
 14 -6 -6 42.9027 10.7825 5
 12 -6 -6 125.574 12.9741 5
 12 -6 -6 86.4456 8.38878 2
 -12 -6 6 104.745 11.0913 3
 -12 -6 6 80.3103 8.23009 4
 12 -6 -6 143.312 15.0302 1
 10 -6 -6 135.781 13.8589 1
 10 -6 -6 115 8.54532 2
 -10 -6 6 107.894 9.20841 4
 10 -6 -6 134.168 12.5873 5
 -10 -6 6 121.12 11.0131 3
 -8 -6 6 5.39611 5.53156 4
 8 -6 -6 0.91926 7.78631 1
 8 -6 -6 5.4062 4.77025 2
 -8 -6 6 -4.5491 5.82222 3
 8 -6 -6 0.83056 6.97949 5
 -6 -6 6 272.475 13.2354 3
 -6 -6 6 262.433 13.1687 4
 6 -6 -6 259.309 11.1754 2
 6 -6 -6 256.667 15.1406 1
 -4 -6 6 119.902 9.21364 3
 4 -6 -6 133.846 8.29689 2
 -4 -6 6 135.464 10.4076 4
 4 -6 -6 149.119 11.6167 1
 -2 -6 6 90.3797 5.78834 1
 2 -6 -6 99.5773 7.37085 2
 -2 -6 6 86.3219 8.11288 4
 -2 -6 6 99.3224 8.37724 5
 -2 -6 6 98.5695 8.36676 3
 -2 6 6 102.36 9.54818 1
 0 -6 6 509.78 16.923 3
 0 -6 -6 500.142 13.3536 3
 0 -6 6 521.39 14.8808 1
 0 -6 6 475.518 17.4977 4
 0 -6 -6 505.739 15.4515 2
 0 6 6 529.815 18.8236 1
 -2 -6 -6 377.581 11.5465 3
 2 -6 6 379.795 13.9677 1
 2 -6 6 383.26 15.1396 4
 -2 -6 -6 376.02 12.8995 2
 2 6 6 380.607 16.0626 1
 4 -6 6 7.26286 5.98784 1
 -4 -6 -6 10.6054 3.95576 3
 4 -6 6 6.91957 5.6906 4
 -4 -6 -6 7.97092 4.52213 2
 4 6 6 9.49122 6.94625 1
 6 -6 6 360.508 16.8673 1
 -6 -6 -6 361.236 13.0869 3
 -6 -6 -6 347.028 13.4597 2
 6 -6 6 359.386 15.7343 4
 6 6 6 332.055 16.5759 1
 8 -6 6 90.2502 9.21436 4
 -8 -6 -6 86.442 8.4038 2
 8 -6 6 102.918 11.697 1
 8 6 6 100.504 11.4028 1
 10 -6 6 6.02807 9.57694 1
 10 6 6 2.3153 8.63782 1
 12 -6 6 88.6042 14.3298 1
 -12 -6 -6 90.6976 9.86888 3
 12 6 6 107.283 13.3718 1
 14 -6 6 72.4385 15.832 1
 -14 -6 -6 49.8229 9.61561 3
 14 6 6 35.4304 12.2361 1
 -13 -7 6 84.2764 12.1025 3
 13 -7 -6 95.7884 9.08812 2
 13 -7 -6 79.0378 14.3644 1
 13 -7 -6 98.8985 13.9574 5
 -11 -7 6 36.2499 9.21095 3
 11 -7 -6 38.21 7.04929 2
 11 -7 -6 28.665 10.3661 5
 11 -7 -6 13.7744 11.094 1
 9 -7 -6 226.672 11.9555 2
 -9 -7 6 204.211 12.5108 4
 9 -7 -6 245.08 18.487 1
 9 -7 -6 249.939 17.5348 5
 -9 -7 6 215.525 14.5403 3
 7 -7 -6 152.735 14.1152 1
 -7 -7 6 163.821 12.3528 3
 7 -7 -6 165.874 10.1937 2
 -7 -7 6 156.577 11.5915 4
 5 -7 -6 46.3092 6.30464 2
 5 -7 -6 42.8474 9.31749 1
 -5 -7 6 33.6216 6.89582 4
 -5 -7 6 29.104 6.98345 3
 -3 -7 6 175.73 11.5862 3
 -3 -7 6 199.223 10.0544 5
 -3 -7 6 185.038 12.21 4
 3 -7 -6 183.023 10.0136 2
 3 7 -6 189.921 7.7206 1
 -3 7 6 161.725 12.8505 1
 -1 -7 6 673.051 18.1804 1
 1 -7 -6 664.259 17.208 3
 -1 -7 6 702.375 21.3098 3
 1 -7 -6 674.859 19.6669 2
 -1 -7 6 702.782 21.3362 5
 -1 -7 6 670.075 21.9407 4
 -1 7 6 653.051 23.1565 1
 -1 -7 -6 203.654 9.98358 2
 1 -7 6 196.557 10.2029 1
 -1 -7 -6 199.544 8.61696 3
 1 -7 6 190.893 12.7043 4
 1 -7 6 193.971 13.1631 5
 1 7 6 188.637 13.5727 1
 -3 -7 -6 72.276 6.99794 2
 3 -7 6 95.8157 8.61225 1
 -3 -7 -6 71.8867 6.11395 3
 3 -7 6 72.7744 8.84648 4
 3 7 6 81.0517 9.82247 1
 5 -7 6 575.603 20.8559 1
 5 -7 6 563.333 20.7448 4
 -5 -7 -6 586.334 18.4212 2
 -5 -7 -6 570.883 17.3487 3
 5 7 6 573.049 21.5703 1
 7 -7 6 194.324 13.7443 4
 -7 -7 -6 194.13 11.8204 2
 -7 -7 -6 187.897 10.9726 3
 7 -7 6 201.521 15.0889 1
 7 7 6 150.254 13.0731 1
 9 -7 6 9.26801 9.66228 1
 -9 -7 -6 3.94373 6.86311 2
 -9 -7 -6 6.46613 5.98225 3
 9 7 6 5.4902 8.96199 1
 -11 -7 -6 92.7599 9.85155 3
 11 -7 6 109.232 14.5252 1
 11 7 6 101.258 12.9384 1
 13 -7 6 149.224 19.1847 5
 13 -7 6 119.409 16.6402 1
 -13 -7 -6 125.713 11.9365 3
 13 7 6 141.113 15.5815 1
 12 -8 -6 43.1121 13.9787 1
 12 -8 -6 43.2325 12.6629 5
 -12 -8 6 57.7711 11.1043 3
 12 -8 -6 54.0016 7.92323 2
 10 -8 -6 197.468 12.2655 2
 -10 -8 6 213.81 15.7425 3
 10 -8 -6 204.51 18.5641 1
 10 -8 -6 216.295 19.8108 5
 -8 -8 6 162.848 12.4951 3
 8 -8 -6 174.701 11.4738 2
 -8 -8 6 189.457 12.488 4
 8 -8 -6 179.003 16.4429 1
 -6 -8 6 815.766 25.2379 4
 6 -8 -6 797.567 23.5035 2
 6 -8 -6 830.824 29.5514 1
 -6 -8 6 821.283 25.6902 3
 4 -8 -6 461.602 15.974 2
 -4 -8 6 427.494 17.7053 3
 -4 -8 6 460.1 18.3257 4
 4 -8 -6 439.281 21.3229 1
 -2 -8 6 663.598 22.9488 4
 -2 -8 6 664.026 21.9002 3
 -2 -8 6 727.238 21.2514 5
 2 -8 -6 656.125 20.3603 2
 -2 8 6 663.18 24.7866 1
 2 8 -6 698.372 18.445 1
 0 -8 6 1059.04 29.5239 3
 0 -8 -6 962.126 25.9387 3
 0 -8 6 1131.91 30.8349 5
 0 -8 6 1070.76 30.8891 4
 0 -8 -6 1060.54 28.0345 2
 0 -8 6 1096.3 27.1904 1
 0 8 6 1023.33 32.0127 1
 2 -8 6 118.196 11.3503 5
 -2 -8 -6 97.3925 7.16844 3
 2 -8 6 97.3531 10.1829 4
 -2 -8 -6 81.5595 7.61616 2
 2 -8 6 79.9246 8.16615 1
 2 8 6 96.0561 10.9481 1
 4 -8 6 421.952 18.1826 1
 -4 -8 -6 460.491 15.1746 3
 4 -8 6 452.784 21.4796 5
 -4 -8 -6 408.771 16.0361 2
 4 -8 6 436.065 19.0688 4
 4 8 6 434.697 19.7146 1
 6 -8 6 1100.79 35.7475 5
 6 -8 6 946.005 30.4082 4
 -6 -8 -6 1003.66 28.6056 2
 6 -8 6 1063.39 31.4168 1
 -6 -8 -6 1026.18 27.606 3
 6 8 6 988.497 31.5659 1
 -8 -8 -6 57.0227 8.10653 3
 8 -8 6 60.53 12.5596 5
 8 -8 6 49.579 10.8284 1
 -8 -8 -6 38.2746 8.52048 2
 8 8 6 69.7833 11.4984 1
 -10 -8 -6 10.981 7.02024 3
 10 -8 6 15.3172 11.8311 5
 10 -8 6 -11.773 10.1967 1
 10 8 6 12.8934 9.92281 1
 -9 -9 6 18.5682 8.79136 3
 9 -9 -6 28.7977 12.4855 1
 9 -9 -6 39.1007 7.75336 2
 7 -9 -6 29.2802 7.19975 2
 7 -9 -6 32.1232 12.0941 1
 -7 -9 6 33.9948 8.83418 3
 -7 -9 6 40.5547 7.55087 4
 5 -9 -6 -2.9349 9.5101 1
 5 -9 -6 11.719 6.13158 2
 -5 -9 6 -1.1557 6.7256 4
 -5 -9 6 3.68144 7.03183 3
 -3 -9 6 198.124 13.5161 3
 3 -9 -6 202.109 11.96 2
 -3 -9 6 199.792 14.7821 4
 -3 9 6 197.736 15.7786 1
 -1 -9 6 120.61 9.67866 1
 -1 -9 6 152.483 11.6615 3
 -1 -9 6 166.687 12.5325 5
 1 -9 -6 128.06 9.60404 2
 -1 -9 6 163.876 12.9326 4
 -1 9 6 132.72 13.3921 1
 1 -9 6 -0.3433 7.24692 5
 1 -9 6 7.68767 5.72468 1
 1 -9 6 0.07017 7.23213 4
 -1 -9 -6 2.04756 5.66732 2
 1 9 6 5.83732 8.32014 1
 3 -9 6 74.7709 8.86043 1
 3 -9 6 75.5989 11.1185 5
 3 -9 6 74.5017 10.4408 4
 -3 -9 -6 66.5106 7.2986 3
 -3 -9 -6 71.3664 8.42744 2
 3 9 6 86.2018 11.3263 1
 -5 -9 -6 46.9472 7.00993 3
 5 -9 6 47.5134 9.43651 4
 5 -9 6 63.0812 9.74387 1
 -5 -9 -6 60.2546 8.46381 2
 5 -9 6 40.6645 11.0068 5
 5 9 6 61.4389 10.8429 1
 -7 -9 -6 14.5011 6.57565 3
 7 -9 6 26.5033 11.3894 5
 -7 -9 -6 6.49448 7.70565 2
 7 -9 6 15.6696 9.31072 1
 7 9 6 20.7342 10.1721 1
 -9 -9 -6 14.2678 8.92753 2
 9 -9 6 -3.3325 11.2247 5
 9 -9 6 13.7156 10.2862 1
 -9 -9 -6 24.4447 7.97433 3
 9 9 6 18.3449 10.7444 1
 8 -10 -6 1.13468 12.0924 1
 -8 -10 6 5.98057 8.48703 3
 8 -10 -6 6.52732 6.94044 2
 6 -10 -6 293.531 14.8268 2
 -6 -10 6 294.494 17.167 3
 6 -10 -6 273.124 20.569 1
 -6 -10 6 263.917 15.0493 4
 -4 -10 6 -6.3921 7.66406 4
 -4 -10 6 10.8818 8.07521 3
 4 -10 -6 1.01916 6.55799 2
 -4 10 6 3.71119 10.1322 1
 -2 -10 6 8.86254 7.75536 3
 -2 -10 6 1.20741 8.04274 4
 2 -10 -6 7.619 6.69097 2
 -2 10 6 11.6959 10.2506 1
 0 -10 -6 360.661 16.3455 2
 0 -10 6 425.606 18.5264 3
 0 -10 6 399.573 20.0705 4
 0 -10 6 371.192 18.1503 5
 0 10 6 383.452 20.9945 1
 2 -10 6 54.643 10.691 4
 2 -10 6 40.4968 7.73655 1
 2 -10 6 34.51 9.72763 5
 -2 -10 -6 63.669 8.80013 2
 2 10 6 78.758 12.489 1
 4 -10 6 53.3104 10.8294 4
 4 -10 6 60.3098 9.62394 1
 4 -10 6 64.3008 12.1331 5
 -4 -10 -6 63.9051 7.2761 3
 -4 -10 -6 47.2215 8.52329 2
 4 10 6 67.716 12.0999 1
 6 -10 6 79.5248 11.5577 1
 -6 -10 -6 56.373 10.0224 2
 6 -10 6 61.4822 13.5496 5
 -6 -10 -6 58.3577 8.68275 3
 6 10 6 56.878 11.7116 1
 -8 -10 -6 250.261 15.6441 3
 -8 -10 -6 217.343 16.7528 2
 8 -10 6 245.233 18.7518 1
 8 -10 6 270.181 23.7227 5
 8 10 6 213.837 17.3711 1
 -5 -11 6 69.2667 10.6006 3
 5 -11 -6 76.7846 9.87339 2
 -5 11 6 67.2261 13.6355 1
 -3 -11 6 22.0978 9.10686 3
 -3 -11 6 21.5656 9.50188 4
 3 -11 -6 35.943 8.51234 2
 -3 11 6 25.2892 12.078 1
 1 -11 -6 56.798 9.18767 2
 -1 -11 6 56.6355 11.1699 4
 -1 -11 6 77.0699 10.8081 3
 -1 11 6 88.2847 13.7012 1
 -1 -11 -6 8.40881 8.03502 2
 1 -11 6 4.42513 8.02883 5
 1 -11 6 1.59006 9.32544 4
 1 11 6 3.00867 11.0012 1
 3 -11 6 0.61787 6.4185 1
 3 -11 6 9.57091 9.99023 5
 -3 -11 -6 4.52095 7.89407 2
 3 11 6 -1.0623 10.4133 1
 16 0 -7 -4.59 7.36082 2
 14 0 -7 -0.9917 6.11791 2
 -14 0 7 2.12521 4.41517 3
 -12 0 7 1.40448 4.05809 3
 12 0 -7 -1.5126 5.33777 2
 12 0 -7 -1.2714 4.42171 1
 10 0 -7 -3.6412 4.51666 2
 10 0 -7 -2.946 3.63492 1
 -10 0 7 -3.0082 3.39417 3
 -8 0 7 -0.0754 3.2719 3
 8 0 -7 1.0161 3.97151 2
 8 0 -7 -1.5732 2.90569 1
 6 0 -7 2.47336 2.24709 1
 6 0 -7 3.20813 3.33055 2
 -6 0 7 1.82593 2.94806 3
 4 0 -7 1.90397 2.7639 2
 -4 0 7 3.53096 2.19871 1
 -4 0 7 3.04353 2.46143 3
 -2 0 7 1.91751 2.44076 1
 2 0 -7 -0.474 2.37989 2
 0 0 7 0.18299 3.75996 4
 0 0 7 -4.1007 2.83749 1
 0 0 -7 -0.8548 2.11248 2
 2 0 7 -2.3662 3.36963 1
 2 0 7 2.80868 3.82159 4
 -2 0 -7 -1.2595 1.8252 2
 -4 0 -7 -0.8363 1.76212 2
 4 0 7 -7.0778 3.57178 1
 4 0 7 1.43409 3.1123 4
 6 0 7 0.06329 3.07195 4
 -6 0 -7 1.97683 2.00362 2
 6 0 7 3.05047 4.81721 1
 8 0 7 -8.0781 5.70947 1
 8 0 7 -1.8267 3.44977 4
 10 0 7 -16.205 6.58343 1
 12 0 7 -14.47 8.26978 1
 14 0 7 -16.372 9.2281 1
 16 0 7 0.64499 12.244 1
 15 -1 -7 138.305 11.6847 2
 -15 -1 7 146.742 10.78 3
 15 -1 -7 138.346 11.4526 1
 15 1 -7 156.826 13.4499 2
 13 -1 -7 234.851 12.4817 1
 13 -1 -7 258.41 13.5316 2
 -13 -1 7 240.933 11.4381 3
 -13 1 7 227.092 10.1422 3
 13 1 -7 217.726 14.1911 2
 11 -1 -7 686.572 20.2064 1
 11 -1 -7 665.231 20.691 2
 -11 -1 7 697.164 19.4893 3
 11 1 -7 652.127 18.0451 1
 11 1 -7 641.769 21.8657 2
 -11 1 7 638.609 17.9695 3
 -9 -1 7 813.421 21.7104 3
 9 -1 -7 818.793 21.9526 1
 9 -1 -7 820.618 22.6672 2
 -9 1 7 837.596 20.7095 3
 9 1 -7 790.922 23.8792 2
 9 1 -7 782.2 19.7697 1
 7 -1 -7 1462.01 35.3501 2
 -7 -1 7 1539.08 35.2012 3
 7 -1 -7 1490.51 34.6411 1
 7 1 -7 1454.25 32.6222 1
 -7 1 7 1458.02 33.7086 3
 7 1 -7 1509.12 36.5778 2
 5 -1 -7 1313.05 31.0193 2
 -5 -1 7 1350.93 31.1617 3
 5 -1 -7 1335.36 30.4519 1
 5 1 -7 1309.2 31.8369 2
 -5 1 7 1261.84 29.2545 3
 -3 -1 7 1266.83 29.5051 3
 3 -1 -7 1230.28 29.3197 2
 -3 1 7 1299.36 29.1869 1
 3 1 -7 1253.34 29.6558 2
 1 -1 -7 1817.64 40.4376 2
 -1 -1 7 1865.4 42.7326 4
 -1 -1 7 1800.39 39.7798 1
 1 1 -7 1790.77 40.2167 2
 -1 1 7 1839.09 40.8306 1
 1 -1 7 315.103 12.1614 4
 -1 -1 -7 320.831 9.33535 2
 1 -1 7 320.426 10.2674 1
 1 1 7 333.545 11.063 1
 1 1 7 341.04 11.5563 4
 -1 1 -7 322.124 8.89082 2
 3 -1 7 248.822 10.1225 4
 -3 -1 -7 262.364 7.79236 2
 3 -1 7 262.705 10.1237 1
 -3 1 -7 241.389 6.77765 2
 3 1 7 252.573 10.3874 1
 3 1 7 246.798 9.53856 4
 5 -1 7 1458.56 35.9241 1
 -5 -1 -7 1450.07 32.5388 2
 5 -1 7 1488.9 34.6771 4
 5 1 7 1460.76 33.4866 4
 5 1 7 1460.24 36.178 1
 7 -1 7 89.319 8.82237 1
 7 -1 7 85.1502 7.18045 4
 -7 -1 -7 78.9907 5.48554 2
 7 1 7 86.8952 5.86313 4
 7 1 7 94.02 8.799 1
 9 -1 7 4.74361 6.72897 1
 9 -1 7 -1.2497 4.18568 4
 9 1 7 -0.5106 6.82643 1
 11 -1 7 272.014 17.5587 1
 11 1 7 261.037 16.9653 1
 13 -1 7 96.8496 13.4253 1
 13 1 7 85.3556 12.8942 1
 15 -1 7 22.2648 12.5064 1
 15 1 7 20.3645 12.1875 1
 16 -2 -7 342.556 17.2546 2
 16 -2 -7 358.284 17.82 1
 -16 -2 7 352.99 16.2563 3
 16 2 -7 357.868 19.4184 2
 14 -2 -7 71.5262 8.83431 2
 14 -2 -7 68.1231 9.04727 1
 -14 -2 7 65.1492 7.84555 3
 14 2 -7 77.0117 10.1234 2
 -12 -2 7 0.25957 4.9293 3
 12 -2 -7 12.0705 5.34471 2
 12 -2 -7 -0.2444 5.88327 1
 12 2 -7 0.87655 5.99319 2
 10 -2 -7 477.616 16.5321 1
 10 -2 -7 454.043 15.5579 2
 -10 -2 7 476.423 15.7423 3
 10 2 -7 448.011 17.6924 2
 -10 2 7 455.396 13.1894 3
 8 -2 -7 2201.72 50.3359 1
 -8 -2 7 2208.64 49.9888 3
 8 -2 -7 2212.88 49.8802 2
 -8 2 7 2045.25 47.1069 3
 -6 -2 7 157.202 8.54906 3
 6 -2 -7 148.652 7.53026 2
 6 -2 -7 161.959 8.26953 1
 -4 -2 7 1289.3 32.0416 4
 4 -2 -7 1298.2 30.4926 2
 -4 -2 7 1295.17 31.1397 3
 4 2 -7 1293.84 31.6273 2
 2 -2 -7 2329.89 51.6972 2
 -2 -2 7 2337.57 53.8501 4
 -2 -2 7 2316.91 52.3016 3
 2 2 -7 2386.88 52.1013 2
 -2 2 7 2368.07 52.3447 1
 0 -2 -7 936.936 22.5027 2
 0 -2 7 961.465 25.1376 4
 0 -2 7 950.082 22.2056 1
 0 2 7 942.093 23.7607 1
 0 2 -7 936.628 22.0414 2
 -2 -2 -7 461.308 12.2609 2
 2 -2 7 449.063 14.6993 4
 2 -2 7 437.293 13.3095 1
 2 2 7 477.49 14.5032 1
 -2 2 -7 455.139 11.0115 2
 2 2 7 434.464 13.4739 4
 4 -2 7 617.221 17.8948 4
 -4 -2 -7 621.628 15.6079 2
 4 -2 7 625.601 18.0921 1
 4 2 7 613.742 18.6115 1
 4 2 7 594.123 16.0204 4
 -6 -2 -7 122.165 6.25658 2
 6 -2 7 118.863 8.19787 4
 6 -2 7 112.12 8.93826 1
 6 2 7 117.366 5.67833 4
 6 2 7 118.724 9.82652 1
 8 -2 7 150.196 9.47111 4
 -8 -2 -7 144.589 7.92236 2
 8 -2 7 141.114 11.2661 1
 8 2 7 150.168 12.156 1
 8 2 7 154.162 6.71695 4
 10 -2 7 8.59612 7.73461 1
 10 2 7 8.56426 7.69874 1
 12 -2 7 31.5816 10.2783 1
 12 2 7 33.8446 10.1507 1
 14 -2 7 0.3486 10.4044 1
 14 2 7 5.67216 11.2878 1
 15 -3 -7 183.823 15.0793 1
 -15 -3 7 172.714 13.195 3
 15 -3 -7 178.385 12.9353 2
 15 3 -7 199.179 15.2803 2
 13 -3 -7 86.2437 8.66094 2
 13 -3 -7 72.8893 9.73225 1
 -13 -3 7 98.1847 9.4055 3
 11 -3 -7 10.7607 4.86301 2
 -11 -3 7 -8.9268 4.80994 3
 11 -3 -7 0.53175 6.07228 1
 -9 -3 7 142.874 9.90543 3
 9 -3 -7 130.802 8.79089 2
 9 -3 -7 148.464 10.8648 1
 -7 -3 7 10.347 4.95345 4
 7 -3 -7 0.49983 4.47583 1
 7 -3 -7 9.66869 3.97481 2
 -7 -3 7 14.4585 4.88006 3
 5 -3 -7 862.29 22.2082 2
 -5 -3 7 868.058 23.1926 3
 5 -3 -7 854.488 23.3213 1
 -5 -3 7 888.826 24.0601 4
 -3 -3 7 156.211 9.49385 4
 -3 -3 7 171.3 8.57707 3
 3 -3 -7 153.591 7.25875 2
 -3 3 7 162.146 8.53852 1
 -1 -3 7 100.508 7.24528 3
 -1 -3 7 127.275 8.8217 4
 -1 -3 7 121.121 5.02047 1
 1 -3 -7 113.864 6.12141 2
 -1 3 7 108.85 7.59792 1
 1 -3 7 1819.3 43.7474 4
 1 -3 7 1835.12 41.6315 1
 -1 -3 -7 1860.27 41.5087 2
 1 3 7 1871.31 43.2733 1
 -1 3 -7 1867.04 40.5018 2
 3 -3 7 14.5729 4.2944 1
 -3 -3 -7 20.9793 3.42425 2
 3 -3 7 24.9207 5.10132 4
 3 3 7 15.9644 3.67217 4
 3 3 7 22.0662 5.30426 1
 -5 -3 -7 8.96102 3.25692 2
 5 -3 7 6.76165 4.46793 4
 5 -3 7 9.40332 5.12585 1
 5 3 7 4.76117 2.45286 4
 5 3 7 7.9887 5.7444 1
 7 -3 7 888.131 24.324 4
 7 -3 7 929.715 26.9983 1
 -7 -3 -7 870.381 22.4768 2
 7 3 7 872.208 26.7702 1
 -9 -3 -7 220.939 10.8482 2
 9 -3 7 244.345 15.0672 1
 9 -3 7 220.175 11.8564 4
 9 3 7 227.425 15.137 1
 11 -3 7 190.445 15.5098 1
 11 3 7 187.696 15.0569 1
 13 -3 7 521.447 25.5931 1
 13 3 7 538.956 24.6558 1
 15 -3 7 58.1502 14.4643 1
 15 3 7 56.7682 13.8874 1
 -14 -4 7 56.4145 8.98817 4
 14 -4 -7 79.5037 11.1743 1
 14 -4 -7 68.5164 8.5158 2
 -14 -4 7 56.4844 9.09331 3
 -12 -4 7 37.0951 7.50279 3
 12 -4 -7 35.7703 8.90339 1
 -12 -4 7 38.6533 7.67056 4
 12 -4 -7 39.777 6.68079 2
 10 -4 -7 88.2859 7.65795 2
 -10 -4 7 104.224 9.2201 4
 10 -4 -7 104.017 10.4341 1
 -10 -4 7 83.4778 8.41373 3
 -8 -4 7 256.675 12.7489 4
 8 -4 -7 259.162 11.12 2
 -8 -4 7 272.55 12.6816 3
 8 -4 -7 279.844 14.068 1
 -6 -4 7 3.80899 5.0475 4
 -6 -4 7 9.61886 4.97167 3
 6 -4 -7 7.55204 5.37161 1
 6 -4 -7 8.64872 3.87098 2
 4 -4 -7 813.948 21.4855 2
 -4 -4 7 854.971 23.0945 3
 -4 -4 7 815.398 23.7493 4
 4 -4 -7 841.771 23.5568 1
 -2 -4 7 521.631 16.9962 4
 2 -4 -7 498.602 14.523 2
 -2 -4 7 495.901 15.7794 3
 -2 4 7 486.93 16.358 1
 0 -4 -7 281.491 9.69503 2
 0 -4 7 262.949 9.01311 1
 0 -4 7 260.868 12.0154 4
 0 4 7 274.158 11.8543 1
 2 -4 7 771.424 20.4954 1
 -2 -4 -7 775.506 19.7234 2
 2 -4 7 744.89 21.9913 4
 -2 4 -7 764.78 18.0419 2
 2 4 7 765.847 21.9858 1
 4 -4 7 379.908 14.3227 1
 4 -4 7 388.918 14.5721 4
 -4 -4 -7 382.621 12.0206 2
 4 4 7 375.531 14.9994 1
 4 4 7 370.201 11.0397 4
 -6 -4 -7 69.6655 6.11417 2
 6 -4 7 63.0793 8.09582 1
 6 -4 7 56.9873 7.18058 4
 6 4 7 66.8946 8.65217 1
 -8 -4 -7 891.63 23.6853 2
 8 -4 7 855.486 25.2623 4
 8 -4 7 888.797 27.9253 1
 8 4 7 857.643 27.5369 1
 10 -4 7 141.287 13.5641 1
 10 4 7 174.755 14.2308 1
 12 -4 7 82.6536 13.1828 1
 12 4 7 98.7828 13.0806 1
 14 -4 7 139.083 16.5769 1
 14 4 7 116.013 14.8393 1
 15 -5 -7 224.101 13.7528 2
 15 -5 -7 228.241 18.9542 1
 -15 -5 7 268.342 17.1977 3
 -13 -5 7 7.2569 7.38066 3
 13 -5 -7 5.59575 9.06725 1
 -13 -5 7 9.0816 6.70959 4
 13 -5 -7 0.40714 5.76782 2
 11 -5 -7 26.7526 8.98853 1
 11 -5 -7 21.6269 5.80052 2
 -11 -5 7 26.3222 7.19904 3
 -11 -5 7 30.7703 7.09361 4
 -9 -5 7 620.68 20.3934 4
 9 -5 -7 580.863 18.4602 2
 9 -5 -7 588.778 22.4278 1
 -9 -5 7 605.587 20.426 3
 7 -5 -7 16.0317 6.93858 1
 -7 -5 7 16.9081 6.06732 4
 7 -5 -7 13.2361 4.58859 2
 -7 -5 7 23.8693 6.12719 3
 -5 -5 7 14.7079 5.63904 3
 -5 -5 7 21.7164 5.84479 4
 5 -5 -7 7.70147 5.99078 1
 5 -5 -7 20.7632 4.71588 2
 3 -5 -7 291.339 10.9489 2
 -3 -5 7 302.454 13.8039 4
 -3 -5 7 287.761 12.505 3
 -3 5 7 273.356 13.4142 1
 -1 -5 7 7.39223 5.08756 4
 1 -5 -7 3.06995 3.58621 2
 -1 -5 7 3.80068 3.11926 1
 -1 -5 7 4.00063 4.64831 3
 -1 5 7 3.36782 5.32783 1
 1 -5 7 544.573 15.6724 1
 1 -5 7 514.809 18.0558 4
 -1 -5 -7 517.422 15.462 2
 1 5 7 537.728 18.3488 1
 3 -5 7 370.219 14.0798 1
 -3 -5 -7 374.234 12.4458 2
 3 -5 7 365.323 15.0133 4
 3 5 7 371.862 15.8074 1
 -5 -5 -7 28.9438 5.13019 2
 5 -5 7 17.7532 6.49425 1
 5 -5 7 16.3647 6.16496 4
 5 5 7 18.6336 7.27683 1
 7 -5 7 180.239 12.3745 4
 -7 -5 -7 190.491 10.1103 2
 7 -5 7 192.45 13.9984 1
 7 5 7 177.115 14.2211 1
 9 -5 7 18.5142 8.77181 1
 -9 -5 -7 13.3273 6.27235 2
 9 -5 7 22.9789 7.06733 4
 9 5 7 17.4669 8.81882 1
 11 -5 7 18.7111 10.2732 1
 11 5 7 22.865 9.99592 1
 13 -5 7 17.2294 11.7413 1
 13 5 7 26.6979 11.0216 1
 -14 -6 7 9.17765 8.79554 3
 14 -6 -7 5.48674 6.26977 2
 14 -6 -7 -11.118 10.1315 1
 -12 -6 7 5.54858 7.86946 3
 12 -6 -7 11.6003 6.12592 2
 -12 -6 7 7.79535 5.40638 4
 12 -6 -7 5.30839 9.67526 1
 -10 -6 7 15.3562 6.50191 4
 -10 -6 7 16.7755 7.11268 3
 10 -6 -7 8.81467 8.71493 1
 10 -6 -7 14.5494 5.74878 2
 8 -6 -7 70.4751 10.542 1
 8 -6 -7 57.4911 6.87072 2
 -8 -6 7 54.5701 7.8278 3
 -8 -6 7 47.3673 7.59901 4
 6 -6 -7 60.02 9.47642 1
 -6 -6 7 55.008 7.78299 4
 -6 -6 7 45.4996 7.50115 3
 6 -6 -7 38.5945 5.96037 2
 4 -6 -7 133.832 8.70439 2
 -4 -6 7 146.191 11.4191 4
 -4 -6 7 149.889 10.8811 3
 -2 -6 7 14.3694 5.65864 3
 2 -6 -7 12.4618 4.52295 2
 -2 -6 7 7.11747 5.76282 4
 -2 6 7 6.45451 6.61353 1
 0 -6 -7 602.555 18.0536 2
 0 -6 7 624.965 20.8701 4
 0 -6 7 641.025 17.1701 1
 0 -6 7 615.993 19.806 3
 0 -6 -7 637.455 15.6854 3
 0 6 7 606.135 21.097 1
 2 -6 7 1003.27 25.8609 1
 -2 -6 -7 954.497 25.0846 2
 2 -6 7 972.027 27.9495 4
 -2 -6 -7 962.207 23.3312 3
 2 6 7 935.383 28.0621 1
 -4 -6 -7 61.2564 6.56145 2
 4 -6 7 64.1337 8.2321 4
 4 -6 7 75.3284 8.40416 1
 4 6 7 57.413 8.72822 1
 6 -6 7 423.269 18.2776 1
 6 -6 7 413.099 17.3467 4
 -6 -6 -7 405.134 14.8474 2
 6 6 7 415.729 18.7822 1
 -8 -6 -7 836.621 24.5107 2
 8 -6 7 849.972 28.4703 1
 8 -6 7 842.735 26.3802 4
 8 6 7 853.227 28.4793 1
 -10 -6 -7 200.749 13.6534 2
 10 -6 7 206.941 16.5222 1
 10 6 7 182.426 15.628 1
 12 -6 7 41.9584 12.3653 1
 12 6 7 41.5901 12.0825 1
 13 -7 -7 -0.699 11.4054 1
 -13 -7 7 14.9551 9.19559 3
 13 -7 -7 6.26519 6.39035 2
 11 -7 -7 120.715 9.94638 2
 -11 -7 7 92.1733 8.59647 4
 11 -7 -7 139.927 15.4015 1
 -11 -7 7 110.488 11.8032 3
 -9 -7 7 29.0967 7.18683 4
 -9 -7 7 35.2011 8.2645 3
 9 -7 -7 34.2149 10.6873 1
 9 -7 -7 30.5553 6.61545 2
 -7 -7 7 147.913 11.72 4
 7 -7 -7 145.453 10.2439 2
 7 -7 -7 165.131 14.6122 1
 -7 -7 7 161.968 11.8404 3
 5 -7 -7 4.70157 4.8729 2
 5 -7 -7 11.5788 8.15275 1
 -5 -7 7 14.5575 6.30914 3
 -5 -7 7 4.86361 6.07006 4
 3 -7 -7 270.015 11.8981 2
 -3 -7 7 252.573 11.1811 5
 -3 -7 7 238.705 13.0907 3
 -3 -7 7 238.517 13.9958 4
 -3 7 7 246.991 15.3912 1
 -1 -7 7 542.426 17.9918 5
 1 -7 -7 526.026 16.5989 2
 -1 -7 7 462.256 18.8013 4
 -1 -7 7 486.118 17.7833 3
 -1 -7 7 503.592 14.4765 1
 -1 7 7 486.792 19.9477 1
 -1 -7 -7 358.96 11.7662 3
 -1 -7 -7 373.123 13.9317 2
 1 -7 7 382.507 16.9086 4
 1 -7 7 401.119 13.6668 1
 1 7 7 376.57 17.7388 1
 -3 -7 -7 383.875 14.342 2
 3 -7 7 421.11 15.9626 1
 -3 -7 -7 396.962 13.0245 3
 3 -7 7 417.988 17.8284 4
 3 7 7 354.566 18.2139 1
 -5 -7 -7 298.244 13.3049 2
 5 -7 7 286.607 15.5953 1
 5 -7 7 324.678 16.3986 4
 -5 -7 -7 305.264 12.3643 3
 5 7 7 311.23 16.7248 1
 -7 -7 -7 243.898 12.2897 3
 7 -7 7 257.222 15.4402 4
 -7 -7 -7 243.934 12.9019 2
 7 -7 7 252.67 16.8212 1
 7 7 7 237.874 16.6891 1
 9 -7 7 913.992 31.2175 1
 -9 -7 -7 922.816 26.3758 3
 -9 -7 -7 886.087 27.3451 2
 9 7 7 892.022 30.8901 1
 -11 -7 -7 87.5395 9.97139 3
 11 -7 7 96.8345 14.1069 1
 11 7 7 64.6375 12.563 1
 10 -8 -7 75.5464 13.6262 1
 10 -8 -7 90.1771 9.13313 2
 -10 -8 7 79.2885 10.7018 3
 8 -8 -7 99.4523 13.8733 1
 -8 -8 7 98.4906 10.7794 3
 -8 -8 7 105.483 9.81974 4
 8 -8 -7 107.349 9.50433 2
 -6 -8 7 11.78 6.71405 4
 6 -8 -7 12.2069 5.97057 2
 -6 -8 7 12.5994 6.96315 3
 6 -8 -7 -14.108 8.51479 1
 -4 -8 7 140.167 11.104 3
 -4 -8 7 145.907 11.5026 4
 4 -8 -7 129.9 9.77048 2
 -4 8 7 137.694 13.323 1
 2 -8 -7 62.3801 7.4899 2
 -2 -8 7 52.5769 8.11082 3
 -2 -8 7 72.8983 9.26589 4
 -2 -8 7 72.9232 7.69005 5
 -2 8 7 66.9821 10.7137 1
 0 -8 -7 25.7503 6.32767 2
 0 -8 7 28.0913 7.38179 3
 0 -8 7 10.1447 4.81769 1
 0 -8 7 14.6703 7.44299 4
 0 -8 7 23.4137 7.07591 5
 0 8 7 8.77973 8.38546 1
 2 -8 7 16.3708 7.64661 5
 -2 -8 -7 12.578 4.51028 3
 -2 -8 -7 13.4262 5.64548 2
 2 -8 7 12.008 5.84513 1
 2 -8 7 12.9096 7.50057 4
 2 8 7 -2.2016 7.74954 1
 -4 -8 -7 66.1805 6.84397 3
 -4 -8 -7 57.4256 7.74707 2
 4 -8 7 80.384 9.4863 1
 4 -8 7 55.1124 10.6721 5
 4 -8 7 50.0983 9.24507 4
 4 8 7 61.4307 10.7583 1
 -6 -8 -7 222.801 13.0782 2
 6 -8 7 269.745 16.184 1
 6 -8 7 201.884 15.6709 4
 -6 -8 -7 230.89 12.1636 3
 6 8 7 272.313 17.3818 1
 -8 -8 -7 6.04936 6.19567 3
 -8 -8 -7 -3.7628 7.26413 2
 8 -8 7 -4.3182 9.29871 1
 8 8 7 -3.2678 9.61817 1
 -10 -8 -7 89.9664 10.3459 3
 10 -8 7 92.6853 15.4645 5
 -10 -8 -7 96.0798 11.5967 2
 10 -8 7 89.9557 13.6865 1
 10 8 7 108.83 14.3026 1
 9 -9 -7 221.735 13.718 2
 9 -9 -7 259.975 20.968 1
 -9 -9 7 188.237 14.8609 3
 7 -9 -7 20.7289 11.2921 1
 -7 -9 7 28.2211 8.44771 3
 -7 -9 7 24.9942 8.22635 4
 7 -9 -7 24.7955 7.30303 2
 -5 -9 7 14.3925 7.67987 3
 5 -9 -7 18.4331 6.7944 2
 -5 -9 7 -10.176 6.93265 4
 -5 9 7 4.99464 9.8682 1
 -3 -9 7 567.506 20.9351 3
 3 -9 -7 553.269 19.4235 2
 -3 -9 7 575.336 22.3702 4
 -3 9 7 556.713 24.4315 1
 -1 -9 7 88.8684 10.0349 3
 -1 -9 7 61.2111 8.09469 5
 1 -9 -7 81.2997 8.65721 2
 -1 -9 7 94.1087 11.0659 4
 -1 9 7 60.6054 11.0683 1
 -1 -9 -7 68.9151 8.08194 2
 1 -9 7 102.068 11.1242 5
 1 -9 7 62.241 7.02298 1
 1 -9 7 74.8861 10.6031 4
 1 9 7 77.2187 12.0738 1
 3 -9 7 419.099 19.8672 4
 -3 -9 -7 339.923 13.483 3
 3 -9 7 417.992 20.6531 5
 3 -9 7 405.083 16.6622 1
 -3 -9 -7 411.105 16.6268 2
 3 9 7 395.028 20.5892 1
 5 -9 7 23.6298 9.21748 4
 5 -9 7 43.6658 11.1841 5
 -5 -9 -7 14.2363 7.16343 2
 -5 -9 -7 24.6998 6.4436 3
 5 -9 7 20.7028 8.45888 1
 5 9 7 43.6981 11.0555 1
 7 -9 7 71.5347 13.1785 5
 7 -9 7 31.3112 10.5471 1
 -7 -9 -7 56.84 8.3096 3
 -7 -9 -7 46.2861 9.26371 2
 7 9 7 43.3176 11.2878 1
 9 -9 7 319.509 21.1601 1
 9 -9 7 353.514 25.4372 5
 -9 -9 -7 334.992 18.651 2
 -9 -9 -7 328.233 17.0738 3
 9 9 7 361.128 22.6096 1
 -6 -10 7 -2.0289 6.9101 4
 6 -10 -7 6.22355 7.399 2
 -6 -10 7 11.1157 8.67963 3
 -6 10 7 10.718 10.9656 1
 4 -10 -7 3.83704 7.14308 2
 -4 -10 7 3.45611 7.85071 3
 -4 -10 7 -2.0754 8.10483 4
 -4 10 7 6.90696 10.3228 1
 -2 -10 7 17.9531 8.20128 3
 2 -10 -7 29.7026 7.4626 2
 -2 -10 7 6.33513 8.68165 4
 -2 10 7 21.0292 10.8503 1
 0 -10 7 167.335 12.8938 5
 0 -10 -7 208.098 12.9853 2
 0 -10 7 203.51 16.9713 4
 0 10 7 181.852 16.2506 1
 -2 -10 -7 95.7271 10.2014 2
 2 -10 7 123.992 13.5652 4
 2 -10 7 104.215 12.1183 5
 2 10 7 95.9834 13.5226 1
 4 -10 7 3.36963 9.17459 4
 4 -10 7 13.2396 10.3136 5
 -4 -10 -7 3.05483 7.52045 2
 4 -10 7 8.11948 7.69404 1
 4 10 7 5.66032 10.5833 1
 -6 -10 -7 108.822 11.5418 2
 6 -10 7 132.684 13.2136 1
 6 -10 7 111.258 15.0483 5
 -6 -10 -7 118.628 9.94277 3
 6 10 7 114.994 14.3161 1
 3 -11 -7 525.595 20.7434 2
 -3 -11 7 508.345 23.1943 4
 -3 -11 7 577.24 22.6712 3
 -3 11 7 514.405 26.5467 1
 -1 -11 7 8.51834 9.94506 4
 1 -11 -7 13.6421 8.02271 2
 -1 -11 7 20.4022 9.52027 3
 -1 11 7 7.42137 11.2269 1
 -1 -11 -7 35.0314 9.03944 2
 1 -11 7 42.166 11.3251 4
 1 -11 7 36.9626 8.99215 5
 1 11 7 37.4916 12.1299 1
 3 -11 7 124.79 14.0026 5
 -3 -11 -7 134.346 12.3826 2
 3 11 7 121.27 15.441 1
 16 0 -8 -9.8536 7.16316 2
 14 0 -8 426.476 18.9692 2
 -14 0 8 401.153 14.9941 3
 12 0 -8 105.117 7.71037 1
 12 0 -8 94.9054 9.53531 2
 -12 0 8 109.604 7.91855 3
 -10 0 8 46.2539 5.51609 3
 10 0 -8 28.8323 4.67993 1
 10 0 -8 37.7442 6.6297 2
 -8 0 8 2446.48 53.2098 3
 8 0 -8 2293.92 51.9736 1
 8 0 -8 2354.34 55.0949 2
 -6 0 8 573.589 14.6357 1
 -6 0 8 566.164 15.7944 3
 6 0 -8 603.589 17.282 2
 -4 0 8 496.995 13.6374 3
 4 0 -8 516.048 14.7205 2
 -4 0 8 519.906 13.1372 1
 2 0 -8 1053.73 25.3531 2
 -2 0 8 1075.54 24.7545 1
 0 0 8 1956.57 45.4693 4
 0 0 -8 1943.74 42.7908 2
 0 0 8 1918.55 43.4138 1
 2 0 8 3919.88 85.4984 1
 2 0 8 3945.38 86.4707 4
 -2 0 -8 3947.77 83.4927 2
 -4 0 -8 470.751 11.6903 2
 4 0 8 437.359 15.08 1
 4 0 8 464.189 14.4331 4
 6 0 8 1470.29 37.8893 1
 6 0 8 1530.48 35.3849 4
 -6 0 -8 1498.97 33.1381 2
 8 0 8 2037.46 50.9349 1
 8 0 8 2069.72 46.754 4
 10 0 8 108.523 11.594 1
 12 0 8 41.1349 10.74 1
 14 0 8 226.376 18.8432 1
 -15 -1 8 10.1177 5.84087 3
 15 -1 -8 -1.5327 6.91313 2
 15 1 -8 -5.6884 7.25632 2
 13 -1 -8 132.124 10.0133 1
 -13 -1 8 130.981 9.85891 3
 13 -1 -8 129.762 11.0147 2
 13 1 -8 122.829 11.3399 2
 -11 -1 8 8.24826 4.69421 3
 11 -1 -8 0.99496 4.96613 2
 11 -1 -8 11.7488 4.83086 1
 -11 1 8 7.1308 4.04382 3
 11 1 -8 11.8778 6.25376 2
 9 -1 -8 275.177 10.8951 1
 9 -1 -8 276.194 12.1799 2
 -9 -1 8 283.957 11.4835 3
 9 1 -8 307.698 13.6846 2
 -9 1 8 284.837 10.2756 3
 9 1 -8 282.664 8.91079 1
 7 -1 -8 330.509 12.0419 2
 7 -1 -8 317.792 10.6838 1
 -7 -1 8 329.472 11.6806 3
 -7 1 8 298.022 9.88399 3
 7 1 -8 314.059 13.0641 2
 5 -1 -8 420.877 13.3672 2
 -5 -1 8 413.417 13.3679 3
 5 1 -8 453.935 14.2999 2
 -5 1 8 468.33 12.6882 1
 -3 -1 8 59.6592 6.10252 4
 3 -1 -8 63.8086 5.10447 2
 -3 -1 8 61.8017 3.74301 1
 -3 -1 8 63.3622 5 3
 3 1 -8 71.5844 5.45799 2
 -3 1 8 65.5133 5.22459 1
 1 -1 -8 1150.18 26.8293 2
 -1 -1 8 1148.62 26.1668 1
 -1 -1 8 1114.33 29.1802 4
 -1 1 8 1124.37 27.1435 1
 1 1 -8 1165.48 26.6178 2
 1 -1 8 476.086 13.8452 1
 1 -1 8 498.184 16.0929 4
 -1 -1 -8 487.392 13.0579 2
 1 1 8 503.479 14.673 1
 1 1 8 499.005 15.4997 4
 -1 1 -8 498.702 12.6162 2
 -3 -1 -8 220.089 7.27099 2
 3 -1 8 196.814 9.4071 1
 3 -1 8 202.005 9.83155 4
 -3 1 -8 213.123 6.34814 2
 3 1 8 209.847 9.8318 1
 3 1 8 211.258 9.49829 4
 5 -1 8 338.481 12.3648 4
 5 -1 8 320.816 13.3782 1
 -5 -1 -8 344.396 9.87844 2
 5 1 8 339.061 13.6841 1
 5 1 8 352.291 11.4763 4
 7 -1 8 767.823 20.928 4
 -7 -1 -8 766.552 18.9107 2
 7 -1 8 729.428 23.579 1
 7 1 8 757.414 19.4686 4
 7 1 8 771.465 23.8108 1
 9 -1 8 2.40107 7.0906 1
 9 -1 8 15.2019 5.06313 4
 9 1 8 13.8259 4.23926 4
 9 1 8 18.2371 7.96645 1
 11 -1 8 9.9227 8.88295 1
 11 1 8 -6.135 7.63157 1
 13 -1 8 31.3667 10.9559 1
 13 1 8 13.797 10.3628 1
 15 -1 8 122.097 16.4901 1
 15 1 8 128.631 16.493 1
 16 -2 -8 208.296 14.9011 2
 -16 -2 8 216.785 13.7 3
 16 2 -8 200.937 16.2515 2
 -14 -2 8 65.8724 8.11348 3
 14 -2 -8 53.93 8.28474 1
 14 -2 -8 74.8762 9.13685 2
 14 2 -8 63.5153 10.0356 2
 -12 -2 8 49.6205 7.13366 3
 12 -2 -8 32.1391 6.5699 2
 12 -2 -8 41.3777 7.04274 1
 12 2 -8 34.9015 7.71807 2
 10 -2 -8 184.495 10.5035 2
 10 -2 -8 188.459 10.6751 1
 -10 -2 8 188.064 10.5933 3
 10 2 -8 187.636 12.6161 2
 8 -2 -8 177.693 9.49161 1
 -8 -2 8 169.887 9.63948 3
 8 -2 -8 168.331 9.16557 2
 8 2 -8 162.618 11.1686 2
 -6 -2 8 1.45014 4.03834 3
 6 -2 -8 -1.2885 3.23864 2
 6 -2 -8 4.72322 3.7596 1
 6 2 -8 0.15013 4.39391 2
 4 -2 -8 824.347 21.4449 2
 -4 -2 8 851.079 23.5293 4
 -4 -2 8 806.662 21.922 3
 -4 2 8 862.941 21.6151 1
 4 2 -8 851.014 22.5145 2
 -2 -2 8 267.023 11.8146 4
 -2 -2 8 266.71 10.1684 3
 2 -2 -8 279.936 9.46168 2
 2 2 -8 289.482 9.81855 2
 -2 2 8 275.015 10.1607 1
 0 -2 -8 34.7026 3.84087 2
 0 -2 8 31.2465 3.60351 1
 0 -2 8 35.0075 5.5733 4
 0 2 8 21.0907 4.41869 1
 0 2 -8 36.7144 3.50265 2
 2 -2 8 795.029 21.9795 4
 -2 -2 -8 767.1 19.0172 2
 2 -2 8 747.673 20.0608 1
 2 2 8 774.534 20.7105 4
 -2 2 -8 751.6 17.7245 2
 2 2 8 779.671 21.2865 1
 4 -2 8 249.273 11.3021 4
 -4 -2 -8 265.687 8.79676 2
 4 -2 8 259.319 11.4471 1
 4 2 8 270.718 11.9592 1
 4 2 8 257.87 10.0022 4
 6 -2 8 78.0757 7.09434 4
 -6 -2 -8 93.1301 6.16278 2
 6 -2 8 91.4459 8.8504 1
 6 2 8 76.9318 8.26353 1
 6 2 8 81.7099 5.87646 4
 -8 -2 -8 259.555 10.1411 2
 8 -2 8 276.56 15.352 1
 8 -2 8 260.772 12.0325 4
 8 2 8 250.603 8.94006 4
 8 2 8 258.565 14.6443 1
 10 -2 8 240.237 16.4934 1
 10 -2 8 242.508 12.6016 4
 10 2 8 273.909 16.9329 1
 12 -2 8 1.4253 9.52492 1
 12 2 8 13.3675 9.54913 1
 14 -2 8 131.87 15.7761 1
 14 2 8 124.013 15.8418 1
 15 -3 -8 15.8541 8.13034 1
 15 -3 -8 23.8241 7.55966 2
 -15 -3 8 17.5445 7.3698 3
 15 3 -8 18.2216 8.58741 2
 13 -3 -8 45.1439 7.55708 2
 -13 -3 8 44.2277 7.36146 3
 13 -3 -8 43.5695 8.20563 1
 13 3 -8 50.5237 8.84293 2
 11 -3 -8 69.4365 8.58248 1
 -11 -3 8 65.4321 7.72546 3
 11 -3 -8 62.4075 7.30707 2
 9 -3 -8 -3.2933 3.92333 2
 -9 -3 8 11.6757 5.35131 3
 9 -3 -8 -4.1045 4.96779 1
 -9 -3 8 1.41884 5.57355 4
 -7 -3 8 590.24 19.3748 4
 7 -3 -8 609.389 17.7617 2
 7 -3 -8 593.528 18.5179 1
 -7 -3 8 592.624 18.455 3
 -5 -3 8 1116.06 29.8046 4
 5 -3 -8 1082.13 27.7978 2
 -5 -3 8 1175.81 28.9813 3
 3 -3 -8 1.50925 3.10446 2
 -3 -3 8 8.36801 4.85474 4
 -3 -3 8 0.54565 3.96004 3
 -3 3 8 5.52178 3.90465 1
 3 3 -8 -2.3566 3.65311 2
 1 -3 -8 1628.96 37.4479 2
 -1 -3 8 1602.67 35.8862 1
 -1 -3 8 1653.72 40.1149 4
 -1 3 8 1640.55 38.7714 1
 1 3 -8 1622.6 37.4299 2
 1 -3 8 1421.05 33.4741 1
 1 -3 8 1460.1 36.3253 4
 -1 -3 -8 1434.44 33.464 2
 -1 3 -8 1456.05 32.3539 2
 1 3 8 1453.02 35.3948 1
 3 -3 8 10.9791 4.38735 1
 -3 -3 -8 11.6163 3.37731 2
 3 -3 8 14.2851 5.09555 4
 3 3 8 16.8768 5.47009 1
 3 3 8 12.6219 4.20912 4
 5 -3 8 715.863 21.6037 4
 -5 -3 -8 745.215 19.1553 2
 5 -3 8 750.415 22.2026 1
 5 3 8 721.386 18.375 4
 5 3 8 764.466 22.918 1
 7 -3 8 592.847 21.011 1
 7 -3 8 607.155 19.3357 4
 -7 -3 -8 610.464 17.0426 2
 7 3 8 608.692 21.7321 1
 7 3 8 581.631 14.8403 4
 9 -3 8 14.9683 6.29389 4
 -9 -3 -8 5.04126 5.17425 2
 9 -3 8 25.4634 8.56557 1
 9 3 8 16.2187 8.1647 1
 11 -3 8 16.2051 9.67493 1
 11 3 8 39.0985 10.2768 1
 13 -3 8 51.31 12.6323 1
 13 3 8 66.9133 12.2468 1
 15 -3 8 19.9903 12.7754 1
 15 3 8 31.0978 13.1221 1
 14 -4 -8 3.40664 7.87159 1
 -14 -4 8 7.17745 7.09729 3
 14 -4 -8 22.3688 6.91299 2
 -14 -4 8 4.32915 7.24753 4
 12 -4 -8 55.3919 9.33261 1
 12 -4 -8 49.5915 7.33707 2
 -12 -4 8 55.3091 8.64335 4
 -12 -4 8 49.4269 7.82814 3
 10 -4 -8 588.815 19.2377 2
 10 -4 -8 607.855 21.6688 1
 -10 -4 8 652.191 21.497 4
 -10 -4 8 635.402 20.6097 3
 8 -4 -8 58.8972 6.5161 2
 8 -4 -8 53.6673 7.85178 1
 -8 -4 8 37.3197 6.53049 3
 -8 -4 8 30.5238 6.70548 4
 -6 -4 8 267.766 13.1343 4
 6 -4 -8 247.135 12.5381 1
 6 -4 -8 248.401 10.6583 2
 -6 -4 8 268.419 12.2397 3
 -4 -4 8 60.5006 6.81303 3
 -4 -4 8 54.4421 7.07071 4
 4 -4 -8 52.7848 5.40671 2
 -4 4 8 58.4813 7.11499 1
 -2 -4 8 39.2501 6.58525 4
 2 -4 -8 47.5882 5.13228 2
 -2 -4 8 46.0871 6.12975 3
 -2 4 8 48.2628 6.38139 1
 0 -4 -8 1185.76 29.1344 2
 0 -4 8 1272.2 32.2467 4
 0 -4 8 1217.63 28.2618 1
 0 4 -8 1157.09 28.6872 2
 0 4 8 1207.22 31.185 1
 2 -4 8 40.1799 5.21651 1
 -2 -4 -8 35.7367 4.63542 2
 2 -4 8 38.4094 6.3101 4
 -2 4 -8 37.8038 3.39986 2
 2 4 8 31.3648 6.51628 1
 4 -4 8 115.313 8.91101 1
 4 -4 8 101.873 8.80036 4
 -4 -4 -8 97.1859 6.89776 2
 4 4 8 100.922 9.46162 1
 4 4 8 90.346 6.76037 4
 6 -4 8 406.703 16.0808 4
 -6 -4 -8 393.015 13.1872 2
 6 -4 8 365.066 16.3167 1
 6 4 8 382.495 17.0571 1
 8 -4 8 33.5686 8.43032 1
 8 -4 8 18.2025 6.61932 4
 -8 -4 -8 17.9477 5.43113 2
 8 4 8 25.1201 8.46193 1
 10 -4 8 265.275 17.7613 1
 10 -4 8 246.3 14.5378 4
 -10 -4 -8 280.115 13.4335 2
 10 4 8 236.414 16.895 1
 12 -4 8 38.8716 11.4671 1
 12 4 8 41.6081 11.8619 1
 14 -4 8 -10.49 10.9896 1
 14 4 8 15.3222 11.4308 1
 -13 -5 8 2.07217 7.38975 3
 13 -5 -8 6.73995 6.13123 2
 -13 -5 8 -5.9887 6.6546 4
 13 -5 -8 -0.62 8.34907 1
 -11 -5 8 366.619 16.4423 4
 11 -5 -8 318.713 14.2824 2
 11 -5 -8 349.574 18.2895 1
 -11 -5 8 327.288 16.1144 3
 -9 -5 8 347.282 15.2753 3
 9 -5 -8 342.176 13.8005 2
 -9 -5 8 332.291 15.8486 4
 9 -5 -8 349.629 17.0888 1
 -7 -5 8 0.94681 5.42062 3
 -7 -5 8 10.3578 6.10798 4
 7 -5 -8 9.90888 6.74579 1
 7 -5 -8 7.97358 4.59992 2
 -5 -5 8 75.427 8.12025 4
 5 -5 -8 78.9339 6.99069 2
 -5 -5 8 90.6966 8.34235 3
 3 -5 -8 418.576 13.9026 2
 -3 -5 8 422.691 15.3973 3
 -3 -5 8 396.506 16.293 4
 -3 5 8 411.582 16.1203 1
 1 -5 -8 0.57726 3.82921 2
 -1 -5 8 4.84808 5.69193 4
 -1 -5 8 12.7783 5.41989 3
 -1 5 8 4.34451 5.75657 1
 -1 -5 -8 260.633 10.5626 2
 1 -5 8 269.999 13.6816 4
 1 -5 8 274.517 10.7388 1
 1 5 8 264.763 13.571 1
 -3 -5 -8 91.4506 6.85743 2
 3 -5 8 74.8751 8.32541 4
 3 -5 8 92.679 7.98317 1
 3 5 8 101.272 9.66827 1
 5 -5 8 220.113 13.2076 4
 -5 -5 -8 225.818 10.4536 2
 5 -5 8 226.777 13.1427 1
 5 5 8 231.935 14.5766 1
 7 -5 8 12.49 6.69707 4
 7 -5 8 6.79288 7.35709 1
 -7 -5 -8 5.37463 5.12051 2
 7 5 8 12.3312 8.36242 1
 9 -5 8 160.832 12.9671 4
 9 -5 8 153.316 13.8232 1
 -9 -5 -8 172.554 11.3658 2
 9 5 8 132.361 13.1595 1
 11 -5 8 193.044 16.5364 1
 11 5 8 200.633 16.6868 1
 13 -5 8 4.15956 11.4594 1
 13 5 8 2.16102 10.8795 1
 12 -6 -8 139.221 14.023 1
 12 -6 -8 130.585 10.3058 2
 -12 -6 8 106.499 11.7908 3
 -12 -6 8 135.071 11.1572 4
 -10 -6 8 6.828 6.61043 4
 10 -6 -8 -3.0378 5.284 2
 -10 -6 8 4.65519 6.63204 3
 10 -6 -8 4.99895 8.56088 1
 8 -6 -8 195.187 11.0771 2
 8 -6 -8 187.187 14.3624 1
 -8 -6 8 186.97 12.8712 3
 -8 -6 8 183.195 12.7425 4
 -6 -6 8 148.364 11.1325 4
 6 -6 -8 155.495 12.4434 1
 -6 -6 8 164.239 11.5575 3
 6 -6 -8 146.144 9.72352 2
 -4 -6 8 15.2691 6.18213 3
 4 -6 -8 25.1613 5.48936 2
 -4 -6 8 23.5948 6.89209 4
 -4 6 8 25.5119 7.65148 1
 -2 -6 8 67.5564 8.22962 4
 2 -6 -8 60.0516 6.53903 2
 -2 -6 8 52.0473 7.43908 3
 -2 6 8 56.9982 8.59387 1
 0 -6 -8 30.8929 5.4452 2
 0 -6 8 33.8103 5.10807 1
 0 -6 8 25.9089 6.98621 4
 0 -6 -8 37.0828 3.81873 3
 0 6 8 51.1017 8.28229 1
 2 -6 8 94.3011 7.78546 1
 -2 -6 -8 87.527 7.26828 2
 2 -6 8 82.8789 9.36738 4
 -2 -6 -8 84.6754 5.76262 3
 2 6 8 97.1458 10.3376 1
 4 -6 8 77.2994 8.80143 1
 4 -6 8 60.4939 8.44807 4
 -4 -6 -8 62.8176 6.60316 2
 4 6 8 69.0889 9.47136 1
 -6 -6 -8 348.575 14.1592 2
 6 -6 8 386.295 17.6112 1
 6 -6 8 354.336 17.4964 4
 6 6 8 364.583 18.2901 1
 8 -6 8 152.951 13.3897 1
 8 -6 8 132.243 11.6769 4
 -8 -6 -8 127.533 10.024 2
 8 6 8 152.685 13.4383 1
 10 -6 8 71.288 12.0339 1
 -10 -6 -8 64.5771 9.44408 2
 10 6 8 55.2753 12.1138 1
 12 -6 8 126.382 15.6689 1
 12 6 8 135.71 15.7312 1
 -11 -7 8 51.7351 9.79386 3
 11 -7 -8 62.4541 12.628 1
 11 -7 -8 57.777 8.26723 2
 -11 -7 8 50.6942 7.79168 4
 9 -7 -8 34.7264 6.98041 2
 -9 -7 8 31.2151 7.73124 4
 -9 -7 8 38.4453 8.90383 3
 9 -7 -8 33.3385 10.5755 1
 -7 -7 8 0.41464 6.3397 4
 7 -7 -8 4.5101 8.35314 1
 -7 -7 8 9.7796 6.74289 3
 7 -7 -8 5.77146 5.61357 2
 -5 -7 8 42.3218 7.79885 3
 5 -7 -8 45.4495 6.8577 2
 -5 -7 8 55.1851 8.55211 4
 -5 7 8 35.782 9.3303 1
 3 -7 -8 21.6574 5.76543 2
 -3 -7 8 18.0395 7.18884 4
 -3 -7 8 22.7281 6.72813 3
 -3 7 8 16.3885 8.01391 1
 1 -7 -8 -0.2442 4.93967 2
 -1 -7 8 14.3306 6.42097 3
 -1 -7 8 3.17914 6.64365 4
 -1 7 8 5.86385 7.19525 1
 1 -7 8 89.943 10.0571 4
 -1 -7 -8 78.8267 7.64004 2
 -1 -7 -8 89.3018 6.51772 3
 1 -7 8 104.178 7.76003 1
 1 7 8 87.2008 10.5127 1
 -3 -7 -8 91.5563 6.62878 3
 3 -7 8 83.0007 8.51725 1
 -3 -7 -8 75.0513 7.50214 2
 3 -7 8 75.614 9.91042 4
 3 7 8 86.9592 10.6601 1
 -5 -7 -8 96.3512 8.65774 2
 5 -7 8 84.8369 10.1817 4
 5 -7 8 92.3936 10.0018 1
 -5 -7 -8 104.489 7.88938 3
 5 7 8 91.643 11.1822 1
 -7 -7 -8 126.97 9.95887 2
 7 -7 8 110.686 12.21 1
 7 -7 8 116.122 11.8077 4
 -7 -7 -8 115.105 9.14815 3
 7 7 8 114.129 12.5675 1
 9 -7 8 27.0363 9.02577 4
 9 -7 8 21.5345 10.0244 1
 -9 -7 -8 10.4746 6.83466 3
 -9 -7 -8 12.3058 7.60712 2
 9 7 8 16.9407 10.3625 1
 11 -7 8 56.689 12.9811 1
 -11 -7 -8 31.2187 8.79784 3
 11 7 8 42.8703 12.4976 1
 10 -8 -8 89.3865 14.6684 1
 -10 -8 8 123.832 12.6431 3
 -10 -8 8 106.021 9.56384 4
 10 -8 -8 122.64 10.5038 2
 8 -8 -8 158.747 16.1163 1
 -8 -8 8 161.49 13.0572 4
 -8 -8 8 160.464 12.7994 3
 8 -8 -8 147.93 10.9666 2
 -6 -8 8 58.4634 8.96337 3
 -6 -8 8 65.5643 9.07332 4
 6 -8 -8 62.6754 7.9379 2
 4 -8 -8 25.5338 6.6362 2
 -4 -8 8 16.7804 7.49476 4
 -4 -8 8 20.0372 7.31028 3
 -4 8 8 24.5749 9.37569 1
 -2 -8 8 424.213 18.4429 4
 -2 -8 8 300.653 16.7579 5
 2 -8 -8 355.483 14.9316 2
 -2 -8 8 385.111 16.7405 3
 -2 8 8 374.27 19.206 1
 0 -8 8 110.378 10.1226 5
 0 -8 8 106.669 11.351 4
 0 -8 -8 88.9703 8.35957 2
 0 8 8 93.6526 11.7173 1
 -2 -8 -8 18.4836 6.16927 2
 2 -8 8 8.55889 8.07106 4
 2 -8 8 34.4653 8.65165 5
 -2 -8 -8 18.1338 6.61756 3
 2 -8 8 24.0191 6.39254 1
 2 8 8 21.5364 9.16628 1
 -4 -8 -8 24.2462 5.62017 3
 4 -8 8 18.4895 7.51598 1
 -4 -8 -8 26.3145 6.89209 2
 4 -8 8 26.513 8.57322 4
 4 8 8 22.8823 9.33034 1
 -6 -8 -8 122.12 8.95964 3
 -6 -8 -8 98.0277 9.70453 2
 6 -8 8 121.232 11.9518 1
 6 -8 8 99.942 11.6763 4
 6 8 8 121.208 13.5526 1
 -8 -8 -8 167.902 12.5582 2
 8 -8 8 166.291 15.0598 1
 -8 -8 -8 161.176 12.3487 3
 8 -8 8 148.804 13.8209 4
 8 8 8 155.231 15.6715 1
 10 -8 8 53.9175 12.9608 1
 -10 -8 -8 41.6124 10.1508 2
 -10 -8 -8 41.6469 8.72128 3
 10 8 8 41.7316 12.3887 1
 9 -9 -8 191.571 18.8237 1
 -9 -9 8 168.517 14.1208 3
 9 -9 -8 167.504 12.4288 2
 -7 -9 8 158.141 12.7595 4
 -7 -9 8 169.884 13.2615 3
 7 -9 -8 152.67 11.4386 2
 5 -9 -8 25.32 7.32085 2
 -5 -9 8 35.7376 8.20454 3
 -5 -9 8 15.8724 8.07728 4
 -5 9 8 20.6583 10.3395 1
 -3 -9 8 11.3477 7.99084 4
 -3 -9 8 0.2281 7.32528 3
 3 -9 -8 -3.1615 6.47122 2
 -3 9 8 -4.7036 8.95487 1
 -1 -9 8 88.9765 10.3558 3
 -1 -9 8 97.6887 11.7284 4
 1 -9 -8 92.5811 9.28768 2
 -1 -9 8 74.5196 13.2396 5
 -1 9 8 98.3903 12.7782 1
 1 -9 8 344.27 17.7254 5
 1 -9 8 306.295 19.0876 4
 -1 -9 -8 326.875 15.1062 2
 1 9 8 317.514 19.807 1
 3 -9 8 119.564 9.52035 1
 -3 -9 -8 137.335 11.0821 2
 3 -9 8 123.369 12.7812 4
 3 -9 8 125.335 13.1368 5
 3 9 8 120.616 14.0222 1
 -5 -9 -8 13.9307 7.34927 2
 -5 -9 -8 22.1028 5.51637 3
 5 -9 8 9.00972 8.39229 1
 5 -9 8 18.235 10.0655 5
 5 -9 8 1.34198 8.64457 4
 5 9 8 -1.1532 10.0809 1
 -7 -9 -8 203.227 14.6916 2
 7 -9 8 236.434 21.2479 5
 7 -9 8 197.674 15.4277 1
 -7 -9 -8 221.995 13.7631 3
 7 -9 8 202.358 15.9483 4
 7 9 8 183.132 16.8301 1
 6 -10 -8 372.008 17.7556 2
 -6 -10 8 368.67 19.0844 3
 -6 -10 8 394.014 19.5515 4
 -6 10 8 348.614 22.7848 1
 -4 -10 8 24.0277 8.90091 3
 4 -10 -8 17.2659 7.59335 2
 -4 -10 8 12.3784 8.91135 4
 -4 10 8 18.3528 11.2548 1
 -2 -10 8 5.91725 8.14036 3
 2 -10 -8 12.1801 7.36625 2
 -2 -10 8 -0.9868 9.02191 4
 -2 10 8 13.841 11.1604 1
 0 -10 8 786.109 28.7784 4
 0 -10 -8 801.993 25.4442 2
 0 10 8 796.914 30.6435 1
 2 -10 8 35.1178 10.6442 4
 -2 -10 -8 34.088 8.14234 2
 2 -10 8 34.2462 9.53182 5
 2 10 8 17.0582 10.9821 1
 -4 -10 -8 4.92958 7.60101 2
 4 -10 8 -17.872 9.14439 4
 4 -10 8 5.17926 9.75704 5
 4 10 8 11.4898 10.5632 1
 6 -10 8 433.689 25.5065 5
 6 -10 8 423.357 20.3805 1
 -6 -10 -8 363.076 18.9508 2
 6 10 8 430.66 23.6983 1
 14 0 -9 -0.214 6.75949 2
 12 0 -9 3.59447 5.96423 2
 -12 0 9 -3.9531 4.4317 3
 -10 0 9 -1.7237 4.02035 3
 10 0 -9 9.35228 5.60593 2
 10 0 -9 -0.3298 3.21429 1
 8 0 -9 -5.1788 4.19638 2
 -8 0 9 0.94093 3.90773 3
 6 0 -9 -2.6327 3.81304 2
 -6 0 9 -1.2879 3.1404 3
 -6 0 9 2.78021 2.76103 1
 -4 0 9 1.73217 2.47867 1
 4 0 -9 3.58856 3.27859 2
 -2 0 9 0.16032 2.57961 1
 2 0 -9 4.01116 2.85101 2
 -2 0 9 1.20102 4.26952 4
 0 0 9 -2.8259 4.09189 4
 0 0 -9 3.38111 2.70812 2
 0 0 9 -0.5246 3.13352 1
 2 0 9 0.80017 4.23265 4
 -2 0 -9 2.70841 2.48433 2
 2 0 9 -1.8213 3.62728 1
 -4 0 -9 3.12489 2.36789 2
 4 0 9 4.9246 4.41638 4
 4 0 9 8.04737 4.83922 1
 6 0 9 -0.3616 5.78435 1
 6 0 9 3.66111 4.24519 4
 -6 0 -9 0.94696 2.70058 2
 8 0 9 11.5511 7.08767 1
 8 0 9 5.39396 4.51972 4
 10 0 9 2.31017 5.04466 4
 10 0 9 9.2092 8.28692 1
 12 0 9 3.43357 9.66284 1
 14 0 9 -10.203 10.2055 1
 15 -1 -9 70.0444 10.2896 2
 15 1 -9 68.7795 10.6601 2
 13 -1 -9 26.8316 7.4381 2
 -13 -1 9 27.7324 6.27857 3
 13 1 -9 16.4772 7.52336 2
 11 -1 -9 7.07351 5.55152 2
 -11 -1 9 0.31844 4.50047 3
 11 -1 -9 5.15774 4.40778 1
 11 1 -9 7.55023 6.33227 2
 9 -1 -9 133.395 7.77068 1
 -9 -1 9 139.792 8.89268 3
 9 -1 -9 152.852 9.99739 2
 -9 1 9 119.154 7.37934 3
 9 1 -9 137.134 10.486 2
 -7 -1 9 334.146 12.1264 3
 7 -1 -9 320.97 12.3347 2
 -7 1 9 328.76 10.7865 1
 -7 1 9 299.363 9.92267 3
 7 1 -9 316.931 13.3745 2
 5 -1 -9 174.525 8.57506 2
 -5 -1 9 160.93 8.37982 3
 5 1 -9 180.779 9.46653 2
 -5 1 9 166.916 7.525 1
 -3 -1 9 88.3169 7.60644 4
 3 -1 -9 72.1303 5.63786 2
 -3 -1 9 70.8391 4.44659 1
 3 1 -9 76.1628 5.9221 2
 -3 1 9 78.1861 5.75644 1
 -1 -1 9 894.297 25.0033 4
 1 -1 -9 899.019 22.2387 2
 -1 -1 9 913.649 21.6984 1
 1 1 -9 926.598 22.2324 2
 -1 1 9 882.295 22.6184 1
 1 -1 9 547.693 17.7174 4
 1 -1 9 544.907 15.3258 1
 -1 -1 -9 540.113 14.3922 2
 1 1 9 519.448 15.9125 1
 -1 1 -9 538.55 13.9428 2
 1 1 9 538.234 17.1094 4
 3 -1 9 404.013 14.9858 4
 -3 -1 -9 416.978 11.7054 2
 3 -1 9 416.848 13.9968 1
 3 1 9 416.206 14.5042 1
 -3 1 -9 400.657 10.7924 2
 3 1 9 439.617 14.5231 4
 -5 -1 -9 1206.49 27.68 2
 5 -1 9 1203.96 31.431 1
 5 -1 9 1192.9 30.6779 4
 5 1 9 1202.75 29.5647 4
 5 1 9 1195.53 31.7318 1
 -5 1 -9 1190.63 26.4559 2
 7 -1 9 219.536 10.6628 4
 -7 -1 -9 203.103 8.07905 2
 7 -1 9 187.029 12.9672 1
 7 1 9 200.808 9.18341 4
 7 1 9 212.774 13.4149 1
 9 -1 9 397.41 14.646 4
 9 -1 9 402.123 18.7004 1
 9 1 9 403.265 18.6782 1
 9 1 9 397.654 13.1588 4
 11 -1 9 862.948 30.4526 1
 11 1 9 875.747 30.2641 1
 13 -1 9 102.001 13.858 1
 13 1 9 96.6811 13.7381 1
 -14 -2 9 149.45 11.0339 3
 14 -2 -9 142.653 11.9898 2
 14 2 -9 146.438 13.1379 2
 12 -2 -9 79.3414 9.06175 2
 12 -2 -9 99.3664 8.9045 1
 -12 -2 9 90.1369 8.5646 3
 12 2 -9 82.3808 10.2971 2
 10 -2 -9 9.77697 5.04847 1
 -10 -2 9 13.193 5.31304 3
 10 -2 -9 13.9143 5.16044 2
 10 2 -9 12.8109 6.42478 2
 8 -2 -9 -0.8976 3.9517 1
 -8 -2 9 -2.3198 4.22474 3
 8 -2 -9 -5.5215 3.75071 2
 8 2 -9 1.33297 5.36123 2
 -6 -2 9 198.229 10.0703 3
 -6 -2 9 202.442 11.5981 4
 6 -2 -9 182.52 9.3503 2
 -6 2 9 192.94 9.08754 1
 6 2 -9 185.664 10.8384 2
 -4 -2 9 111.532 7.88623 3
 -4 -2 9 107.389 8.9057 4
 4 -2 -9 106.045 7.01993 2
 -4 2 9 133.74 7.5693 1
 4 2 -9 128.61 8.38615 2
 2 -2 -9 206.979 8.67507 2
 -2 -2 9 240.113 11.8048 4
 -2 -2 9 220.221 7.11213 1
 -2 2 9 226.117 9.46407 1
 2 2 -9 227.739 9.106 2
 0 -2 -9 120.924 6.53525 2
 0 -2 9 120.84 6.43184 1
 0 -2 9 128.747 9.89495 4
 0 2 -9 112.014 5.90064 2
 0 2 9 119.1 7.92128 1
 2 -2 9 1756 42.5201 4
 2 -2 9 1710.17 40.2246 1
 -2 -2 -9 1747.76 39.2775 2
 -2 2 -9 1721.98 37.9884 2
 2 2 9 1725.46 41.3588 1
 2 2 9 1739.27 41.2847 4
 4 -2 9 242.632 11.3685 1
 4 -2 9 221.629 11.643 4
 -4 -2 -9 218.614 8.42656 2
 4 2 9 218.073 11.8799 1
 4 2 9 214.352 10.0045 4
 -6 -2 -9 9.52019 3.82381 2
 6 -2 9 4.56883 5.71637 1
 6 -2 9 14.7488 5.675 4
 6 2 9 10.3464 3.94187 4
 6 2 9 6.70476 6.25051 1
 -8 -2 -9 205.394 9.512 2
 8 -2 9 222.457 11.9939 4
 8 -2 9 213.792 14.4515 1
 8 2 9 211.926 8.8042 4
 8 2 9 214.191 14.6383 1
 10 -2 9 718.049 26.5258 1
 10 -2 9 780.108 23.091 4
 10 2 9 792.657 27.5183 1
 12 -2 9 70.0842 12.2132 1
 12 2 9 88.2261 13.1549 1
 14 -2 9 53.3205 13.3152 1
 14 2 9 40.4006 13.0684 1
 15 -3 -9 33.3665 12.5612 1
 -15 -3 9 61.7351 9.13488 3
 15 -3 -9 47.6966 8.8276 2
 15 3 -9 35.9565 9.36808 2
 13 -3 -9 497.669 19.072 2
 13 -3 -9 481.76 18.925 1
 -13 -3 9 499.478 18.5684 3
 13 3 -9 481.168 20.9599 2
 11 -3 -9 59.9145 7.84699 2
 -11 -3 9 68.9345 8.18047 3
 11 -3 -9 69.2359 8.11371 1
 -11 -3 9 64.8882 8.83891 4
 11 3 -9 72.0414 9.56268 2
 9 -3 -9 121.193 9.21351 1
 -9 -3 9 127.674 9.33732 3
 -9 -3 9 134.248 10.8346 4
 9 -3 -9 117.139 9.13482 2
 9 3 -9 128.09 10.9436 2
 -7 -3 9 865.496 26.0653 4
 7 -3 -9 866.813 23.7948 2
 -7 -3 9 907.092 24.5862 3
 7 -3 -9 896.777 24.3711 1
 7 3 -9 865.53 26.1757 2
 -5 -3 9 70.2173 6.98656 3
 5 -3 -9 72.5352 6.46078 2
 -5 -3 9 48.3394 7.18575 4
 5 3 -9 64.2468 7.47127 2
 -5 3 9 68.6369 6.72024 1
 -3 -3 9 26.9174 6.50299 4
 3 -3 -9 30.2681 4.5146 2
 -3 -3 9 28.1273 5.33179 3
 -3 3 9 34.7017 5.49332 1
 3 3 -9 36.0777 5.4805 2
 1 -3 -9 2220.74 49.7546 2
 -1 -3 9 2278.74 52.8789 4
 -1 -3 9 2156.48 48.0455 1
 1 3 -9 2165.44 49.479 2
 -1 3 9 2207.5 50.945 1
 -1 -3 -9 122.454 6.89816 2
 1 -3 9 105.728 8.91262 4
 1 -3 9 123.491 7.22051 1
 -1 3 -9 98.2569 5.56706 2
 1 3 9 132.695 9.20006 1
 3 -3 9 128.496 8.88942 1
 -3 -3 -9 101.772 6.68611 2
 3 -3 9 123.034 9.56109 4
 3 3 9 103.562 8.51912 4
 3 3 9 115.587 9.23713 1
 5 -3 9 418.237 16.599 4
 -5 -3 -9 454.441 13.4547 2
 5 -3 9 439.007 16.4243 1
 5 3 9 431.948 13.2782 4
 5 3 9 441.874 17.4943 1
 -7 -3 -9 29.7263 5.21932 2
 7 -3 9 29.5635 7.41757 1
 7 -3 9 20.5757 6.47169 4
 7 3 9 24.7852 7.66972 1
 7 3 9 30.9803 3.89671 4
 -9 -3 -9 272.292 12.1332 2
 9 -3 9 275.35 13.9218 4
 9 -3 9 240.281 16.5135 1
 9 3 9 260.637 16.8635 1
 11 -3 9 20.8351 9.98493 1
 11 3 9 27.5683 10.3019 1
 13 -3 9 42.8862 12.4921 1
 13 3 9 9.65381 10.7897 1
 14 -4 -9 103.223 10.2498 2
 -14 -4 9 111.887 11.7704 4
 -14 -4 9 126.07 11.3563 3
 14 -4 -9 90.0786 11.2149 1
 14 4 -9 97.2306 11.5234 2
 -12 -4 9 83.8348 9.2812 3
 12 -4 -9 91.3205 10.1527 1
 -12 -4 9 98.1975 10.7406 4
 12 -4 -9 81.4223 8.73297 2
 12 4 -9 79.0313 10.2071 2
 10 -4 -9 9.69443 5.36407 2
 -10 -4 9 6.27811 6.05505 3
 -10 -4 9 16.2577 7.0391 4
 10 -4 -9 8.00913 6.08047 1
 8 -4 -9 568.505 18.3993 2
 8 -4 -9 603.89 20.0851 1
 -8 -4 9 599.872 21.0294 4
 -8 -4 9 593.504 19.3869 3
 6 -4 -9 903.589 24.2911 2
 -6 -4 9 889.331 26.8429 4
 -6 -4 9 907.094 25.3511 3
 -4 -4 9 249.745 11.7507 3
 4 -4 -9 224.863 10.2468 2
 -4 -4 9 247.285 13.3656 4
 -4 4 9 225.415 11.9221 1
 -2 -4 9 981.953 26.5155 3
 -2 -4 9 984.671 27.9676 4
 2 -4 -9 967.13 24.9828 2
 2 4 -9 966.128 25.5942 2
 -2 4 9 956.015 26.4373 1
 0 -4 -9 173.06 8.68682 2
 0 -4 9 194.365 12.2553 4
 0 -4 9 176.729 8.02808 1
 0 4 9 206.087 11.3147 1
 0 4 -9 181.646 8.34146 2
 2 -4 9 6.7599 5.92539 4
 2 -4 9 3.79766 4.47112 1
 -2 -4 -9 13.6563 4.10174 2
 2 4 9 13.5368 6.03709 1
 -2 4 -9 13.5309 2.85163 2
 2 4 9 12.8041 4.90446 4
 4 -4 9 383.282 16.3275 4
 -4 -4 -9 420.685 13.364 2
 4 -4 9 425.179 15.7948 1
 4 4 9 400.378 13.2747 4
 4 4 9 391.36 16.8554 1
 6 -4 9 125.924 10.8193 1
 -6 -4 -9 146.619 8.8187 2
 6 -4 9 157.545 12.1137 4
 6 4 9 130.662 11.3191 1
 8 -4 9 18.2109 8.1624 1
 -8 -4 -9 8.9405 5.23706 2
 8 -4 9 11.1956 6.72011 4
 8 4 9 3.81976 7.8848 1
 10 -4 9 33.5178 10.0408 1
 -10 -4 -9 54.1205 7.96987 2
 10 -4 9 42.5129 8.20997 4
 10 4 9 40.0481 10.4248 1
 12 -4 9 51.1185 12.3409 1
 12 4 9 75.8299 13.1047 1
 13 -5 -9 58.1731 10.6007 1
 -13 -5 9 35.9823 8.73838 3
 13 -5 -9 61.9368 8.69283 2
 -13 -5 9 62.9293 9.66745 4
 11 -5 -9 53.0825 7.84775 2
 -11 -5 9 46.7151 8.5442 4
 -11 -5 9 36.1331 8.20483 3
 11 -5 -9 50.3023 9.23456 1
 -9 -5 9 42.655 8.31764 4
 9 -5 -9 47.4378 8.57746 1
 9 -5 -9 44.2027 6.82566 2
 -9 -5 9 42.5241 7.54714 3
 7 -5 -9 572.058 18.4847 2
 -7 -5 9 585.133 19.7961 3
 7 -5 -9 605.129 21.092 1
 -7 -5 9 597.305 21.0411 4
 -5 -5 9 59.4349 8.04869 4
 -5 -5 9 67.9319 7.83503 3
 5 -5 -9 62.2093 6.59457 2
 -5 5 9 80.191 8.81254 1
 3 -5 -9 2.811 4.39547 2
 -3 -5 9 0.43789 5.49625 3
 -3 -5 9 0.4029 5.93678 4
 -3 5 9 6.4284 6.05773 1
 -1 -5 9 -3.6057 5.63927 4
 1 -5 -9 -0.8199 4.10899 2
 -1 5 9 -0.1696 5.917 1
 1 -5 9 3.49619 6.11303 4
 -1 -5 -9 14.1027 4.59349 2
 1 -5 9 10.0419 4.80006 1
 -1 5 -9 12.5182 3.86082 2
 1 5 9 6.70205 6.17474 1
 -3 -5 -9 805.271 21.9592 2
 3 -5 9 819.222 23.3032 1
 3 -5 9 801.69 25.3154 4
 3 5 9 819.568 25.3487 1
 3 5 9 769.888 21.454 4
 5 -5 9 84.4303 9.51813 4
 5 -5 9 97.3115 9.3931 1
 -5 -5 -9 83.817 7.29143 2
 5 5 9 94.8379 10.4165 1
 7 -5 9 -1.2558 6.81246 4
 -7 -5 -9 1.62823 5.17124 2
 7 -5 9 0.62631 7.30595 1
 7 5 9 8.14545 8.06868 1
 -9 -5 -9 390.488 15.7756 2
 9 -5 9 411.328 20.5764 1
 9 -5 9 349.783 17.7592 4
 9 5 9 394.571 20.6249 1
 11 -5 9 12.6183 10.3431 1
 11 5 9 1.00792 9.9129 1
 13 -5 9 -11.72 11.0614 1
 13 5 9 18.3313 12.008 1
 12 -6 -9 171.144 15.1989 1
 12 -6 -9 158.766 12.4273 2
 -12 -6 9 164.175 13.1127 3
 -12 -6 9 179.316 14.064 4
 -10 -6 9 23.8198 7.75696 4
 10 -6 -9 28.2357 9.50389 1
 -10 -6 9 30.374 8.1028 3
 10 -6 -9 28.6757 6.87148 2
 -8 -6 9 684.573 22.8737 3
 8 -6 -9 739.883 25.3139 1
 -8 -6 9 704.287 23.3903 4
 8 -6 -9 678.829 21.5205 2
 -6 -6 9 896.826 26.5751 3
 6 -6 -9 873.92 25.0821 2
 -6 -6 9 926.115 27.6224 4
 -6 6 9 885.215 28.0109 1
 -4 -6 9 -7.3884 5.49372 3
 -4 -6 9 1.99411 6.21138 4
 4 -6 -9 1.73754 4.76893 2
 -4 6 9 0.44715 6.62466 1
 -2 -6 9 879.096 26.1018 3
 -2 -6 9 938.729 27.6347 4
 2 -6 -9 896.096 24.7589 2
 -2 6 9 888.529 27.597 1
 0 -6 -9 524.985 17.4502 3
 0 -6 -9 665.941 19.0246 2
 0 -6 9 702.823 22.7411 4
 0 -6 9 626.777 17.1019 1
 0 6 9 605.596 21.948 1
 2 -6 9 31.0516 6.15225 1
 -2 -6 -9 30.61 5.79755 2
 2 -6 9 25.1618 7.47617 4
 2 6 9 31.6835 8.16106 1
 4 -6 9 83.6376 8.83816 1
 4 -6 9 42.6546 8.31317 4
 -4 -6 -9 44.9999 6.43734 2
 4 6 9 60.9762 9.45789 1
 6 -6 9 190.05 14.4773 1
 -6 -6 -9 185.182 11.3244 2
 6 -6 9 192.007 14.7202 4
 6 6 9 214.422 15.9714 1
 8 -6 9 138.738 12.627 4
 -8 -6 -9 158.313 11.5511 2
 8 -6 9 142.546 13.1657 1
 8 6 9 127.415 13.7249 1
 10 -6 9 -0.2778 8.11335 4
 -10 -6 -9 -5.1234 7.17182 2
 10 -6 9 -6.4098 9.17279 1
 10 6 9 4.33213 10.1538 1
 12 -6 9 22.9575 11.8603 1
 12 6 9 22.3874 12.1665 1
 -11 -7 9 142.62 11.6238 4
 -11 -7 9 142.607 12.9993 3
 11 -7 -9 154.93 15.6508 1
 11 -7 -9 130.064 10.7742 2
 9 -7 -9 273.996 18.6994 1
 -9 -7 9 268.569 15.7983 3
 -9 -7 9 253.564 15.6948 4
 9 -7 -9 269.886 13.9951 2
 -7 -7 9 429.894 18.4387 4
 7 -7 -9 434.219 16.8356 2
 -7 -7 9 454.61 18.4583 3
 5 -7 -9 603.315 19.8359 2
 -5 -7 9 609.289 21.9405 4
 -5 -7 9 629.323 21.3129 3
 -5 7 9 590.924 23.2179 1
 -3 -7 9 387.703 17.5883 4
 3 -7 -9 389.754 15.1221 2
 -3 -7 9 371.048 16.6379 3
 -3 7 9 378.259 18.8769 1
 -1 -7 9 181.798 14.095 4
 -1 -7 9 172.646 12.9013 3
 1 -7 -9 170.289 10.7585 2
 -1 7 9 168.206 13.3112 1
 1 -7 9 684.151 20.7683 1
 -1 -7 -9 824.904 23.023 2
 1 -7 9 772.428 26.0679 4
 1 7 9 848.324 27.0313 1
 -3 -7 -9 28.1199 6.33767 2
 -3 -7 -9 36.4813 5.20843 3
 3 -7 9 40.0839 8.61287 4
 3 -7 9 22.0781 6.93111 1
 3 7 9 31.9038 9.08772 1
 5 -7 9 79.0141 10.7845 4
 -5 -7 -9 82.6677 7.43387 3
 5 -7 9 74.8919 10.0127 1
 -5 -7 -9 84.1326 8.5386 2
 5 7 9 97.4826 11.9635 1
 7 -7 9 208.766 16.2912 4
 -7 -7 -9 203.145 12.8014 2
 -7 -7 -9 217.761 12.3077 3
 7 -7 9 199.315 16.1229 1
 7 7 9 235.041 18.1226 1
 9 -7 9 55.586 11.8565 1
 -9 -7 -9 54.3537 8.66319 3
 9 -7 9 56.1031 10.828 4
 -9 -7 -9 54.5052 9.19334 2
 9 7 9 55.951 12.5232 1
 -11 -7 -9 68.7263 11.1461 2
 11 -7 9 95.2399 14.4737 1
 -11 -7 -9 50.1344 9.5565 3
 11 7 9 47.3752 13.0933 1
 10 -8 -9 -3.5934 6.59857 2
 -10 -8 9 1.25794 7.92075 3
 10 -8 -9 -6.2056 10.222 1
 -10 -8 9 -4.8739 6.12065 4
 -8 -8 9 6.88328 7.27075 4
 -8 -8 9 7.45686 7.67664 3
 8 -8 -9 13.1633 10.4123 1
 8 -8 -9 4.57571 6.57678 2
 -6 -8 9 1.18468 7.13101 3
 6 -8 -9 7.94356 6.53113 2
 -6 -8 9 16.2626 7.78007 4
 -6 8 9 12.5699 9.39467 1
 -4 -8 9 11.7411 7.10599 3
 -4 -8 9 39.4743 8.88317 4
 4 -8 -9 15.5307 6.73297 2
 -4 8 9 7.51945 9.04078 1
 -2 -8 9 23.5852 8.61314 4
 -2 -8 9 13.285 7.31208 3
 2 -8 -9 10.0033 6.37703 2
 -2 8 9 11.561 8.50014 1
 0 -8 9 -4.7318 5.96546 5
 0 -8 9 1.85294 7.572 4
 0 -8 -9 1.81662 5.80161 2
 0 8 9 -4.0025 7.90219 1
 2 -8 9 41.3705 9.28483 4
 -2 -8 -9 38.2961 7.48783 2
 2 8 9 55.0555 10.4074 1
 -4 -8 -9 101.441 7.48327 3
 4 -8 9 120.029 10.5288 1
 4 -8 9 99.7296 11.7589 4
 -4 -8 -9 101.985 9.39629 2
 4 8 9 92.2424 12.5575 1
 -6 -8 -9 26.9145 6.44772 3
 6 -8 9 18.393 8.57093 1
 6 -8 9 -1.8309 8.52064 4
 -6 -8 -9 3.39901 6.998 2
 6 8 9 28.8669 10.679 1
 8 -8 9 74.2569 12.1434 1
 -8 -8 -9 68.3903 8.59568 3
 -8 -8 -9 47.5206 9.29908 2
 8 -8 9 72.0847 11.7569 4
 8 8 9 85.4245 13.7396 1
 7 -9 -9 91.5998 10.2208 2
 -7 -9 9 93.1269 11.0888 4
 -7 -9 9 102.787 11.6806 3
 -7 9 9 87.3675 13.7388 1
 -5 -9 9 271.29 16.985 4
 -5 -9 9 235.229 15.4926 3
 5 -9 -9 232.807 14.0629 2
 -5 9 9 212.373 17.3519 1
 3 -9 -9 356.003 16.3768 2
 -3 -9 9 348.002 17.6145 3
 -3 -9 9 355.446 19.2303 4
 -3 9 9 353.918 21.2601 1
 1 -9 -9 40.2191 7.87258 2
 -1 -9 9 62.7259 10.2584 4
 -1 9 9 62.6951 11.8527 1
 1 -9 9 167.86 14.8646 5
 1 -9 9 146.995 13.7572 4
 -1 -9 -9 158.713 12.3184 2
 1 9 9 142.399 14.8286 1
 -3 -9 -9 257.267 14.6411 2
 3 -9 9 287.163 18.7334 5
 3 -9 9 256.933 19.0872 4
 3 9 9 276.133 19.8351 1
 5 -9 9 54.3673 11.4335 5
 5 -9 9 9.63181 9.81225 4
 -5 -9 -9 39.7577 8.7148 2
 5 -9 9 43.7119 8.98699 1
 5 9 9 38.9047 11.5453 1
 -7 -9 -9 33.3262 7.37387 3
 7 -9 9 36.7768 10.7412 1
 -7 -9 -9 34.8742 9.01878 2
 7 -9 9 20.0448 11.279 5
 7 -9 9 40.5234 10.6505 4
 7 9 9 45.851 12.0593 1
 4 -10 -9 40.8751 8.92434 2
 -4 -10 9 29.7618 9.0678 3
 -4 -10 9 27.782 9.58894 4
 -4 10 9 14.4731 11.5853 1
 -2 -10 9 14.0821 9.18163 3
 2 -10 -9 30.6139 8.35993 2
 -2 -10 9 31.6196 10.1322 4
 -2 10 9 35.2117 12.3189 1
 0 -10 9 108.428 13.6136 4
 0 -10 -9 89.7356 10.1186 2
 0 10 9 89.4989 14.0688 1
 2 -10 9 52.7869 11.3383 4
 2 -10 9 63.6172 10.6987 5
 -2 -10 -9 44.0478 9.06394 2
 2 10 9 39.8814 12.2583 1
 4 -10 9 -13.352 9.56418 4
 -4 -10 -9 -12.077 7.52296 2
 4 -10 9 -9.9331 8.93346 5
 4 10 9 3.44036 11.0943 1
 14 0 -10 150.747 13.0889 2
 12 0 -10 240.166 14.5147 2
 -10 0 10 442.688 14.5876 3
 10 0 -10 428.502 17.4102 2
 -8 0 10 216.131 9.55943 3
 -8 0 10 192.375 7.60769 1
 8 0 -10 232.787 11.8725 2
 6 0 -10 579.413 18.2982 2
 -6 0 10 607.703 15.3412 1
 -6 0 10 582.932 16.4563 3
 4 0 -10 459.917 14.6671 2
 -4 0 10 459.565 12.7726 1
 2 0 -10 51.2627 5.11242 2
 -2 0 10 46.0996 6.56778 4
 -2 0 10 37.5109 4.30504 1
 0 0 -10 194.318 7.88136 2
 0 0 10 187.592 8.6783 1
 0 0 10 203.694 11.5453 4
 -2 0 -10 485.937 13.2622 2
 2 0 10 489.969 17.1949 4
 2 0 10 479.802 15.5249 1
 4 0 10 93.8884 8.07223 4
 4 0 10 78.9912 7.79139 1
 -4 0 -10 92.273 5.33571 2
 6 0 10 162.215 10.0696 4
 -6 0 -10 149.99 6.65918 2
 6 0 10 148.277 11.2995 1
 8 0 10 411.381 18.8666 1
 8 0 10 457.661 15.385 4
 10 0 10 776.636 27.8595 1
 10 0 10 771.455 22.0527 4
 12 0 10 157.779 15.4404 1
 14 0 10 52.1108 13.6152 1
 15 -1 -10 166.849 13.8163 2
 15 1 -10 149.226 14.605 2
 -13 -1 10 17.1446 5.9739 3
 13 -1 -10 20.6309 7.53578 2
 13 1 -10 17.81 7.84479 2
 -11 -1 10 27.8238 5.63282 3
 11 -1 -10 20.3213 6.378 2
 11 1 -10 31.3014 7.8931 2
 9 -1 -10 83.1134 8.09527 2
 -9 -1 10 110.808 8.58083 3
 -9 1 10 91.3027 6.39293 3
 9 1 -10 107.665 9.90731 2
 7 -1 -10 258.917 11.7225 2
 -7 -1 10 248.183 11.0137 3
 7 1 -10 260.791 12.8349 2
 -7 1 10 282.993 9.93081 1
 -5 -1 10 27.3229 6.50336 4
 -5 -1 10 20.143 4.57073 3
 5 -1 -10 22.5724 4.68729 2
 5 1 -10 19.3259 5.06505 2
 -5 1 10 25.7603 4.16419 1
 -3 -1 10 5.59404 5.17733 4
 3 -1 -10 5.97939 3.64299 2
 -3 -1 10 1.37147 2.61686 1
 3 1 -10 4.29707 3.76081 2
 -3 1 10 1.88812 3.4318 1
 1 -1 -10 70.1335 5.6286 2
 -1 -1 10 78.9639 5.7484 1
 -1 -1 10 88.9126 8.48059 4
 1 1 -10 82.9096 5.97771 2
 -1 1 10 78.8963 7.75824 4
 -1 1 10 73.7858 5.9962 1
 -1 -1 -10 26.3682 3.98645 2
 1 -1 10 18.0563 5.76551 4
 1 -1 10 14.8667 4.15584 1
 1 1 10 17.7715 5.61696 4
 -1 1 -10 23.5349 3.48519 2
 1 1 10 12.4027 4.7109 1
 3 -1 10 33.6432 6.59399 4
 3 -1 10 31.0413 5.79516 1
 -3 -1 -10 34.2844 4.0586 2
 -3 1 -10 32.6677 3.49507 2
 3 1 10 28.8431 6.02552 4
 3 1 10 25.102 5.87126 1
 5 -1 10 315.1 14.1748 1
 5 -1 10 297.327 13.4406 4
 -5 -1 -10 319.903 10.0869 2
 -5 1 -10 300.406 8.80295 2
 5 1 10 318.553 14.4407 1
 5 1 10 322.024 12.6774 4
 -7 -1 -10 37.2376 4.59888 2
 7 -1 10 35.0377 6.42842 4
 7 -1 10 17.0888 7.30095 1
 7 1 10 35.2923 5.54979 4
 7 1 10 28.7506 7.89975 1
 9 -1 10 140.668 10.5866 4
 9 -1 10 123.705 12.2764 1
 9 1 10 131.139 12.526 1
 9 1 10 135.052 8.82953 4
 11 -1 10 -0.4769 6.01511 4
 11 -1 10 9.42482 9.5692 1
 11 1 10 14.3877 9.4082 1
 13 -1 10 126.195 15.3478 1
 13 1 10 147.906 16.4787 1
 14 -2 -10 19.0428 7.61364 2
 -14 -2 10 10.3387 6.26105 3
 14 2 -10 34.7349 9.15759 2
 12 -2 -10 2.23362 5.23042 1
 12 -2 -10 -3.6166 5.38677 2
 -12 -2 10 3.81559 5.56221 3
 12 2 -10 2.4109 6.87346 2
 -10 -2 10 312.839 13.2125 3
 10 -2 -10 299.143 12.3589 1
 10 -2 -10 323.091 14.0028 2
 10 2 -10 284.451 15.8099 2
 8 -2 -10 0.1671 4.47375 2
 -8 -2 10 3.7054 4.78247 3
 -8 2 10 11.9371 4.42144 1
 8 2 -10 1.1633 5.5178 2
 -6 -2 10 -2.8045 4.24692 3
 -6 -2 10 3.29336 5.65927 4
 6 -2 -10 0.0198 3.90846 2
 6 2 -10 0.84403 5.11135 2
 -6 2 10 2.17138 3.86536 1
 -4 -2 10 799.639 24.3627 4
 4 -2 -10 783.482 21.6115 2
 -4 -2 10 789.46 22.1163 3
 -4 2 10 814.155 21.3996 1
 4 2 -10 824.945 22.7375 2
 -2 -2 10 4.16644 5.50897 4
 2 -2 -10 8.01831 3.63554 2
 -2 -2 10 7.80143 2.81621 1
 2 2 -10 14.5004 4.07475 2
 -2 2 10 15.9533 4.39896 1
 0 -2 10 18.1529 3.86338 1
 0 -2 10 14.7861 5.83531 4
 0 -2 -10 18.8975 3.88906 2
 0 2 10 11.2793 4.61265 1
 0 2 10 12.0734 5.04469 4
 0 2 -10 14.2503 3.50816 2
 2 -2 10 1935.52 47.513 4
 2 -2 10 1918.98 44.8231 1
 -2 -2 -10 1958.16 43.8599 2
 -2 2 -10 1934.49 42.4992 2
 2 2 10 1940.04 46.1506 1
 2 2 10 1921.49 46.1878 4
 4 -2 10 6.53517 5.15727 1
 4 -2 10 -1.2299 5.40211 4
 -4 -2 -10 2.01583 3.46283 2
 4 2 10 10.8316 5.08067 4
 4 2 10 2.29647 5.54746 1
 6 -2 10 40.8752 7.75122 1
 6 -2 10 50.8854 7.43952 4
 -6 -2 -10 49.4094 5.15511 2
 6 2 10 51.383 8.43622 1
 6 2 10 55.5493 5.92147 4
 8 -2 10 527.714 21.1769 1
 8 -2 10 553.799 18.8987 4
 -8 -2 -10 521.163 15.8548 2
 8 2 10 532.347 21.3199 1
 8 2 10 513.378 15.4135 4
 10 -2 10 -9.682 7.90727 1
 10 -2 10 -4.0027 6.19225 4
 10 2 10 29.6041 9.74964 1
 12 -2 10 -9.7722 9.22689 1
 12 2 10 12.7015 10.063 1
 14 -2 10 174.255 18.0244 1
 14 2 10 175.313 18.2477 1
 -13 -3 10 185.3 15.2014 4
 -13 -3 10 140.186 10.9972 3
 13 -3 -10 151.721 12.0027 1
 13 -3 -10 149.258 11.9232 2
 13 3 -10 152.263 13.4727 2
 11 -3 -10 73.4453 8.03759 1
 11 -3 -10 101.835 9.31679 2
 -11 -3 10 72.8908 8.22111 3
 -11 -3 10 83.8067 10.005 4
 11 3 -10 75.9529 10.0521 2
 9 -3 -10 394.748 15.3979 2
 -9 -3 10 420.657 15.6629 3
 -9 -3 10 427.887 17.9664 4
 9 -3 -10 411.133 15.3429 1
 9 3 -10 408.64 17.9568 2
 -7 -3 10 21.4444 7.00022 4
 7 -3 -10 13.0784 4.80567 2
 -7 -3 10 12.6441 5.44783 3
 7 3 -10 5.75946 5.85035 2
 -7 3 10 20.2644 5.22964 1
 5 -3 -10 105.92 7.86329 2
 -5 -3 10 99.2411 8.36541 3
 -5 -3 10 103.025 9.44034 4
 5 3 -10 113.505 9.28703 2
 -5 3 10 105.864 8.56452 1
 3 -3 -10 16.7019 4.3381 2
 -3 -3 10 22.9896 5.60285 3
 -3 -3 10 13.7667 6.21798 4
 3 3 -10 15.489 5.00536 2
 -3 3 10 19.1591 5.19404 1
 -1 -3 10 4.16025 2.92158 1
 1 -3 -10 4.57068 3.78321 2
 -1 -3 10 1.58455 5.61817 4
 -1 3 10 3.5925 4.80641 1
 1 3 -10 -3.7247 3.49097 2
 -1 -3 -10 3.12416 3.63639 2
 1 -3 10 0.43581 3.97366 1
 1 -3 10 7.9773 6.17296 4
 -1 3 -10 4.1515 3.08583 2
 1 3 10 9.94064 5.51281 1
 1 3 10 5.94081 5.15193 4
 3 -3 10 67.6683 6.99636 1
 3 -3 10 62.5153 8.44847 4
 -3 -3 -10 68.7349 5.94246 2
 3 3 10 64.2037 8.07856 1
 3 3 10 78.1449 7.64763 4
 5 -3 10 3.34762 6.01346 4
 5 -3 10 17.2738 6.34178 1
 -5 -3 -10 8.7475 4.06896 2
 5 3 10 11.8908 4.41354 4
 5 3 10 10.4641 6.66157 1
 7 -3 10 260.436 15.1932 1
 -7 -3 -10 272.013 11.0959 2
 7 -3 10 266.883 14.1024 4
 7 3 10 255.148 15.8082 1
 9 -3 10 12.2022 8.62541 1
 -9 -3 -10 14.2138 5.75113 2
 9 -3 10 22.0071 7.32902 4
 9 3 10 36.4205 9.77443 1
 11 -3 10 148.581 11.6599 4
 11 -3 10 136.609 14.3968 1
 11 3 10 120.347 13.7649 1
 13 -3 10 155.839 16.9344 1
 13 3 10 172.818 17.3801 1
 -12 -4 10 46.161 9.46538 4
 -12 -4 10 41.414 8.0296 3
 12 -4 -10 36.7694 7.93381 1
 12 -4 -10 38.5909 7.59357 2
 12 4 -10 39.5823 8.71078 2
 -10 -4 10 185.735 11.9989 3
 10 -4 -10 174.005 12.2224 1
 10 -4 -10 183.707 11.5749 2
 -10 -4 10 205.02 13.9903 4
 10 4 -10 179.76 13.6146 2
 8 -4 -10 407.8 15.2269 2
 -8 -4 10 430.739 18.3869 4
 -8 -4 10 392.499 16.0344 3
 8 4 -10 430.985 17.9229 2
 6 -4 -10 103.355 8.18562 2
 -6 -4 10 131.348 11.0823 4
 -6 -4 10 118.186 9.18487 3
 -6 4 10 123.976 10.0835 1
 6 4 -10 106.16 9.61297 2
 4 -4 -10 654.157 19.4171 2
 -4 -4 10 674.463 22.7154 4
 -4 -4 10 714.815 21.1178 3
 4 4 -10 651.437 20.853 2
 -4 4 10 660.437 20.693 1
 -2 -4 10 17.0063 6.61786 4
 2 -4 -10 9.75871 4.52914 2
 -2 4 10 16.6914 5.84351 1
 2 4 -10 8.67965 4.83263 2
 0 -4 10 27.7541 4.50418 1
 0 -4 -10 17.3606 4.65978 2
 0 -4 10 29.1592 7.35354 4
 0 4 -10 27.4019 4.5881 2
 0 4 10 24.6858 6.61021 1
 -2 -4 -10 1002.45 26.1191 2
 2 -4 10 1073.36 26.9402 1
 2 -4 10 1047.54 29.9627 4
 2 4 10 1010.68 27.1853 4
 2 4 10 1010.46 28.9689 1
 -2 4 -10 1026.13 23.9798 2
 -4 -4 -10 83.294 6.90453 2
 4 -4 10 92.7403 9.56255 4
 4 -4 10 97.5657 8.87656 1
 4 4 10 93.4666 9.83244 1
 4 4 10 94.6501 7.58603 4
 -6 -4 -10 144.477 9.19745 2
 6 -4 10 158.229 13.0546 4
 6 -4 10 157.908 12.9907 1
 6 4 10 138.392 12.0569 1
 8 -4 10 535.44 20.4518 4
 -8 -4 -10 548.701 17.4708 2
 8 -4 10 538.594 22.2322 1
 8 4 10 527.759 22.3945 1
 10 -4 10 80.2171 10.2791 4
 -10 -4 -10 105.761 9.56903 2
 10 -4 10 105.677 13.2152 1
 10 4 10 84.5358 12.9163 1
 12 -4 10 277.143 20.7218 1
 12 4 10 272.994 21.5315 1
 -13 -5 10 33.5683 8.56233 3
 13 -5 -10 27.406 8.00191 2
 13 -5 -10 24.1945 8.87735 1
 -13 -5 10 22.8901 8.7983 4
 13 5 -10 33.5574 8.72434 2
 -11 -5 10 411.451 17.78 3
 11 -5 -10 419.881 18.8519 1
 11 -5 -10 414.725 17.0627 2
 -11 -5 10 415.307 19.2937 4
 9 -5 -10 74.0318 8.16314 2
 -9 -5 10 53.8741 8.01805 3
 9 -5 -10 86.151 9.80759 1
 -9 -5 10 71.1874 9.71926 4
 7 -5 -10 279.567 12.9456 2
 -7 -5 10 265.349 15.2065 4
 -7 -5 10 301.245 14.3219 3
 -7 5 10 290.509 14.542 1
 -5 -5 10 880.649 25.3684 3
 -5 -5 10 855.131 26.6698 4
 5 -5 -10 838.912 23.8387 2
 -5 5 10 841.826 25.7872 1
 -3 -5 10 683.095 23.0603 4
 -3 -5 10 682.518 21.6856 3
 3 -5 -10 653.565 19.7995 2
 -3 5 10 668.222 21.9261 1
 -1 -5 10 57.0112 8.67888 4
 1 -5 -10 63.09 6.59304 2
 1 5 -10 72.1211 6.72565 2
 -1 5 10 66.7386 8.44294 1
 -1 -5 -10 1194.96 30.1067 2
 1 -5 10 1210.03 33.7841 4
 1 -5 10 1199.66 29.4365 1
 1 5 10 1172.08 32.8819 1
 -1 5 -10 1150.03 28.2672 2
 -3 -5 -10 873.829 24.4858 2
 3 -5 10 968.772 26.0114 1
 3 -5 10 927.596 28.6198 4
 3 5 10 902.071 24.7053 4
 3 5 10 927.975 28.2699 1
 5 -5 10 70.2518 9.51678 4
 5 -5 10 80.2513 9.23977 1
 -5 -5 -10 82.0884 7.41797 2
 5 5 10 72.3458 10.0711 1
 -7 -5 -10 543.523 17.8204 2
 7 -5 10 524.877 21.3862 4
 7 -5 10 528.7 21.4304 1
 7 5 10 498.975 22.1487 1
 -9 -5 -10 668.207 21.5999 2
 9 -5 10 676.424 26.0972 1
 9 -5 10 650.304 24.6904 4
 9 5 10 669.662 26.9625 1
 -11 -5 -10 39.5256 9.06799 2
 11 -5 10 13.216 10.5736 1
 11 5 10 38.527 11.9645 1
 12 -6 -10 47.8099 8.37797 2
 -12 -6 10 68.5732 10.2371 3
 12 -6 -10 49.6984 10.8838 1
 -12 -6 10 53.926 9.87319 4
 10 -6 -10 21.685 8.85682 1
 -10 -6 10 25.5348 8.10809 4
 -10 -6 10 26.0454 7.79304 3
 10 -6 -10 17.8231 6.64724 2
 -8 -6 10 132.87 11.2264 3
 8 -6 -10 127.615 10.0444 2
 -8 -6 10 143.475 11.8842 4
 -6 -6 10 246.51 15.0148 4
 -6 -6 10 223.007 13.3205 3
 6 -6 -10 231.845 12.2057 2
 -6 6 10 232.516 14.7857 1
 -4 -6 10 36.0429 7.98018 4
 4 -6 -10 45.6727 6.53284 2
 -4 -6 10 28.2541 7.38724 3
 -4 6 10 32.1419 8.00763 1
 2 -6 -10 198.818 10.9983 2
 -2 -6 10 217.97 14.1751 4
 -2 -6 10 195.725 13.2872 3
 -2 6 10 203.994 13.8512 1
 0 -6 10 372.948 17.8295 4
 0 -6 -10 354.856 13.7763 2
 0 6 10 340.309 16.9617 1
 0 6 -10 347.444 12.8711 2
 -2 -6 -10 226.662 11.4276 2
 2 -6 10 216.036 11.4248 1
 2 -6 10 213.676 14.898 4
 2 6 10 261.826 15.8647 1
 4 -6 10 131.342 10.6254 1
 4 -6 10 121.192 11.6948 4
 -4 -6 -10 123.954 9.722 2
 4 6 10 130.195 12.3541 1
 6 -6 10 576.318 23.2509 4
 -6 -6 -10 593.318 19.5084 2
 6 -6 10 625.562 22.494 1
 6 6 10 605.618 24.5279 1
 -8 -6 -10 -0.1912 6.20678 2
 8 -6 10 7.95179 8.74762 1
 8 -6 10 7.87486 8.33084 4
 8 6 10 6.74926 9.44465 1
 10 -6 10 48.1268 10.636 4
 10 -6 10 69.6835 12.7326 1
 -10 -6 -10 51.538 9.4747 2
 10 6 10 58.4303 13.0713 1
 11 -7 -10 55.3777 8.92898 2
 -11 -7 10 53.5632 10.0425 3
 -9 -7 10 44.5716 9.07966 3
 9 -7 -10 44.9092 11.1965 1
 -9 -7 10 57.411 9.36976 4
 9 -7 -10 49.5973 8.29211 2
 -7 -7 10 21.2516 7.75903 4
 -7 -7 10 11.8406 7.68182 3
 7 -7 -10 19.7954 6.82361 2
 -7 7 10 8.39652 8.50368 1
 -5 -7 10 174.374 13.8882 4
 5 -7 -10 162.769 11.4048 2
 -5 -7 10 157.491 11.954 3
 -5 7 10 159.256 13.6079 1
 -3 -7 10 190.245 14.466 4
 3 -7 -10 176.223 11.2701 2
 -3 -7 10 188.561 13.0806 3
 -3 7 10 202.369 15.2656 1
 -1 -7 10 17.9682 8.23664 4
 1 -7 -10 23.3905 6.38271 2
 -1 7 10 22.8591 8.53139 1
 -1 -7 -10 203.61 11.8514 2
 1 -7 10 233.3 15.7684 4
 1 7 10 232.137 16.2038 1
 -3 -7 -10 317.257 12.0474 3
 3 -7 10 364.614 14.9514 1
 3 -7 10 429.071 19.521 4
 -3 -7 -10 393.273 15.3704 2
 3 7 10 416.728 19.7647 1
 5 -7 10 10.5919 7.65627 1
 -5 -7 -10 4.24647 5.0844 3
 5 -7 10 14.0763 8.63985 4
 -5 -7 -10 8.94445 6.3801 2
 5 7 10 9.18606 9.43052 1
 -7 -7 -10 72.9605 9.00597 2
 7 -7 10 61.5386 10.755 4
 7 -7 10 82.4144 11.6253 1
 7 7 10 63.0732 12.1012 1
 -9 -7 -10 92.8787 10.5315 2
 9 -7 10 95.0262 12.5284 4
 9 -7 10 109.846 14.1721 1
 9 7 10 95.7917 13.9802 1
 -8 -8 10 21.0417 8.37008 3
 -8 -8 10 14.6336 7.9382 4
 8 -8 -10 7.09103 7.14009 2
 -8 8 10 9.11516 9.55366 1
 -6 -8 10 310.707 17.3793 4
 -6 -8 10 323.713 16.7577 3
 6 -8 -10 288.082 15.277 2
 -6 8 10 326.673 19.7253 1
 -4 -8 10 315.118 16.6459 3
 4 -8 -10 324.376 15.4814 2
 -4 -8 10 361.181 18.5193 4
 -4 8 10 306.314 19.1614 1
 2 -8 -10 492.093 18.4314 2
 -2 -8 10 492.676 20.104 3
 -2 -8 10 485.605 21.511 4
 -2 8 10 505.246 22.4185 1
 0 -8 -10 812.979 25.115 2
 0 -8 10 856.323 28.9904 4
 0 8 10 817.73 29.1564 1
 2 -8 10 450.879 21.0638 4
 -2 -8 -10 372.639 16.2301 2
 2 8 10 417.649 21.245 1
 -4 -8 -10 432.017 17.1632 2
 4 -8 10 458.157 22.1334 4
 4 -8 10 337.477 15.955 1
 4 8 10 378.537 21.2028 1
 -6 -8 -10 223.81 12.1974 3
 6 -8 10 222.606 16.0414 1
 -6 -8 -10 215.13 14.1542 2
 6 -8 10 216.877 18.1843 4
 6 8 10 218.381 17.4765 1
 -8 -8 -10 300.68 16.8155 2
 -8 -8 -10 280.142 15.0511 3
 8 -8 10 307.311 20.6125 4
 8 -8 10 312.879 20.4118 1
 8 8 10 355.88 22.6958 1
 -7 -9 10 92.8643 11.6373 3
 -5 -9 10 175.739 14.4622 4
 -5 -9 10 160.967 13.1052 3
 5 -9 -10 203.927 13.8804 2
 -5 9 10 173.111 16.6443 1
 3 -9 -10 8.65206 7.12395 2
 -3 -9 10 14.637 8.80833 4
 -3 -9 10 15.9622 8.64801 3
 -3 9 10 26.5121 10.8802 1
 1 -9 -10 61.8785 8.94802 2
 -1 -9 10 70.5347 11.1697 4
 -1 9 10 89.1924 12.9177 1
 1 -9 10 195.057 14.5153 5
 1 -9 10 176.011 15.361 4
 -1 -9 -10 197.052 13.4479 2
 1 9 10 188.93 16.7862 1
 -3 -9 -10 36.1562 8.28408 2
 3 -9 10 33.2954 11.0436 4
 3 -9 10 56.5174 10.5641 5
 3 9 10 27.9723 11.5709 1
 -5 -9 -10 8.37112 7.87864 2
 5 -9 10 -3.5759 9.91756 4
 5 9 10 11.6325 11.0678 1
 -2 10 10 154 16.4353 1
 0 -10 10 9.12787 10.3086 4
 0 -10 -10 14.1242 7.86697 2
 0 10 10 10.4563 11.7078 1
 14 0 -11 -8.5301 7.46913 2
 12 0 -11 -8.0706 5.95153 2
 -10 0 11 1.04125 4.33256 3
 10 0 -11 3.59149 5.92518 2
 -8 0 11 -5.9111 3.6463 3
 8 0 -11 -7.0146 4.77223 2
 6 0 -11 2.15551 4.40803 2
 -6 0 11 2.25845 2.90977 1
 -4 0 11 -1.7772 3.0209 1
 4 0 -11 6.22693 4.27478 2
 2 0 -11 0.92148 3.57632 2
 -2 0 11 -2.0514 3.38667 1
 -2 0 11 -2.0691 5.22527 4
 0 0 11 -0.9851 3.78325 1
 0 0 11 5.68965 5.63616 4
 0 0 -11 4.59902 3.37148 2
 2 0 11 5.3147 4.63499 1
 -2 0 -11 -3.9917 3.01288 2
 2 0 11 1.97772 5.89424 4
 -4 0 -11 1.62616 2.94091 2
 4 0 11 9.27916 5.52365 1
 4 0 11 -0.2886 5.47682 4
 6 0 11 1.53925 5.3097 4
 -6 0 -11 2.47017 3.21039 2
 6 0 11 -2.7968 6.36102 1
 8 0 11 -6.5593 6.99793 1
 8 0 11 3.9918 5.53992 4
 10 0 11 -5.1323 8.2963 1
 10 0 11 0.04743 5.47817 4
 12 0 11 -2.4511 9.77785 1
 13 -1 -11 309.303 16.6592 2
 13 1 -11 312.271 17.607 2
 -11 -1 11 131.712 9.82283 3
 11 -1 -11 128.701 11.1072 2
 11 1 -11 127.606 11.8185 2
 -9 -1 11 223.28 10.8697 3
 9 -1 -11 221.01 12.2613 2
 -9 1 11 171.787 8.19763 1
 9 1 -11 227.672 13.3839 2
 -7 -1 11 817.886 22.9634 3
 7 -1 -11 837.506 24.2947 2
 -7 1 11 860.427 21.774 1
 7 1 -11 889.423 25.5824 2
 5 -1 -11 707.517 20.9682 2
 -5 -1 11 759.09 23.4019 4
 -5 1 11 710.301 19.1542 1
 5 1 -11 740.894 21.6406 2
 -3 -1 11 525.63 19.075 4
 3 -1 -11 522.44 16.0619 2
 -3 -1 11 532.894 14.0713 1
 -3 1 11 509.757 15.3261 1
 3 1 -11 519.328 16.2572 2
 -1 -1 11 1340.16 36.1312 4
 -1 -1 11 1380.63 31.9377 1
 1 -1 -11 1353.3 32.6481 2
 -1 1 11 1367.11 33.0361 1
 1 1 -11 1360.14 32.5105 2
 -1 1 11 1354.04 35.4738 4
 1 -1 11 420.158 13.7807 1
 -1 -1 -11 413.795 12.7854 2
 1 -1 11 421.705 17.0814 4
 1 1 11 388.495 14.4878 1
 -1 1 -11 405.534 12.2304 2
 1 1 11 402.067 16.1007 4
 -3 -1 -11 256.236 9.39671 2
 3 -1 11 268.492 13.6754 4
 3 -1 11 245.533 12.01 1
 -3 1 -11 257.945 8.62637 2
 3 1 11 255.228 12.7374 1
 3 1 11 236.158 13.0361 4
 5 -1 11 389.138 16.0571 4
 5 -1 11 391.414 15.9362 1
 -5 -1 -11 369.987 11.6541 2
 5 1 11 367.644 14.5242 4
 5 1 11 374.014 16.1573 1
 -5 1 -11 352.7 10.5116 2
 7 -1 11 -2.2287 6.83963 1
 -7 -1 -11 -3.8939 3.7437 2
 7 -1 11 3.5519 5.82101 4
 7 1 11 -2.1309 7.09663 1
 7 1 11 18.5982 5.45404 4
 9 -1 11 137.127 10.2323 4
 9 -1 11 138.175 12.8278 1
 9 1 11 120.102 9.62012 4
 9 1 11 133.353 12.9121 1
 11 -1 11 9.15294 6.58097 4
 11 -1 11 18.7 10.2595 1
 11 1 11 17.0707 10.055 1
 13 -1 11 31.0991 12.2739 1
 13 1 11 48.0492 13.3136 1
 -14 -2 11 179.872 13.0232 3
 14 -2 -11 180.87 14.2032 2
 14 2 -11 189.146 15.6929 2
 -12 -2 11 489.954 17.377 3
 12 -2 -11 461.539 18.9014 2
 12 2 -11 467.016 20.9213 2
 -10 -2 11 45.8343 6.76605 3
 10 -2 -11 42.1235 7.30825 2
 -10 2 11 24.1594 4.72367 1
 10 2 -11 49.8637 9.0311 2
 -8 -2 11 25.9952 7.5188 4
 -8 -2 11 17.9871 5.5284 3
 8 -2 -11 21.1818 5.87084 2
 -8 2 11 26.7964 5.03734 1
 8 2 -11 26.5226 7.19167 2
 -6 -2 11 735.591 21.3412 3
 -6 -2 11 737.675 23.8185 4
 6 -2 -11 721.891 21.3125 2
 -6 2 11 758.525 20.3113 1
 6 2 -11 687.515 22.6308 2
 -4 -2 11 954.026 28.0476 4
 4 -2 -11 897.924 24.9845 2
 -4 2 11 979.445 24.7827 1
 4 2 -11 959.832 26.0207 2
 -2 -2 11 23.2825 3.65966 1
 -2 -2 11 14.9035 6.35363 4
 2 -2 -11 30.2632 5.03802 2
 2 2 -11 37.2345 5.23538 2
 -2 2 11 41.5276 5.74875 1
 0 -2 -11 264.315 10.3662 2
 0 -2 11 261.685 10.0931 1
 0 -2 11 256.545 14.0178 4
 0 2 -11 273.256 10.0743 2
 0 2 11 262.785 11.8781 1
 0 2 11 254.149 12.8631 4
 -2 -2 -11 459.551 14.0793 2
 2 -2 11 481.622 15.566 1
 2 -2 11 459.154 18.2299 4
 2 2 11 478.176 17.0415 1
 2 2 11 457.05 17.4602 4
 -2 2 -11 451.359 12.7391 2
 -4 -2 -11 388.39 12.6908 2
 4 -2 11 392.164 16.6896 4
 4 -2 11 390.55 15.6253 1
 4 2 11 406.381 16.6924 1
 4 2 11 415.589 15.3167 4
 6 -2 11 75.149 8.70511 4
 6 -2 11 82.1076 9.27843 1
 -6 -2 -11 73.0206 6.16954 2
 6 2 11 77.7601 9.7759 1
 6 2 11 84.1592 7.36452 4
 -8 -2 -11 129.448 8.48377 2
 8 -2 11 111.175 11.8312 1
 8 -2 11 107.87 9.84627 4
 8 2 11 122.989 12.0065 1
 10 -2 11 19.7354 9.02524 1
 10 -2 11 31.8042 7.57351 4
 10 2 11 24.6337 10.0396 1
 12 -2 11 55.572 12.8102 1
 12 2 11 60.4938 12.7 1
 -13 -3 11 -3.1537 8.13269 4
 -13 -3 11 4.17449 6.20052 3
 13 -3 -11 3.81085 6.58323 2
 13 3 -11 -1.1936 7.71292 2
 -11 -3 11 203.622 12.4236 3
 11 -3 -11 191.367 11.6026 1
 -11 -3 11 215.054 15.6613 4
 11 -3 -11 177.681 12.4093 2
 11 3 -11 175.447 14.1064 2
 9 -3 -11 122.804 9.72238 2
 -9 -3 11 144.024 10.1854 3
 -9 -3 11 155.897 12.1811 4
 9 3 -11 144.295 12.5318 2
 -9 3 11 136.353 9.59951 1
 7 -3 -11 27.5993 5.67512 2
 -7 -3 11 29.7154 7.36978 4
 -7 -3 11 24.2909 6.10319 3
 7 3 -11 22.9327 7.21553 2
 -7 3 11 26.3882 5.6703 1
 -5 -3 11 22.2154 6.04768 3
 -5 -3 11 31.9159 7.61648 4
 5 -3 -11 28.1345 5.42363 2
 -5 3 11 36.5086 5.88554 1
 5 3 -11 33.7456 6.76573 2
 -3 -3 11 32.1814 7.53281 4
 3 -3 -11 43.1269 5.62835 2
 -3 3 11 43.862 6.2181 1
 3 3 -11 40.1609 6.19576 2
 1 -3 -11 788.651 22.0512 2
 -1 -3 11 825.12 25.7756 4
 -1 -3 11 822.798 20.3962 1
 1 3 -11 833.25 21.9139 2
 -1 3 11 829.911 23.5819 1
 -1 -3 -11 350.951 12.2549 2
 1 -3 11 337.385 16.1575 4
 1 -3 11 337.6 12.3649 1
 1 3 11 331.837 14.3978 1
 -1 3 -11 331.769 10.9852 2
 1 3 11 339.327 14.4972 4
 3 -3 11 72.6348 9.07664 4
 3 -3 11 60.7687 7.24548 1
 -3 -3 -11 62.8393 6.0038 2
 3 3 11 51.2532 8.09535 1
 3 3 11 61.9854 7.70268 4
 -5 -3 -11 493.552 15.2908 2
 5 -3 11 525.67 18.7489 1
 5 -3 11 493.024 19.5455 4
 5 3 11 506.88 16.1749 4
 5 3 11 481.699 19.6031 1
 7 -3 11 -7.1085 6.87429 1
 7 -3 11 11.581 6.97532 4
 -7 -3 -11 5.43856 4.77429 2
 7 3 11 0.50316 7.6143 1
 -9 -3 -11 -1.6926 5.56817 2
 9 -3 11 -8.3035 6.60629 4
 9 -3 11 3.23647 8.3775 1
 9 3 11 -1.3393 8.39051 1
 11 -3 11 495.921 24.3983 1
 11 -3 11 520.217 20.8457 4
 11 3 11 479.868 24.5721 1
 12 -4 -11 27.3556 7.50043 1
 -12 -4 11 33.2149 9.37022 4
 12 -4 -11 35.8432 7.87229 2
 -12 -4 11 43.947 8.08034 3
 12 4 -11 32.3933 8.68617 2
 -10 -4 11 92.4884 10.7692 4
 -10 -4 11 99.6968 9.56607 3
 10 -4 -11 94.036 9.09732 2
 10 4 -11 113.152 11.3835 2
 -8 -4 11 55.3297 7.73991 3
 -8 -4 11 53.031 9.07596 4
 8 -4 -11 59.1957 7.38051 2
 -8 4 11 60.5004 7.64846 1
 8 4 -11 61.3449 8.74996 2
 -6 -4 11 145.195 11.9244 4
 -6 -4 11 140.658 10.5068 3
 6 -4 -11 128.868 9.58555 2
 6 4 -11 165.267 12.0236 2
 -6 4 11 153.82 10.8343 1
 -4 -4 11 -0.6149 6.30998 4
 4 -4 -11 0.32356 4.38572 2
 -4 -4 11 4.77874 5.70179 3
 -4 4 11 10.3983 5.55177 1
 4 4 -11 4.83484 5.50151 2
 -2 -4 11 41.5892 7.91223 4
 2 -4 -11 34.4946 5.59527 2
 -2 4 11 36.5236 6.79176 1
 2 4 -11 35.9189 6.17355 2
 0 -4 11 354.866 16.7141 4
 0 -4 -11 337.148 12.7649 2
 0 -4 11 335.914 11.484 1
 0 4 11 332.709 15.0961 1
 0 4 -11 331.848 11.8618 2
 2 -4 11 38.5801 6.18239 1
 2 -4 11 42.854 8.17821 4
 -2 -4 -11 34.6913 5.38393 2
 2 4 11 27.9313 7.11183 1
 -2 4 -11 40.5905 6.7447 2
 2 4 11 49.2441 7.1177 4
 4 -4 11 242.71 15.1718 4
 4 -4 11 261.987 13.2526 1
 -4 -4 -11 256.078 11.1184 2
 4 4 11 242.628 11.9271 4
 4 4 11 254.733 15.3913 1
 6 -4 11 178.944 13.926 4
 -6 -4 -11 188.172 10.3512 2
 6 -4 11 195.455 13.8783 1
 6 4 11 199.145 15.1666 1
 8 -4 11 36.7603 8.91028 4
 -8 -4 -11 34.0705 6.54919 2
 8 -4 11 38.8383 9.90289 1
 8 4 11 33.1286 9.98055 1
 -10 -4 -11 80.0209 9.32242 2
 10 -4 11 84.6364 12.9518 1
 10 -4 11 84.8567 10.8975 4
 10 4 11 101.01 13.6184 1
 12 -4 11 263.008 20.8111 1
 12 4 11 230.747 19.5219 1
 11 -5 -11 98.0255 10.1528 2
 -11 -5 11 116.34 10.9759 3
 -11 -5 11 111.143 11.9481 4
 11 -5 -11 117.221 11.728 1
 11 5 -11 122.703 12.022 2
 -9 -5 11 -14.619 6.74338 4
 9 -5 -11 5.69614 5.6691 2
 -9 -5 11 -0.1621 6.30565 3
 9 5 -11 9.01379 6.8494 2
 -9 5 11 1.62147 6.32856 1
 -7 -5 11 70.8684 9.68634 4
 7 -5 -11 61.8761 7.49157 2
 -7 -5 11 71.9039 8.54948 3
 -7 5 11 67.1236 8.87956 1
 7 5 -11 84.5312 9.57057 2
 -5 -5 11 831.225 24.7546 3
 5 -5 -11 775.689 23.0971 2
 -5 -5 11 815.765 26.3828 4
 -5 5 11 763.439 24.5681 1
 5 5 -11 811.069 24.8094 2
 3 -5 -11 19.9767 5.52269 2
 -3 -5 11 18.3842 7.43822 4
 -3 -5 11 10.6724 6.78096 3
 3 5 -11 18.108 5.80645 2
 -3 5 11 15.7575 6.62109 1
 -1 -5 11 -2.0633 6.49249 4
 1 -5 -11 -2.404 4.6518 2
 1 5 -11 3.69596 4.69609 2
 -1 5 11 2.82029 6.21079 1
 1 -5 11 34.808 8.40104 4
 -1 -5 -11 36.1673 6.04074 2
 1 -5 11 42.6715 5.36728 1
 1 5 11 35.7509 7.89563 1
 -1 5 -11 39.2477 5.26438 2
 -3 -5 -11 12.0797 5.22596 2
 3 -5 11 3.35261 5.98322 1
 3 -5 11 6.95624 7.37491 4
 3 5 11 7.97761 7.35762 1
 3 5 11 9.20785 5.76285 4
 5 -5 11 190.837 13.2405 1
 -5 -5 -11 184.659 10.4498 2
 5 -5 11 192.83 15.121 4
 5 5 11 151.129 13.2578 1
 -7 -5 -11 42.7388 7.24503 2
 7 -5 11 42.4812 9.32897 4
 7 -5 11 46.5471 9.35063 1
 7 5 11 53.0209 10.458 1
 9 -5 11 77.4778 11.6009 1
 -9 -5 -11 82.9008 9.3202 2
 9 -5 11 75.1191 11.0654 4
 9 5 11 64.3707 12.1548 1
 11 -5 11 159.453 16.2368 1
 11 -5 11 151.919 14.0745 4
 -11 -5 -11 125.053 11.6892 2
 11 5 11 150.831 16.5975 1
 -10 -6 11 15.1586 7.71791 3
 -10 -6 11 7.42355 7.76784 4
 10 -6 -11 11.9785 6.96979 2
 -8 -6 11 -3.3149 6.46677 3
 -8 -6 11 5.71316 7.65041 4
 8 -6 -11 5.93431 6.07974 2
 -8 6 11 1.35133 7.30482 1
 -6 -6 11 1.66706 6.73409 3
 -6 -6 11 -2.2343 6.83579 4
 6 -6 -11 -0.1141 5.37893 2
 -6 6 11 3.11206 6.98293 1
 -4 -6 11 36.7242 7.89441 3
 -4 -6 11 21.6681 7.8451 4
 4 -6 -11 24.4602 6.1029 2
 4 6 -11 25.8493 6.68126 2
 -4 6 11 14.9018 7.49072 1
 -2 -6 11 251.863 15.7022 4
 2 -6 -11 247.038 12.4584 2
 -2 6 11 227.458 14.8412 1
 2 6 -11 268.739 12.4246 2
 0 -6 -11 180.566 10.9108 2
 0 -6 11 204.76 14.9875 4
 0 6 -11 178.679 9.93858 2
 0 6 11 171.803 14.2209 1
 2 -6 11 32.639 8.81542 4
 2 -6 11 19.8689 7.65303 1
 -2 -6 -11 31.2589 6.44808 2
 2 6 11 26.6861 8.68056 1
 2 6 11 22.9654 6.65481 4
 4 -6 11 517.906 18.9057 1
 -4 -6 -11 463.949 16.9366 2
 4 -6 11 481.232 21.6091 4
 4 6 11 494.876 21.832 1
 6 -6 11 367.414 17.9745 1
 6 -6 11 325.706 19.6238 4
 -6 -6 -11 332.2 14.982 2
 6 6 11 341.519 19.7272 1
 -8 -6 -11 1.76093 6.38437 2
 8 -6 11 -2.8203 8.23378 4
 8 -6 11 17.5403 9.42109 1
 8 6 11 25.625 11.0987 1
 10 -6 11 233.595 19.2733 1
 10 -6 11 211.059 16.4071 4
 -10 -6 -11 217.921 15.1165 2
 10 6 11 198.53 18.3202 1
 9 -7 -11 -1.2032 6.64455 2
 -9 -7 11 -14.174 6.72227 3
 -9 -7 11 0.73135 7.84884 4
 -9 7 11 12.175 8.7304 1
 -7 -7 11 39.8143 8.51445 3
 -7 -7 11 29.4527 8.5578 4
 7 -7 -11 34.2948 7.32578 2
 -7 7 11 51.6431 9.9203 1
 -5 -7 11 21.1589 7.67203 3
 -5 -7 11 6.22112 7.53421 4
 5 -7 -11 8.10285 6.22851 2
 -5 7 11 20.2696 8.70137 1
 -3 -7 11 232.219 15.6459 4
 3 -7 -11 225.838 12.7868 2
 -3 -7 11 205.831 14.3038 3
 -3 7 11 231.733 15.9142 1
 -1 -7 11 14.5217 8.57829 4
 1 -7 -11 12.5674 6.21208 2
 -1 7 11 17.7707 8.5167 1
 1 7 -11 16.6259 5.3318 2
 -1 -7 -11 92.1874 8.97359 2
 1 -7 11 84.8431 10.9886 4
 1 7 11 92.9666 11.5075 1
 -3 -7 -11 689.067 21.7586 2
 3 -7 11 677.863 26.0638 4
 3 7 11 674.869 26.1254 1
 5 -7 11 162.205 14.5334 4
 5 -7 11 215.134 14.2897 1
 -5 -7 -11 214.35 13.065 2
 5 7 11 220.272 17.5517 1
 -7 -7 -11 67.7725 9.20622 2
 7 -7 11 48.9788 10.9779 4
 7 -7 11 56.4087 11.1255 1
 7 7 11 47.7601 12.1036 1
 9 -7 11 423.668 23.3308 1
 9 7 11 454.476 25.3097 1
 8 -8 -11 6.03879 7.46415 2
 -8 -8 11 10.11 8.03123 3
 -8 8 11 -0.9411 9.16152 1
 -6 -8 11 237.544 16.8752 4
 -6 -8 11 246.829 15.9631 3
 6 -8 -11 216.378 14.2324 2
 -6 8 11 227.709 17.8849 1
 -4 -8 11 104.64 11.9695 4
 -4 -8 11 90.6733 10.7563 3
 4 -8 -11 71.967 9.23709 2
 -4 8 11 102.365 12.5911 1
 -2 -8 11 29.1829 9.3885 4
 2 -8 -11 35.0202 7.77537 2
 -2 8 11 37.5615 10.3975 1
 0 -8 -11 116.924 10.3743 2
 0 -8 11 121.912 12.9924 4
 0 8 11 130.566 13.9844 1
 -2 -8 -11 62.5892 8.5546 2
 2 -8 11 40.5723 10.1879 4
 2 8 11 53.7974 11.4496 1
 4 -8 11 4.92787 9.30415 4
 -4 -8 -11 18.9299 7.41405 2
 4 8 11 1.0112 10.0401 1
 6 -8 11 11.5059 10.0897 4
 -6 -8 -11 25.7715 8.31054 2
 6 -8 11 22.39 8.44268 1
 6 8 11 16.3077 11.0862 1
 5 -9 -11 173.799 13.375 2
 -5 -9 11 223.088 16.0347 3
 -5 9 11 186.86 17.2443 1
 -3 -9 11 82.5644 12.0658 4
 3 -9 -11 61.8449 9.67002 2
 -3 9 11 74.636 12.738 1
 -1 -9 11 97.6586 12.7444 4
 1 -9 -11 96.2622 10.4205 2
 -1 9 11 93.6571 13.6005 1
 -1 -9 -11 322.074 16.2655 2
 1 -9 11 312.814 20.1651 4
 1 9 11 311.186 21.1834 1
 3 -9 11 280.665 20.9896 4
 -3 -9 -11 284.102 16.0077 2
 3 9 11 267.086 20.8526 1
 12 0 -12 33.6343 8.34074 2
 10 0 -12 713.492 24.2347 2
 8 0 -12 303.799 14.5414 2
 6 0 -12 10.9058 5.32559 2
 -4 0 12 2227.7 54.1715 4
 4 0 -12 2191.96 51.9697 2
 -4 0 12 2227.26 49.4162 1
 -2 0 12 695.657 23.5295 4
 -2 0 12 734.684 19.5392 1
 2 0 -12 722.142 20.2654 2
 0 0 -12 344.787 11.9429 2
 0 0 12 356.147 12.9727 1
 0 0 12 329.836 16.1473 4
 -2 0 -12 1536.78 35.3658 2
 2 0 12 1529.65 39.8173 4
 2 0 12 1488.69 37.4749 1
 4 0 12 1185.3 32.2218 4
 -4 0 -12 1151.75 27.6741 2
 4 0 12 1176.52 31.6326 1
 6 0 12 546.092 20.6305 1
 6 0 12 533.304 19.1667 4
 8 0 12 435.904 16.7364 4
 8 0 12 472.033 20.6762 1
 10 0 12 187.958 12.2791 4
 10 0 12 192.61 15.6407 1
 12 0 12 427.489 24.1171 1
 13 -1 -12 8.01708 7.23965 2
 13 1 -12 0.90348 7.66618 2
 11 -1 -12 62.4709 9.17977 2
 -11 -1 12 58.4442 8.97366 3
 11 1 -12 67.5781 10.0354 2
 9 -1 -12 231.699 13.0901 2
 -9 -1 12 230.826 11.3369 3
 9 1 -12 220.708 14.1341 2
 7 -1 -12 11.0637 5.19089 2
 -7 -1 12 20.1891 6.97298 4
 -7 1 12 6.99098 3.20307 1
 7 1 -12 -2.552 5.42643 2
 -5 -1 12 201.198 13.4712 4
 5 -1 -12 207.9 11.0398 2
 -5 1 12 214.99 9.36588 1
 5 1 -12 205.697 11.4828 2
 3 -1 -12 288.482 12.2263 2
 -3 -1 12 307.729 10.1221 1
 -3 -1 12 315.975 15.4757 4
 -3 1 12 313.862 11.6376 1
 3 1 -12 320.323 12.6293 2
 -3 1 12 328.286 15.1198 4
 -1 -1 12 224.651 9.49842 1
 -1 -1 12 238.072 13.9837 4
 1 -1 -12 210.561 9.79404 2
 -1 1 12 229.742 13.2905 4
 1 1 -12 215.178 9.77338 2
 -1 1 12 206.949 10.3682 1
 1 -1 12 77.794 9.31153 4
 1 -1 12 89.525 7.34883 1
 -1 -1 -12 94.6642 7.2195 2
 1 1 12 100.818 9.91096 4
 -1 1 -12 95.4424 6.67585 2
 1 1 12 85.8722 8.00348 1
 3 -1 12 307.269 13.6058 1
 3 -1 12 308.104 15.6851 4
 -3 -1 -12 307.84 10.9066 2
 3 1 12 312.144 14.8478 4
 3 1 12 310.309 14.3 1
 -3 1 -12 296.098 10.0149 2
 5 -1 12 298.895 15.0369 4
 5 -1 12 294.887 14.747 1
 -5 -1 -12 294.264 10.5948 2
 5 1 12 299.688 15.3243 1
 5 1 12 293.768 13.8038 4
 7 -1 12 93.8069 9.48456 4
 7 -1 12 91.1002 10.6433 1
 7 1 12 94.1008 8.55618 4
 7 1 12 68.0236 9.83927 1
 9 -1 12 326.062 15.6147 4
 9 -1 12 318.479 18.7031 1
 9 1 12 310.898 18.8728 1
 11 -1 12 191.273 16.5324 1
 11 -1 12 173.011 13.4529 4
 11 1 12 164.013 15.6357 1
 12 -2 -12 179.158 13.8541 2
 -12 -2 12 186.267 15.8766 4
 -12 -2 12 196.83 12.0223 3
 12 2 -12 193.575 15.2015 2
 10 -2 -12 207.271 13.0168 2
 -10 -2 12 197.563 11.5461 3
 -10 -2 12 210.882 15.1261 4
 10 2 -12 171.134 14.0024 2
 8 -2 -12 40.2817 7.01642 2
 -8 -2 12 44.7325 6.76027 3
 -8 -2 12 35.4216 8.04293 4
 8 2 -12 44.3422 8.33214 2
 -8 2 12 40.6258 5.44933 1
 -6 -2 12 213.977 11.6633 3
 -6 -2 12 236.746 14.5422 4
 6 -2 -12 224.675 11.5305 2
 6 2 -12 221.111 12.8032 2
 -6 2 12 230.52 10.3409 1
 -4 -2 12 254.791 14.6812 4
 4 -2 -12 256.979 11.517 2
 4 2 -12 251.663 12.3734 2
 -4 2 12 272.414 11.3912 1
 -2 -2 12 128.374 11.0835 4
 -2 -2 12 123.829 6.24159 1
 2 -2 -12 117.188 8.33069 2
 -2 2 12 106.74 8.87089 1
 2 2 -12 135.62 8.80763 2
 0 -2 -12 235.907 10.4054 2
 0 -2 12 245.444 10.2533 1
 0 -2 12 251.172 14.7021 4
 0 2 12 228.616 11.7643 1
 0 2 -12 245.012 9.91688 2
 0 2 12 237.409 13.7452 4
 2 -2 12 541.48 17.1766 1
 -2 -2 -12 520.151 15.716 2
 2 -2 12 566.121 20.5048 4
 -2 2 -12 523.567 14.3747 2
 2 2 12 484.359 18.281 1
 2 2 12 493.286 19.2107 4
 -4 -2 -12 15.9992 4.42073 2
 4 -2 12 8.42998 6.98079 4
 4 -2 12 18.9915 6.6423 1
 4 2 12 12.8034 6.08564 4
 4 2 12 -1.0934 6.56821 1
 6 -2 12 175.521 13.4745 1
 6 -2 12 130.204 11.1687 4
 -6 -2 -12 151.158 8.80542 2
 6 2 12 160.839 10.7225 4
 6 2 12 186.865 14.1593 1
 8 -2 12 198.702 13.8346 4
 8 -2 12 214.01 16.0895 1
 8 2 12 169.243 14.0212 1
 10 -2 12 18.3312 7.78521 4
 10 -2 12 19.5892 9.74148 1
 10 2 12 3.94619 9.8755 1
 12 -2 12 9.61664 10.9405 1
 12 2 12 42.3677 12.5291 1
 -11 -3 12 81.3461 11.2944 4
 -11 -3 12 60.1794 8.1675 3
 11 -3 -12 70.0746 8.94934 2
 11 3 -12 82.0134 11.0107 2
 9 -3 -12 337.659 14.915 2
 -9 -3 12 299.579 17.4263 4
 -9 -3 12 315.464 14.297 3
 9 3 -12 324.814 16.8444 2
 -9 3 12 296.89 13.0909 1
 -7 -3 12 56.8292 7.58432 3
 7 -3 -12 50.596 6.90639 2
 -7 -3 12 37.519 8.66404 4
 7 3 -12 52.9178 8.46758 2
 -7 3 12 47.6314 6.50739 1
 -5 -3 12 119.996 11.3886 4
 5 -3 -12 120.148 9.14263 2
 5 3 -12 149.374 11.1417 2
 -5 3 12 134.517 9.42531 1
 -3 -3 12 464.573 19.2336 4
 3 -3 -12 445.458 15.2918 2
 -3 3 12 445.01 15.8563 1
 3 3 -12 440.422 15.9568 2
 -1 -3 12 606.041 21.6733 4
 1 -3 -12 554.718 17.5877 2
 -1 3 12 561.432 18.9206 1
 1 3 -12 583.553 17.3835 2
 -1 -3 -12 0.29691 4.17502 2
 1 -3 12 4.0644 4.60648 1
 1 -3 12 3.2896 6.76227 4
 1 3 12 3.51789 5.7337 1
 -1 3 -12 3.43581 3.48891 2
 1 3 12 0.33345 6.05569 4
 -3 -3 -12 1059.18 27.8011 2
 3 -3 12 1088.97 32.2129 4
 3 -3 12 1143.69 29.7233 1
 3 3 12 1117.56 30.4911 4
 3 3 12 1092.09 31.4003 1
 5 -3 12 643.03 23.5327 4
 -5 -3 -12 641.056 18.6421 2
 5 -3 12 668.749 21.9959 1
 5 3 12 633.53 23.1989 1
 5 3 12 630.902 19.7018 4
 7 -3 12 25.4827 8.21534 4
 7 -3 12 28.6057 8.65671 1
 -7 -3 -12 18.0238 5.56186 2
 7 3 12 22.7912 9.27322 1
 9 -3 12 348.999 19.6138 1
 9 -3 12 378.615 18.3856 4
 -9 -3 -12 321.677 17.6851 2
 9 3 12 384.011 20.877 1
 11 -3 12 129.25 14.5967 1
 11 -3 12 119.176 12.0586 4
 11 3 12 124.893 14.9195 1
 12 -4 -12 291.967 15.9363 2
 -12 -4 12 308.879 15.6123 3
 -12 -4 12 314.422 19.0967 4
 12 4 -12 310.744 18.7131 2
 10 -4 -12 9.37904 6.39904 2
 -10 -4 12 0.19629 5.90062 3
 -10 -4 12 -2.0887 7.69748 4
 -10 4 12 5.77532 5.62705 1
 10 4 -12 3.07606 7.42586 2
 -8 -4 12 21.468 6.66221 3
 -8 -4 12 9.16115 7.93611 4
 8 -4 -12 19.9182 6.23916 2
 8 4 -12 24.7111 7.73726 2
 -8 4 12 16.2301 6.36171 1
 6 -4 -12 216.505 11.6969 2
 -6 -4 12 212.014 14.8302 4
 -6 -4 12 207.602 12.57 3
 6 4 -12 213.293 13.6408 2
 -6 4 12 211.646 12.1357 1
 -4 -4 12 20.7094 7.211 4
 4 -4 -12 17.7532 5.45454 2
 4 4 -12 11.9084 5.95367 2
 -4 4 12 14.6481 5.9054 1
 2 -4 -12 599.719 18.9316 2
 -2 -4 12 630.895 22.9516 4
 2 4 -12 609.913 19.1537 2
 -2 4 12 625.287 20.6257 1
 0 -4 12 142.7 11.9468 4
 0 -4 -12 134.253 9.18058 2
 0 4 12 146.115 11.2491 1
 0 4 -12 150.258 8.53996 2
 -2 -4 -12 78.7786 7.24519 2
 2 -4 12 75.743 7.62824 1
 2 -4 12 71.2716 9.93052 4
 2 4 12 67.0929 9.35265 1
 2 4 12 81.5134 8.87125 4
 4 -4 12 231.863 15.7072 4
 4 -4 12 254.565 13.5443 1
 -4 -4 -12 215.223 10.8321 2
 4 4 12 208.563 12.0525 4
 4 4 12 231.043 15.3641 1
 6 -4 12 1.56941 7.73947 4
 -6 -4 -12 8.0268 5.27296 2
 6 -4 12 7.34459 7.33297 1
 6 4 12 4.80257 8.05383 1
 -8 -4 -12 98.341 8.82505 2
 8 -4 12 98.7097 12.1533 1
 8 -4 12 91.3664 11.5156 4
 8 4 12 96.4663 12.6064 1
 10 -4 12 140.804 13.361 4
 -10 -4 -12 177.591 15.2501 2
 10 -4 12 172.253 15.6252 1
 10 4 12 137.715 15.5817 1
 11 -5 -12 40.0674 8.41068 2
 -11 -5 12 39.0935 9.84002 4
 -11 -5 12 43.9361 8.48402 3
 -11 5 12 36.79 8.37191 1
 11 5 -12 67.9779 10.2444 2
 9 -5 -12 21.161 6.88371 2
 -9 -5 12 8.44009 8.05364 4
 -9 -5 12 4.78109 6.72714 3
 -9 5 12 15.8741 6.95852 1
 9 5 -12 17.8864 7.89069 2
 7 -5 -12 258.694 13.5885 2
 -7 -5 12 304.328 17.1419 4
 -7 -5 12 281.339 14.8852 3
 7 5 -12 271.489 15.3076 2
 -7 5 12 268.48 14.5179 1
 5 -5 -12 157.336 10.8595 2
 -5 -5 12 164.637 13.7161 4
 -5 -5 12 179.196 12.9118 3
 -5 5 12 172.814 12.3811 1
 5 5 -12 165.293 12.2603 2
 -3 -5 12 27.6995 8.25798 4
 3 -5 -12 41.5177 6.60648 2
 -3 5 12 40.332 7.91595 1
 3 5 -12 45.7229 7.22716 2
 1 -5 -12 94.2884 8.16559 2
 -1 -5 12 77.6271 9.76012 4
 1 5 -12 81.4287 7.69366 2
 -1 5 12 85.3704 9.54059 1
 -1 -5 -12 28.0382 6.01547 2
 1 -5 12 36.1286 8.37551 4
 1 5 12 28.6836 8.01128 1
 1 5 12 22.2473 7.11483 4
 3 -5 12 28.9838 8.73468 4
 3 -5 12 40.0147 6.55075 1
 -3 -5 -12 30.9644 6.22254 2
 3 5 12 48.0867 9.32856 1
 3 5 12 40.1019 8.16079 4
 5 -5 12 55.7296 8.82406 1
 -5 -5 -12 38.7256 6.7682 2
 5 -5 12 44.1209 9.6377 4
 5 5 12 40.7843 9.44315 1
 -7 -5 -12 122.431 9.73126 2
 7 -5 12 98.9142 12.1812 4
 7 -5 12 113.629 12.0892 1
 7 5 12 109.841 13.271 1
 9 -5 12 70.2383 11.8502 4
 9 -5 12 87.638 12.8475 1
 -9 -5 -12 102.927 9.93043 2
 9 5 12 122.109 14.7758 1
 10 -6 -12 33.1497 8.1529 2
 -10 -6 12 36.2847 8.539 3
 -10 -6 12 50.05 10.1269 4
 -10 6 12 32.9072 8.76034 1
 10 6 -12 41.0904 9.0389 2
 8 -6 -12 364.961 16.347 2
 -8 -6 12 369.908 19.0751 4
 -8 -6 12 374.15 17.3224 3
 8 6 -12 397.43 18.2865 2
 -8 6 12 356.555 18.1648 1
 -6 -6 12 11.0321 7.72451 4
 6 -6 -12 -2.1678 5.75534 2
 -6 -6 12 -3.2654 6.75794 3
 6 6 -12 17.1875 6.76121 2
 -6 6 12 3.00906 7.30125 1
 -4 -6 12 29.5236 8.10958 3
 4 -6 -12 32.4214 6.91367 2
 -4 -6 12 37.6433 8.93056 4
 4 6 -12 28.185 6.86051 2
 -4 6 12 22.2214 7.77127 1
 2 -6 -12 178.695 11.7413 2
 -2 -6 12 208.61 15.5136 4
 -2 6 12 219.122 14.744 1
 2 6 -12 187.634 11.5458 2
 0 -6 12 18.1279 8.44742 4
 0 -6 -12 15.1835 5.91571 2
 0 6 12 26.0868 8.49477 1
 2 -6 12 8.95861 8.01487 4
 -2 -6 -12 -3.1924 5.44488 2
 2 6 12 7.84164 8.04238 1
 4 -6 12 65.5065 8.14702 1
 4 -6 12 74.2877 11.5696 4
 -4 -6 -12 66.2742 7.83369 2
 4 6 12 68.5562 11.1578 1
 -6 -6 -12 114.778 10.0246 2
 6 -6 12 127.05 13.6967 4
 6 -6 12 109.661 11.5804 1
 6 6 12 142.39 14.1924 1
 8 -6 12 0.93243 8.9941 4
 -8 -6 -12 -4.389 6.71205 2
 8 -6 12 -9.9968 8.77646 1
 8 6 12 -3.1699 10.4299 1
 -7 -7 12 11.2529 8.60096 4
 -7 -7 12 23.2725 8.23809 3
 7 -7 -12 16.8497 7.06743 2
 7 7 -12 38.1289 8.16932 2
 -7 7 12 20.8312 9.09706 1
 -5 -7 12 5.74433 7.53551 3
 5 -7 -12 4.65801 6.43157 2
 -5 -7 12 -4.8013 7.57266 4
 -5 7 12 -2.9669 7.82837 1
 5 7 -12 3.31522 6.0731 2
 3 -7 -12 8.04039 6.53114 2
 -3 -7 12 0.4063 7.92155 4
 -3 7 12 -1.5484 7.76039 1
 3 7 -12 0.86757 5.3487 2
 1 -7 -12 22.4571 6.9419 2
 -1 -7 12 20.0654 8.8901 4
 -1 7 12 12.3246 8.57255 1
 -1 -7 -12 6.86233 6.37556 2
 1 -7 12 3.73167 8.56157 4
 1 7 12 8.50995 9.05463 1
 -3 -7 -12 32.3886 7.4872 2
 3 -7 12 19.1321 9.3712 4
 3 7 12 21.0339 9.57343 1
 5 -7 12 37.8097 11.0269 4
 -5 -7 -12 48.0248 8.24953 2
 5 7 12 24.8482 10.5121 1
 7 -7 12 24.206 10.0441 1
 -7 -7 -12 15.9352 7.61774 2
 7 -7 12 5.11082 9.87984 4
 7 7 12 10.972 10.9903 1
 -6 -8 12 51.2693 10.3445 4
 6 -8 -12 58.8754 9.46366 2
 -6 -8 12 68.1543 10.2271 3
 -6 8 12 56.5788 11.5738 1
 4 -8 -12 20.5539 7.67784 2
 -4 -8 12 14.1322 8.8405 4
 -4 -8 12 11.4088 8.77464 3
 -4 8 12 3.49151 9.21367 1
 2 -8 -12 72.3731 9.43241 2
 -2 -8 12 84.4445 11.9866 4
 -2 8 12 78.1484 12.3195 1
 0 -8 12 42.549 10.7175 4
 0 -8 -12 60.3236 8.94314 2
 0 8 12 50.6522 11.6702 1
 2 -8 12 45.6153 10.8752 4
 -2 -8 -12 42.6575 8.50825 2
 2 8 12 35.1858 11.1116 1
 4 -8 12 104.06 13.7972 4
 -4 -8 -12 78.5947 9.68223 2
 4 8 12 93.3029 13.975 1
 12 0 -13 -10.455 6.76593 2
 10 0 -13 -1.0214 6.33822 2
 8 0 -13 1.44331 5.79644 2
 -6 0 13 1.65668 6.64629 4
 6 0 -13 -0.9723 4.91815 2
 4 0 -13 2.1568 4.74673 2
 -4 0 13 4.43979 6.53275 4
 -4 0 13 2.08572 2.9225 1
 2 0 -13 3.2538 4.37959 2
 -2 0 13 9.81207 4.22011 1
 -2 0 13 7.52361 6.51623 4
 0 0 13 -1.97 4.40466 1
 0 0 13 -8.6836 6.10098 4
 0 0 -13 -1.9195 3.88187 2
 2 0 13 1.74956 5.29642 1
 2 0 13 4.76491 6.91508 4
 -2 0 -13 -0.7946 3.5837 2
 4 0 13 -3.0014 6.43629 4
 4 0 13 -4.2132 6.18306 1
 -4 0 -13 2.46418 3.57551 2
 6 0 13 4.81406 6.3407 4
 6 0 13 4.49223 7.52112 1
 8 0 13 0.90919 8.23185 1
 8 0 13 8.84717 6.69415 4
 10 0 13 -1.7041 9.10661 1
 11 -1 -13 63.6711 9.5029 2
 11 1 -13 84.5148 11.0621 2
 9 -1 -13 98.4114 10.1143 2
 -9 -1 13 99.955 8.57795 3
 -9 -1 13 125.27 12.2967 4
 9 1 -13 103.232 11.0171 2
 -7 -1 13 80.6056 10.1542 4
 7 -1 -13 105.018 9.74776 2
 7 1 -13 116.536 10.3347 2
 5 -1 -13 13.501 5.37355 2
 -5 -1 13 7.73066 6.75331 4
 5 1 -13 14.1723 5.79035 2
 -5 1 13 20.881 4.32432 1
 -3 -1 13 83.6049 9.80483 4
 3 -1 -13 102.198 8.24521 2
 3 1 -13 108.313 8.57325 2
 -3 1 13 99.0115 8.12935 1
 -3 1 13 102.401 10.4212 4
 1 -1 -13 719.541 20.7936 2
 -1 -1 13 744.34 25.1131 4
 -1 -1 13 774.252 20.3127 1
 -1 1 13 744.698 21.3478 1
 1 1 -13 756.923 20.9467 2
 -1 1 13 702.242 24.4019 4
 -1 -1 -13 107.931 7.87707 2
 1 -1 13 109.574 8.92697 1
 1 -1 13 92.3583 10.1049 4
 1 1 13 99.0274 10.3968 4
 -1 1 -13 92.97 7.17235 2
 1 1 13 96.6473 8.55832 1
 -3 -1 -13 67.0877 6.11723 2
 3 -1 13 57.8395 7.60911 1
 3 -1 13 69.5358 9.57141 4
 3 1 13 65.4773 8.3992 1
 3 1 13 61.7871 8.73009 4
 -3 1 -13 69.4334 5.55481 2
 5 -1 13 612.713 21.5116 1
 5 -1 13 614.111 22.1154 4
 -5 -1 -13 610.574 17.1623 2
 5 1 13 579.379 21.7586 1
 5 1 13 579.263 20.6546 4
 7 -1 13 78.5246 9.65156 4
 7 -1 13 87.7289 10.791 1
 7 1 13 91.8518 11.0655 1
 7 1 13 71.9779 8.57228 4
 9 -1 13 188.242 14.2875 4
 9 -1 13 224.419 17.2986 1
 9 1 13 199.466 16.2068 1
 11 -1 13 179.469 17.0147 1
 11 -1 13 190.436 17.3269 4
 11 1 13 169.859 16.5911 1
 12 -2 -13 90.0462 10.8996 2
 -12 -2 13 101.508 12.999 4
 12 2 -13 79.33 11.9697 2
 10 -2 -13 105.449 11.0325 2
 -10 -2 13 116.912 12.7529 4
 -10 -2 13 118.846 9.56748 3
 10 2 -13 145.989 13.2776 2
 8 -2 -13 -1.4611 5.07597 2
 -8 -2 13 -6.4945 4.98429 3
 -8 -2 13 -7.5355 7.29344 4
 8 2 -13 -1.4654 6.43667 2
 6 -2 -13 5.51888 5.25631 2
 -6 -2 13 -0.3854 6.75501 4
 -6 2 13 -0.5611 4.12168 1
 6 2 -13 -3.6877 5.56815 2
 -4 -2 13 7.9687 6.86529 4
 4 -2 -13 16.1548 5.34302 2
 -4 2 13 14.4214 5.06541 1
 4 2 -13 15.0117 5.75748 2
 2 -2 -13 152.899 9.58572 2
 -2 -2 13 171.361 13.9355 4
 -2 2 13 187.321 13.106 4
 -2 2 13 187.339 10.5178 1
 2 2 -13 180.241 10.1178 2
 0 -2 13 206.52 9.6668 1
 0 -2 13 196.937 14.2787 4
 0 -2 -13 206.027 10.2537 2
 0 2 -13 209.451 9.75233 2
 0 2 13 201.638 11.8576 1
 0 2 13 226.444 14.1917 4
 2 -2 13 99.0683 10.7191 4
 2 -2 13 107.7 8.59122 1
 -2 -2 -13 102.206 7.99514 2
 2 2 13 109.46 10.4721 4
 2 2 13 104.191 9.52837 1
 -2 2 -13 104.882 6.84296 2
 -4 -2 -13 272.997 11.379 2
 4 -2 13 285.726 16.2572 4
 4 -2 13 296.698 14.7379 1
 4 2 13 272.77 14.7995 4
 4 2 13 311.418 15.812 1
 -6 -2 -13 707.813 20.2106 2
 6 -2 13 773.755 25.0267 1
 6 -2 13 732.861 25.369 4
 6 2 13 741.499 25.5295 1
 6 2 13 677.295 22.0759 4
 8 -2 13 44.9073 9.06433 4
 8 -2 13 40.2478 9.9708 1
 8 2 13 31.7437 10.0774 1
 10 -2 13 28.5579 10.4032 1
 10 -2 13 8.77651 7.83703 4
 10 2 13 51.3109 11.8792 1
 -11 -3 13 99.4208 9.65054 3
 -11 -3 13 110.702 12.8935 4
 11 -3 -13 95.4882 10.6687 2
 11 3 -13 107.981 12.7301 2
 -9 -3 13 302.698 14.0228 3
 9 -3 -13 285.035 14.5363 2
 -9 -3 13 293.843 17.9208 4
 9 3 -13 252.198 16.6569 2
 -9 3 13 225.424 11.3959 1
 -7 -3 13 85.6247 10.7381 4
 7 -3 -13 80.882 8.72042 2
 -7 -3 13 100.632 9.57293 3
 -7 3 13 81.7434 7.90239 1
 7 3 -13 91.9053 10.6059 2
 5 -3 -13 56.14 7.36062 2
 -5 -3 13 70.4285 10.0991 4
 -5 3 13 69.8886 7.55742 1
 5 3 -13 71.0232 8.71492 2
 3 -3 -13 773.478 23.0359 2
 -3 -3 13 785.228 26.8561 4
 3 3 -13 834.233 23.891 2
 -3 3 13 823.501 23.7362 1
 1 -3 -13 5.86874 4.74572 2
 -1 -3 13 -2.6069 6.65468 4
 -1 3 13 -1.0443 6.48151 4
 1 3 -13 -4.2542 4.28171 2
 -1 3 13 9.97597 6.016 1
 -1 -3 -13 10.3337 4.8419 2
 1 -3 13 -2.9064 6.98646 4
 1 -3 13 13.4562 4.3545 1
 -1 3 -13 13.4627 4.23688 2
 1 3 13 4.3704 6.77713 4
 1 3 13 6.61187 6.2629 1
 -3 -3 -13 727.365 20.908 2
 3 -3 13 726.037 25.6763 4
 3 -3 13 729.599 22.5121 1
 3 3 13 747.423 23.7953 4
 3 3 13 727.31 24.3917 1
 5 -3 13 4.33671 7.79917 4
 -5 -3 -13 -1.6004 4.67301 2
 5 -3 13 11.7328 7.01565 1
 5 3 13 4.38491 7.69215 1
 5 3 13 3.67154 5.85716 4
 7 -3 13 62.6871 9.9762 1
 7 -3 13 63.2153 10.1928 4
 -7 -3 -13 62.7715 7.4987 2
 7 3 13 49.7398 10.0235 1
 9 -3 13 141.777 13.021 4
 9 -3 13 120.88 13.6404 1
 9 3 13 146.915 14.868 1
 -10 -4 13 124.971 13.0937 4
 10 -4 -13 140.835 12.0043 2
 -10 -4 13 129.963 10.9836 3
 10 4 -13 143.079 13.666 2
 -10 4 13 108.097 9.28276 1
 -8 -4 13 36.7981 7.56656 3
 8 -4 -13 30.3076 7.30061 2
 -8 -4 13 22.4868 8.6485 4
 -8 4 13 34.9501 6.95843 1
 8 4 -13 23.5262 8.1645 2
 -6 -4 13 72.4297 9.03894 3
 -6 -4 13 79.814 10.7596 4
 6 -4 -13 64.7133 7.86856 2
 -6 4 13 71.3281 8.25733 1
 6 4 -13 78.5308 9.90817 2
 -4 -4 13 417.632 19.3184 4
 4 -4 -13 434.632 16.032 2
 -4 4 13 402.859 16.3223 1
 4 4 -13 428.159 17.0985 2
 2 -4 -13 77.8686 7.68564 2
 -2 -4 13 97.4569 10.7449 4
 2 4 -13 94.5637 8.18258 2
 -2 4 13 78.3062 8.84195 1
 0 -4 13 252.787 16.2795 4
 0 -4 -13 243.14 11.9393 2
 0 4 -13 279.913 11.2632 2
 0 4 13 256.566 14.6147 4
 0 4 13 249.014 14.2553 1
 2 -4 13 355.885 18.3283 4
 2 -4 13 254.657 15.0253 1
 -2 -4 -13 325.305 13.229 2
 2 4 13 354.415 16.1755 4
 2 4 13 349.75 16.7226 1
 4 -4 13 13.9893 8.44121 4
 4 -4 13 24.7421 7.08399 1
 -4 -4 -13 22.3943 5.7597 2
 4 4 13 40.1391 9.0339 1
 4 4 13 17.7224 10.0052 4
 6 -4 13 113.737 11.446 1
 -6 -4 -13 124.326 9.33774 2
 6 -4 13 125.936 13.1657 4
 6 4 13 156.045 13.818 1
 8 -4 13 142.116 13.7963 4
 -8 -4 -13 154.666 11.6163 2
 8 -4 13 142.392 13.9088 1
 8 4 13 132.645 14.1345 1
 -9 -5 13 76.7296 9.55845 3
 9 -5 -13 86.7706 9.83853 2
 -9 -5 13 67.7884 11.1878 4
 -9 5 13 59.0914 8.94659 1
 9 5 -13 79.7407 11.2838 2
 -7 -5 13 12.2652 8.0445 4
 7 -5 -13 16.235 6.54326 2
 -7 -5 13 19.3082 7.44234 3
 7 5 -13 12.8086 7.66784 2
 -7 5 13 8.25784 6.38028 1
 -5 -5 13 26.173 8.7177 4
 5 -5 -13 33.4048 7.02452 2
 -5 5 13 27.9628 7.52557 1
 5 5 -13 30.9148 7.53293 2
 -3 -5 13 320.055 18.0174 4
 3 -5 -13 335.703 14.3615 2
 -3 5 13 314.171 15.6065 1
 3 5 -13 315.383 14.7099 2
 1 -5 -13 3.4269 5.45275 2
 -1 -5 13 7.49643 7.78059 4
 -1 5 13 8.87758 7.09313 1
 1 5 -13 5.72356 5.07064 2
 -1 -5 -13 87.0038 8.39855 2
 1 -5 13 71.1944 10.5568 4
 1 5 13 85.2812 10.2629 1
 1 5 13 86.835 9.75955 4
 -3 -5 -13 110.418 9.03322 2
 3 -5 13 112.981 12.6192 4
 3 5 13 112.356 11.9507 1
 5 -5 13 57.5621 10.7249 4
 5 -5 13 48.9967 8.89063 1
 -5 -5 -13 48.2589 7.41204 2
 5 5 13 51.2461 10.7365 1
 -7 -5 -13 106.698 9.81385 2
 7 -5 13 121.811 14.0142 4
 7 -5 13 117.374 12.5765 1
 7 5 13 124.726 14.3498 1
 -8 -6 13 145.853 13.4593 4
 8 -6 -13 141.966 11.6964 2
 -8 -6 13 145.267 11.9058 3
 -8 6 13 146.585 12.6151 1
 8 6 -13 164.823 13.208 2
 6 -6 -13 55.9589 8.51547 2
 -6 -6 13 59.2927 9.60311 3
 -6 -6 13 73.2512 10.802 4
 -6 6 13 66.3536 9.79052 1
 6 6 -13 77.4844 9.80887 2
 4 -6 -13 831.843 25.8495 2
 -4 -6 13 888.181 29.2774 4
 4 6 -13 880.173 26.4626 2
 -4 6 13 845.496 27.8198 1
 -2 -6 13 401.548 20.2612 4
 2 -6 -13 360.856 16.0006 2
 -2 6 13 387.67 18.5249 1
 2 6 -13 370.193 15.4803 2
 0 -6 -13 161.196 11.5087 2
 0 -6 13 135.211 13.3616 4
 0 6 13 163.207 13.5023 1
 2 -6 13 307.032 18.8796 4
 -2 -6 -13 274.091 13.9248 2
 2 6 13 279.382 17.7343 1
 -4 -6 -13 67.4078 8.42324 2
 4 -6 13 65.7542 11.3496 4
 4 6 13 63.6809 11.1253 1
 6 -6 13 42.1906 8.23913 1
 -6 -6 -13 37.0078 7.9058 2
 6 -6 13 14.6835 10.1032 4
 6 6 13 51.1816 11.6392 1
 5 -7 -13 510.875 19.8565 2
 -5 -7 13 484.835 22.3282 4
 5 7 -13 546.494 19.9677 2
 -5 7 13 489.104 21.9183 1
 3 -7 -13 139.902 11.2352 2
 -3 -7 13 126.719 13.1587 4
 3 7 -13 128.609 11.1843 2
 -3 7 13 143.01 13.2196 1
 1 -7 -13 53.1854 8.5839 2
 -1 -7 13 47.3814 10.7685 4
 -1 7 13 54.5369 10.7162 1
 -1 -7 -13 228.789 13.7294 2
 1 -7 13 241.561 18.5224 4
 1 7 13 207.311 17.3571 1
 -3 -7 -13 8.59214 6.72442 2
 3 -7 13 11.736 9.72054 4
 3 7 13 11.4989 9.95059 1
 5 -7 13 94.8682 13.4297 4
 -5 -7 -13 95.6647 10.3451 2
 5 7 13 112.634 14.3692 1
 2 -8 -13 -0.7131 7.03847 2
 -2 -8 13 3.73417 9.04235 4
 -2 8 13 13.1727 9.71327 1
 0 -8 -13 5.56618 7.40544 2
 0 -8 13 3.84986 9.63937 4
 0 8 13 14.2809 10.4851 1
 2 8 13 32.6878 11.3439 1
 10 0 -14 71.9658 10.2439 2
 8 0 -14 17.5293 6.9619 2
 -8 0 14 16.7613 8.33843 4
 6 0 -14 399.948 16.6877 2
 -6 0 14 381.146 18.837 4
 -4 0 14 22.8855 8.10777 4
 4 0 -14 33.1758 6.46779 2
 2 0 -14 206.382 10.6921 2
 -2 0 14 190.809 14.8938 4
 -2 0 14 157.802 8.70615 1
 0 0 14 245.562 16.1193 4
 0 0 14 249.214 11.8558 1
 0 0 -14 241.704 10.9553 2
 2 0 14 2.35683 5.89612 1
 -2 0 -14 1.43984 4.10315 2
 2 0 14 4.99006 7.18468 4
 4 0 14 10.2049 7.03875 1
 4 0 14 14.9679 7.8176 4
 6 0 14 179.178 14.2662 4
 6 0 14 197.557 15.1819 1
 8 0 14 251.792 14.7554 4
 8 0 14 235.897 17.2745 1
 10 0 14 25.7518 11.1208 1
 11 -1 -14 47.0249 9.8199 2
 -11 -1 14 49.2936 10.8903 4
 11 1 -14 43.4483 10.2679 2
 -9 -1 14 94.8653 12.122 4
 9 -1 -14 104.183 10.9824 2
 9 1 -14 107.983 11.9569 2
 7 -1 -14 16.9909 6.53437 2
 -7 -1 14 19.5118 8.24737 4
 7 1 -14 22.3443 7.28972 2
 -5 -1 14 208.903 15.3035 4
 5 -1 -14 201.159 11.9192 2
 -5 1 14 184.92 15.1156 4
 5 1 -14 202.639 12.3071 2
 3 -1 -14 95.5637 8.35953 2
 -3 -1 14 87.4637 10.5307 4
 -3 1 14 87.86 10.4189 4
 -3 1 14 87.0866 7.22434 1
 3 1 -14 102.896 8.77048 2
 -1 -1 14 0.66627 7.24863 4
 1 -1 -14 7.80971 4.7803 2
 -1 -1 14 9.86412 3.6652 1
 1 1 -14 1.89596 4.33469 2
 -1 1 14 7.44304 5.23688 1
 -1 1 14 -1.563 6.8333 4
 1 -1 14 4.0857 7.40307 4
 1 -1 14 4.80209 5.1961 1
 -1 -1 -14 2.66271 4.50402 2
 1 1 14 5.01476 7.25701 4
 -1 1 -14 7.96477 4.34965 2
 1 1 14 5.4466 6.01758 1
 3 -1 14 11.5507 7.58564 4
 -3 -1 -14 13.5144 4.69169 2
 3 -1 14 7.2667 6.08079 1
 3 1 14 -0.6011 6.16276 1
 3 1 14 7.301 7.06646 4
 5 -1 14 14.1203 7.23469 1
 5 -1 14 9.90639 7.72773 4
 5 1 14 9.58334 7.11457 4
 5 1 14 11.2006 7.55982 1
 7 -1 14 22.5882 8.45465 4
 7 -1 14 31.7898 9.16882 1
 7 1 14 43.003 10.1217 1
 7 1 14 27.6549 7.74161 4
 9 -1 14 45.424 10.611 1
 9 -1 14 51.7504 9.49145 4
 9 1 14 65.1519 11.8647 1
 10 -2 -14 20.1467 7.25319 2
 -10 -2 14 9.242 6.553 3
 -10 -2 14 13.801 9.08673 4
 10 2 -14 4.2381 8.11658 2
 8 -2 -14 1.77847 6.04691 2
 -8 -2 14 9.21776 8.4963 4
 8 2 -14 -1.9754 7.08255 2
 6 -2 -14 425.659 16.6021 2
 -6 -2 14 441.201 20.0733 4
 6 2 -14 442.501 17.9197 2
 -6 2 14 330.777 14.0928 1
 4 -2 -14 63.4264 7.57539 2
 -4 -2 14 75.5248 10.3512 4
 -4 2 14 59.8144 9.29584 4
 -4 2 14 61.132 7.1859 1
 4 2 -14 86.8931 8.89697 2
 2 -2 -14 39.4268 6.52912 2
 -2 -2 14 43.7196 9.05331 4
 2 2 -14 51.3453 7.0668 2
 -2 2 14 52.8159 9.04292 4
 -2 2 14 39.3201 6.54859 1
 0 -2 -14 376.724 14.1907 2
 0 -2 14 392.667 18.8649 4
 0 2 14 365.371 18.0081 4
 0 2 14 370.815 15.7433 1
 0 2 -14 384.763 13.6531 2
 2 -2 14 25.1715 8.25004 4
 2 -2 14 25.2105 6.19278 1
 -2 -2 -14 22.057 5.54891 2
 2 2 14 9.7925 7.54147 4
 2 2 14 24.9117 7.16634 1
 4 -2 14 10.5652 6.85247 1
 4 -2 14 0.8657 7.64444 4
 -4 -2 -14 -0.8797 4.50426 2
 4 2 14 2.60799 6.95043 1
 4 2 14 7.11649 7.01858 4
 6 -2 14 572.615 23.2863 4
 6 -2 14 595.422 22.6679 1
 6 2 14 544.339 20.3617 4
 6 2 14 605.76 23.5712 1
 8 -2 14 -0.9826 8.32184 4
 8 -2 14 6.07666 8.89579 1
 8 2 14 11.0421 9.50431 1
 -9 -3 14 14.0294 8.81974 4
 9 -3 -14 4.65131 6.976 2
 -9 -3 14 9.03541 6.51321 3
 9 3 -14 4.59915 8.00976 2
 -7 -3 14 79.0148 11.1292 4
 7 -3 -14 83.8014 9.01365 2
 -7 3 14 54.3019 6.67927 1
 7 3 -14 67.3468 9.93109 2
 5 -3 -14 146.899 11.0933 2
 -5 -3 14 186.25 15.31 4
 5 3 -14 152.201 11.9727 2
 -5 3 14 162.08 10.7615 1
 3 -3 -14 15.9555 5.49803 2
 -3 -3 14 10.5455 7.75824 4
 3 3 -14 17.252 6.08853 2
 -3 3 14 10.9733 5.8886 1
 -1 -3 14 71.4723 10.2927 4
 1 -3 -14 83.284 7.9211 2
 -1 3 14 86.5027 10.1706 4
 -1 3 14 86.2477 8.93113 1
 1 3 -14 63.7067 7.1391 2
 -1 -3 -14 39.6011 6.49286 2
 1 -3 14 52.7909 9.84861 4
 1 3 14 65.9799 8.96154 1
 1 3 14 35.4868 8.59105 4
 3 -3 14 -1.7708 4.97201 1
 3 -3 14 11.8299 8.179 4
 -3 -3 -14 -2.8589 4.85407 2
 3 3 14 17.0467 7.64204 1
 3 3 14 -2.5358 6.59567 4
 5 -3 14 80.9563 9.94925 1
 5 -3 14 68.633 10.7918 4
 -5 -3 -14 75.7948 7.4024 2
 5 3 14 79.3964 10.967 1
 7 -3 14 -4.8864 8.63366 4
 7 -3 14 -6.4863 7.93631 1
 7 3 14 12.7605 9.19889 1
 9 -3 14 98.2864 12.4207 4
 9 -3 14 126.214 13.9976 1
 9 3 14 118.782 14.6287 1
 -8 -4 14 49.3595 10.3398 4
 8 -4 -14 55.376 8.54536 2
 -8 -4 14 38.3824 8.16371 3
 8 4 -14 60.9676 10.255 2
 -8 4 14 36.0846 6.64458 1
 6 -4 -14 31.1216 7.10665 2
 -6 -4 14 30.8024 9.33475 4
 6 4 -14 15.9227 7.64891 2
 -6 4 14 25.5713 6.66881 1
 4 -4 -14 226.951 12.6629 2
 -4 -4 14 230.568 16.2574 4
 4 4 -14 224.096 13.7136 2
 -4 4 14 250.015 13.4011 1
 2 -4 -14 26.1816 6.28335 2
 -2 -4 14 24.3741 8.687 4
 -2 4 14 15.6898 6.67274 1
 2 4 -14 12.7464 5.51351 2
 0 -4 -14 593.929 19.7171 2
 0 -4 14 663.063 24.5924 4
 0 4 14 606.048 22.7653 4
 0 4 14 602.072 21.9539 1
 2 -4 14 18.9502 8.99504 4
 -2 -4 -14 20.9467 5.93392 2
 2 4 14 14.5246 7.50141 4
 2 4 14 13.6784 7.78547 1
 4 -4 14 43.9192 7.0594 1
 4 -4 14 55.1649 10.7614 4
 -4 -4 -14 35.6693 6.61277 2
 4 4 14 51.8348 9.96769 1
 -6 -4 -14 459.948 16.9549 2
 6 -4 14 450.52 22.2123 4
 6 -4 14 471.12 20.4289 1
 6 4 14 443.977 22.3215 1
 8 -4 14 -1.1069 9.39208 1
 8 -4 14 14.3116 10.1992 4
 8 4 14 26.8363 10.9096 1
 7 -5 -14 450.545 19.0076 2
 -7 -5 14 485.436 19.9228 3
 -7 -5 14 451.16 21.8968 4
 -7 5 14 467.881 19.0075 1
 7 5 -14 492.796 20.7561 2
 -5 -5 14 19.0383 8.52344 4
 5 -5 -14 15.9839 6.72175 2
 5 5 -14 10.6496 7.22927 2
 -5 5 14 8.26289 6.95674 1
 -3 -5 14 320.856 18.4955 4
 3 -5 -14 311.6 14.6025 2
 3 5 -14 316.091 14.901 2
 -3 5 14 293.625 16.0667 1
 -1 -5 14 606.778 24.0353 4
 1 -5 -14 523.895 18.9664 2
 -1 5 14 517.401 20.8863 4
 -1 5 14 511.198 20.9791 1
 -1 -5 -14 259.796 13.3944 2
 1 -5 14 305.137 19.0151 4
 1 5 14 277.2 15.9389 4
 1 5 14 280.971 17.1344 1
 -3 -5 -14 98.2434 9.27073 2
 3 -5 14 91.9995 12.8444 4
 3 5 14 105.406 12.2724 1
 5 -5 14 693.649 27.8458 4
 -5 -5 -14 651.461 21.5428 2
 5 5 14 675.069 26.5902 1
 7 -5 14 194.813 16.4979 4
 7 -5 14 232.737 16.9915 1
 -7 -5 -14 212.947 13.513 2
 7 5 14 246.161 19.8179 1
 -6 -6 14 8.51852 8.94262 4
 6 -6 -14 4.49326 6.76395 2
 6 6 -14 -5.93 6.70862 2
 -6 6 14 -8.1793 7.10518 1
 4 -6 -14 61.1168 8.50537 2
 -4 -6 14 50.9747 10.4741 4
 -4 6 14 65.8344 9.86247 1
 4 6 -14 86.0776 9.96072 2
 -2 -6 14 284.061 18.4432 4
 2 -6 -14 282.985 14.8163 2
 -2 6 14 299.678 17.5879 1
 0 -6 -14 10.6958 6.51478 2
 0 -6 14 14.7457 8.93606 4
 0 6 14 -4.9697 7.7152 4
 0 6 14 14.8877 8.59913 1
 -2 -6 -14 13.9723 6.71072 2
 2 -6 14 15.5979 9.62673 4
 2 6 14 9.39975 9.06121 1
 -4 -6 -14 199.468 12.7359 2
 4 -6 14 180.122 15.8492 4
 4 6 14 172.974 15.8522 1
 3 -7 -14 50.6915 8.83125 2
 -3 -7 14 25.321 9.70699 4
 -3 7 14 43.5574 10.293 1
 -1 -7 14 193.255 16.0352 4
 1 -7 -14 210.643 13.9111 2
 -1 7 14 209.357 17.1541 1
 -1 -7 -14 67.1345 9.38135 2
 1 -7 14 62.0644 11.722 4
 1 7 14 67.608 12.0084 1
 -8 0 15 2.11248 8.44625 4
 8 0 -15 -7.4025 6.60154 2
 6 0 -15 6.54925 6.10096 2
 -6 0 15 -2.0596 7.63683 4
 -4 0 15 1.19248 7.79553 4
 4 0 -15 0.66608 5.56869 2
 2 0 -15 0.06362 5.02047 2
 -2 0 15 5.41958 7.98696 4
 0 0 -15 21.0853 5.55339 2
 0 0 15 19.149 5.15477 1
 0 0 15 14.7194 8.02308 4
 2 0 15 -2.1791 7.75192 4
 -2 0 -15 -0.175 4.27074 2
 2 0 15 7.17472 6.16441 1
 4 0 15 2.98528 6.84691 1
 4 0 15 0.59434 7.68943 4
 6 0 15 -0.1428 7.88064 1
 6 0 15 7.09936 7.78453 4
 8 0 15 0.58088 7.43443 4
 8 0 15 3.90765 9.14094 1
 -9 -1 15 606.913 25.2518 4
 9 -1 -15 519.213 21.975 2
 9 1 -15 571.915 23.3477 2
 7 -1 -15 22.5061 7.39293 2
 -7 -1 15 50.9885 10.3428 4
 7 1 -15 39.1978 8.24733 2
 -7 1 15 35.1183 9.32676 4
 5 -1 -15 10.5506 6.28265 2
 -5 -1 15 19.8976 8.65065 4
 5 1 -15 17.7319 6.73068 2
 -5 1 15 6.8936 7.8928 4
 -3 -1 15 875.514 29.9431 4
 3 -1 -15 885.502 25.8968 2
 -3 1 15 890.026 29.8076 4
 3 1 -15 916.662 26.3255 2
 -1 -1 15 231.011 16.0893 4
 1 -1 -15 208.663 11.4747 2
 -1 1 15 201.696 11.6088 1
 1 1 -15 202.252 11.3062 2
 -1 1 15 206.716 15.5846 4
 1 -1 15 20.2437 5.07664 1
 -1 -1 -15 0.50486 4.6457 2
 1 -1 15 8.78568 7.75228 4
 1 1 15 14.7358 8.15225 4
 1 1 15 14.3995 6.58493 1
 -1 1 -15 18.3148 5.00671 2
 3 -1 15 655.822 22.0479 1
 -3 -1 -15 629.498 19.2782 2
 3 -1 15 647.606 24.5913 4
 3 1 15 643.879 22.6064 1
 3 1 15 678.72 24.6892 4
 5 -1 15 7.05023 8.53206 4
 5 -1 15 28.0749 8.46769 1
 5 1 15 16.6179 8.24023 1
 5 1 15 4.48188 7.72083 4
 7 -1 15 51.8158 10.3957 1
 7 -1 15 41.3132 9.69619 4
 7 1 15 24.3855 10.2762 4
 7 1 15 41.7962 10.4191 1
 8 -2 -15 393.884 17.9101 2
 -8 -2 15 423.169 21.4781 4
 8 2 -15 375.866 19.2616 2
 6 -2 -15 20.2198 6.86044 2
 -6 -2 15 28.8919 9.0886 4
 6 2 -15 25.8166 7.78592 2
 -4 -2 15 169.186 14.0187 4
 4 -2 -15 195.139 11.846 2
 -4 2 15 150.182 9.41349 1
 -4 2 15 170.875 13.8904 4
 4 2 -15 181.711 12.4282 2
 2 -2 -15 519.399 18.0887 2
 -2 -2 15 486.668 21.974 4
 -2 2 15 533.488 18.2924 1
 2 2 -15 523.664 18.1204 2
 -2 2 15 512.861 22.0695 4
 0 -2 15 111.533 12.2488 4
 0 -2 -15 102.149 8.58869 2
 0 2 15 98.2633 9.49631 1
 0 2 15 99.5238 11.3676 4
 0 2 -15 110.571 8.366 2
 2 -2 15 62.5104 8.93676 1
 -2 -2 -15 50.7195 6.84991 2
 2 -2 15 51.6533 10.1593 4
 2 2 15 71.7258 9.4072 1
 2 2 15 69.993 10.0938 4
 -4 -2 -15 93.982 8.41814 2
 4 -2 15 109.678 10.4486 1
 4 -2 15 102.903 12.2385 4
 4 2 15 100.804 11.1109 1
 4 2 15 107.289 11.0654 4
 6 -2 15 98.6822 12.0707 4
 6 -2 15 105.29 11.9163 1
 6 2 15 93.1485 11.8163 1
 8 -2 15 7.00615 9.16509 4
 8 -2 15 7.30735 9.29408 1
 8 2 15 4.86131 9.35741 1
 -7 -3 15 2.31439 8.69837 4
 7 -3 -15 23.6087 7.47292 2
 7 3 -15 6.34176 7.56763 2
 -5 -3 15 21.4809 8.92262 4
 5 -3 -15 20.9726 6.6195 2
 -5 3 15 16.2815 5.30834 1
 5 3 -15 18.62 7.15417 2
 -3 -3 15 143.684 13.3033 4
 3 -3 -15 154.491 11.1368 2
 -3 3 15 152.803 13.211 4
 3 3 -15 157.336 11.5125 2
 -3 3 15 154.9 11.4558 1
 1 -3 -15 176.366 11.2986 2
 -1 -3 15 189.734 16.2118 4
 -1 3 15 198.694 12.9364 1
 1 3 -15 194.406 11.0514 2
 -1 3 15 160.043 13.3635 4
 -1 -3 -15 44.4768 6.8201 2
 1 -3 15 30.5918 9.16645 4
 1 3 15 38.2405 8.32356 1
 1 3 15 37.2278 9.3251 4
 3 -3 15 169.678 14.5732 4
 -3 -3 -15 184.725 11.1495 2
 3 3 15 217.422 15.2717 1
 3 3 15 193.53 14.7828 4
 5 -3 15 94.4488 10.2882 1
 5 -3 15 96.4092 12.5866 4
 -5 -3 -15 89.4008 8.17582 2
 5 3 15 83.0941 11.7074 1
 7 -3 15 12.0627 9.73638 4
 7 -3 15 20.9752 9.34764 1
 7 3 15 9.76677 9.70256 1
 -6 -4 15 3.80164 8.58781 4
 6 -4 -15 5.74767 6.66914 2
 -6 4 15 9.52044 6.19454 1
 6 4 -15 -1.4406 6.95621 2
 -4 -4 15 81.3345 11.5081 4
 4 -4 -15 72.0337 8.839 2
 -4 4 15 60.9266 8.5931 1
 4 4 -15 49.9641 8.50238 2
 -2 -4 15 211.89 16.8705 4
 2 -4 -15 190.318 12.2871 2
 -2 4 15 201.629 15.7997 4
 2 4 -15 190.99 11.9834 2
 -2 4 15 207.223 13.6559 1
 0 -4 15 14.9763 9.06424 4
 0 -4 -15 17.1964 6.35759 2
 0 4 15 7.66545 7.80015 4
 0 4 15 10.6824 7.4644 1
 2 -4 15 396.454 21.0572 4
 -2 -4 -15 392.317 15.8105 2
 2 4 15 390.626 18.8431 4
 2 4 15 398.042 19.3785 1
 4 -4 15 44.0844 10.9901 4
 -4 -4 -15 74.5124 8.4333 2
 4 4 15 60.365 10.5887 1
 -6 -4 -15 73.0649 8.56407 2
 6 -4 15 68.1795 9.45709 1
 6 -4 15 72.2373 12.4044 4
 6 4 15 85.8664 12.6418 1
 5 -5 -15 58.6504 8.67515 2
 -5 -5 15 44.4789 10.436 4
 -5 5 15 62.4511 9.25825 1
 5 5 -15 56.4227 9.19347 2
 3 -5 -15 8.25168 6.39208 2
 -3 -5 15 0.97108 8.36634 4
 -3 5 15 7.31084 7.44674 1
 3 5 -15 -11.237 5.76375 2
 -1 -5 15 96.851 12.1467 4
 1 -5 -15 79.4373 9.29992 2
 -1 5 15 101.178 11.173 1
 -1 5 15 71.4678 10.6295 4
 1 -5 15 80.1954 12.0574 4
 -1 -5 -15 79.9918 8.88475 2
 1 5 15 69.553 10.5699 4
 1 5 15 82.2481 10.9875 1
 -3 -5 -15 75.3904 9.0387 2
 3 -5 15 73.3818 12.012 4
 3 5 15 83.2459 11.651 1
 2 -6 -15 3.34504 6.96788 2
 -2 -6 15 11.49 9.21267 4
 -2 6 15 -6.5995 7.71247 1
 0 -6 -15 164.867 12.6417 2
 0 -6 15 133.714 14.1804 4
 0 6 15 162.43 14.4368 1
 2 6 15 94.2869 12.4502 1
 6 0 -16 939.082 29.2369 2
 -6 0 16 928.334 32.2807 4
 4 0 -16 31.4203 7.55965 2
 -4 0 16 31.3159 9.69894 4
 2 0 -16 15.5704 5.95742 2
 -2 0 16 16.7234 8.73734 4
 0 0 16 1011.89 32.717 4
 0 0 -16 1019.7 28.0355 2
 2 0 16 268.412 14.3021 1
 2 0 16 257.216 18.0832 4
 4 0 16 15.6941 8.2881 1
 4 0 16 17.8403 9.03698 4
 6 0 16 584.48 23.9291 4
 6 0 16 552.859 23.2668 1
 7 -1 -16 116.024 11.2479 2
 -7 -1 16 93.8879 12.7381 4
 -7 1 16 113.501 13.7006 4
 7 1 -16 76.7956 10.5707 2
 5 -1 -16 126.887 11.1898 2
 -5 -1 16 109.125 12.8391 4
 -5 1 16 169.36 14.8656 4
 5 1 -16 148.217 12.1322 2
 3 -1 -16 19.4202 6.51324 2
 -3 -1 16 30.4278 9.34702 4
 3 1 -16 20.1803 6.59709 2
 -3 1 16 36.6424 9.63947 4
 -1 -1 16 156.399 14.1781 4
 1 -1 -16 157.376 11.069 2
 -1 1 16 166.344 14.544 4
 -1 1 16 129.163 10.3494 1
 1 1 -16 156.653 10.6668 2
 -1 -1 -16 85.7913 8.38124 2
 1 -1 16 71.7419 11.0013 4
 1 1 16 63.2586 10.7697 4
 1 1 16 89.0657 9.18311 1
 3 -1 16 54.4322 7.8955 1
 3 -1 16 50.0421 10.6314 4
 3 1 16 66.1543 10.5112 4
 3 1 16 59.452 9.2872 1
 5 -1 16 19.9865 9.46083 4
 5 -1 16 21.903 8.56876 1
 5 1 16 -3.2244 8.08497 4
 5 1 16 37.4269 9.54692 1
 6 -2 -16 254.414 14.7434 2
 -6 -2 16 237.775 18.2835 4
 6 2 -16 191.251 14.6065 2
 -6 2 16 218.425 18.3725 4
 4 -2 -16 14.3671 6.58541 2
 -4 -2 16 9.90891 9.07217 4
 4 2 -16 6.22671 6.57296 2
 -4 2 16 14.1217 8.93131 4
 2 -2 -16 43.2637 7.28719 2
 -2 -2 16 42.4979 9.76924 4
 -2 2 16 46.8921 6.81824 1
 2 2 -16 40.6658 7.30042 2
 -2 2 16 33.8478 9.66864 4
 0 -2 16 196.888 16.9709 4
 0 -2 -16 186.677 11.7154 2
 0 2 16 201.214 16.5761 4
 0 2 16 211.676 13.6267 1
 -2 -2 -16 8.22591 5.67041 2
 2 -2 16 10.9134 9.15038 4
 2 2 16 12.1864 7.7121 1
 2 2 16 11.7804 8.42379 4
 4 -2 16 102.014 12.9866 4
 4 -2 16 91.6713 10.5771 1
 4 2 16 120.54 12.1333 1
 4 2 16 88.0243 10.9359 4
 -5 -3 16 161.715 15.0819 4
 5 -3 -16 162.292 12.6313 2
 5 3 -16 166.699 13.2173 2
 -5 3 16 151.293 14.0111 4
 -3 -3 16 11.9542 8.8415 4
 3 -3 -16 7.5431 6.18783 2
 -3 3 16 14.0401 6.57218 1
 -3 3 16 7.14241 8.45395 4
 3 3 -16 8.86974 6.53543 2
 1 -3 -16 56.788 7.9413 2
 -1 -3 16 61.5978 11.4985 4
 -1 3 16 75.4863 9.41709 1
 -1 3 16 70.2537 11.03 4
 -1 -3 -16 380.679 16.0102 2
 1 -3 16 390.339 21.1319 4
 1 3 16 413.306 18.7222 1
 1 3 16 397.949 20.4915 4
 -3 -3 -16 126.628 9.90463 2
 3 -3 16 110.874 13.5444 4
 3 3 16 122.259 11.9225 4
 3 3 16 120.776 12.42 1
 5 3 16 182.1 15.1505 1
 -4 -4 16 11.2834 9.06942 4
 4 -4 -16 5.11212 6.49679 2
 4 4 -16 4.3785 6.66447 2
 -4 4 16 12.1521 7.28507 1
 -4 4 16 -5.0466 8.78814 4
 -2 -4 16 165.958 14.7307 4
 2 -4 -16 196.362 12.9909 2
 -2 4 16 191.909 14.4435 1
 -2 4 16 199.934 15.5086 4
 0 -4 16 -4.5589 8.78036 4
 0 -4 -16 0.7526 5.92554 2
 0 4 16 -3.1716 7.64819 1
 0 4 16 -1.3674 7.85541 4
 2 -4 16 107.834 13.5755 4
 -2 -4 -16 130.131 10.6062 2
 2 4 16 107.5 13.5572 4
 2 4 16 134.895 12.9934 1
 4 0 -17 -2.4613 6.17468 2
 -4 0 17 1.50954 9.14714 4
 -2 0 17 3.33043 8.81807 4
 2 0 -17 4.52789 5.92945 2
 0 0 -17 8.68479 5.97733 2
 0 0 17 3.36554 8.81068 4
 2 0 17 -5.0943 8.85157 4
 -3 -1 17 319.169 20.1451 4
 3 -1 -17 321.841 15.6111 2
 -3 1 17 338.13 20.8283 4
 3 1 -17 316.099 15.7345 2
 1 -1 -17 29.4772 7.32002 2
 -1 -1 17 15.6334 9.26381 4
 -1 1 17 20.2831 9.88805 4
 1 1 -17 15.3444 6.16942 2
 1 -1 17 -10.442 8.40176 4
 -1 -1 -17 3.25139 5.56975 2
 1 1 17 7.93779 8.64414 4
 1 1 17 -1.0167 5.27059 1
 3 1 17 422.564 19.3152 1
 -2 -2 17 64.5492 11.7451 4
 2 -2 -17 49.7479 8.19092 2
 2 2 -17 56.301 8.10253 2
 -2 2 17 43.257 10.5151 4
 0 -2 17 2.85799 8.7743 4
 0 -2 -17 4.24409 6.04509 2
 0 2 17 13.8059 6.40995 1
 0 2 17 10.1347 9.05779 4
 2 2 17 274.881 16.5229 1
